# Supplementary material for: A Quality Assurance Discrimination Tool for the Evaluation of Satellite Laboratory Practice Excellence in the Context of the European Official Meat Inspection for Trichinella spp
Source: Foods. 2023 Nov 20;12(22):4186. doi: 10.3390/foods12224186 (PMC10670484; doi:10.3390/foods12224186)
Supplement: Supplementary file 1 [file foods-12-04186-s001.zip › Table S1.xlsx]

## Sheet: Information
Article title	Quality Assurance Discrimination Tool for the Evaluation of Satellite Laboratory Practice Excellence in the Context of the European Official Meat Inspection for Trichinella spp.
Journal name	Foods
Authors' name	José Villegas Pérez, Francisco Javier Navas González, Salud Serrano Jiménez, Fernando García Viejo, Leandro Buffoni
Corresponding author's affiliation	Department of Genetics, Faculty of Veterinary Sciences, University of Córdoba, Spain.
Corresponding author's email	fjng87@hotmail.com
Supplementary Table S1.	Outcomes of the twelve round of multicollinearity analysis to discard variable redundancies.
	Interpretation thumb rule: VIF ≥ 5 (highly correlated); 5 > VIF > 1 (moderately correlated); VIF = 1 (not correlated).

## Sheet: VIF
Statistic	Tolerance	VIF		Statistic	Tolerance	VIF		Statistic	Tolerance	VIF		Statistic	Tolerance	VIF		Statistic	Tolerance	VIF		Statistic	Tolerance	VIF		Statistic	Tolerance	VIF		Statistic	Tolerance	VIF		Statistic	Tolerance	VIF		Statistic	Tolerance	VIF		Statistic	Tolerance	VIF		Statistic	Tolerance	VIF
Deviation Frequency Description-Absent/Never	0.000127137	7865.56		Subtype a-Observation/Management Requirement/4/0	0.00120846	827.499		Subtype b-Observation/Technic Requirement/5/0	0.00167587	596.704		Subtype c-Observation/Technic Requirement/5/0	0.0022317	448.088		Subtype d-Observation/Technic Requirement/5/0	0.00218542	457.578		Subtype e-Observation/Technic Requirement/5/0	0.00304292	328.632		Subtype f-Observation/Technic Requirement/5/0	0.00590814	169.258		Subtype g-Observation/Technic Requirement/1/	0.00819208	122.069		Essay Levels-≤50	0.0283883	35.2257		Positive Levels-Not tested	0.0335682	29.7901		Puntuation Description-Insignificant	0.0541867	18.4547		Risk Description-Insignificant	0.140052	7.14018
Deviation Frequency Description-Anecdotal/Hardly Ever/Rarely	0.000203576	4912.18		Subtype a-Non Conformities/Technic Requirement/4/0	0.00128654	777.282		Subtype b-Non Conformities/Technic Requirement/4/0	0.00195955	510.32		Subtype c-Non Conformities/Technic Requirement/2/0	0.00311024	321.519		Subtype d-Non Conformities/Technic Requirement/2/0	0.00304844	328.036		Subtype f-Observation/Technic Requirement/5/0	0.00407875	245.173		Subtype f-Non Conformities/Technic Requirement/2/0	0.00601493	166.253		Subtype g-Observation/Technic Requirement/2/	0.00819594	122.012		Positive Levels-Not tested	0.041355	24.1808		Positive Levels-None	0.0386078	25.9015		Puntuation Description-Low	0.0746444	13.3968		Risk Description-Medium	0.196769	5.0821
Subtype a-Observation/Management Requirement/4/0	0.000538777	1856.05		Subtype a-Observation/Technic Requirement/4/0	0.00134485	743.578		Subtype b-Observation/Management Requirement/4/0	0.00211013	473.904		Subtype f-Observation/Technic Requirement/5/0	0.00407492	245.404		Subtype f-Observation/Technic Requirement/5/0	0.00407727	245.262		Subtype e-Non Conformities/Technic Requirement/4/0	0.00555358	180.064		Subtype f-Non Conformities/Technic Requirement/4/0	0.00787053	127.056		Subtype g-Observation/Management Requirement/2/	0.00819638	122.005		Puntuation Description-Insignificant	0.0541744	18.4589		Puntuation Description-Insignificant	0.0541815	18.4565		Risk Description-Insignificant	0.13345	7.49346		Risk Description-High	0.371005	2.69538
Subtype a-Non Conformities/Technic Requirement/4/0	0.000574748	1739.89		Subtype a-Non Conformities/Technic Requirement/2/0	0.00180443	554.191		Subtype b-Observation/Technic Requirement/4/0	0.00215841	463.304		Subtype c-Observation/Management Requirement/4/0	0.00500621	199.752		Subtype d-Non Conformities/Management Requirement/4/0	0.00449501	222.469		Subtype e-Non Conformities/Technic Requirement/2/0	0.00698088	143.248		Subtype f-Observation/Technic Requirement/1/	0.0080185	124.712		Subtype g-Non Conformities/Technic Requirement/1/	0.00819864	121.971		Positive Levels-None	0.0559105	17.8857		Puntuation Description-Low	0.0746402	13.3976		Puntuation Description-Medium	0.181958	5.49577		Auditors----	0.526365	1.89982
Subtype a-Observation/Technic Requirement/4/0	0.000694836	1439.19		Subtype a-Observation/Management Requirement/2/0	0.0022857	437.503		Subtype b-Non Conformities/Technic Requirement/2/0	0.00216751	461.359		Subtype c-Non Conformities/Technic Requirement/4/0	0.00518726	192.78		Subtype d-Observation/Technic Requirement/2/0	0.00477315	209.505		Subtype e-Non Conformities/Management Requirement/4/0	0.00747547	133.771		Subtype f-Observation/Technic Requirement/3/	0.00802465	124.616		Subtype g-Observation/Technic Requirement/3/	0.00819936	121.961		Puntuation Description-Low	0.0745823	13.408		Risk Description-Insignificant	0.133419	7.4952		Risk Description-Medium	0.195723	5.10925		Risk Description-Low	0.602002	1.66113
Deviation Frequency Description-Very Low/Seldom	0.000779949	1282.14		Subtype a-Non Conformities/Management Requirement/4/0	0.00249184	401.309		Subtype b-Non Conformities/Management Requirement/4/0	0.00228736	437.185		Subtype c-Observation/Management Requirement/5/0	0.00546995	182.817		Subtype d-Observation/Management Requirement/5/0	0.00505794	197.709		Subtype g-Non Conformities/Technic Requirement/2/	0.00815896	122.565		Subtype f-Non Conformities/Technic Requirement/3/	0.00802531	124.606		Subtype g-Non Conformities/Technic Requirement/3/	0.0082	121.951		Risk Description-Insignificant	0.133353	7.49888		Puntuation Description-Medium	0.181956	5.49585		Risk Description-High	0.367527	2.72089		Auditors-A--	0.610515	1.63796
Subtype a-Observation/Management Requirement/2/0	0.001559	641.438		Subtype a-Observation/Technic Requirement/5/0	0.00265337	376.879		Subtype b-Observation/Technic Requirement/2/0	0.00255636	391.182		Subtype e-Non Conformities/Technic Requirement/4/0	0.00549673	181.926		Subtype d-Non Conformities/Technic Requirement/1/	0.00512894	194.972		Subtype g-Observation/Technic Requirement/5/	0.00820626	121.858		Subtype f-Non Conformities/Technic Requirement/1/	0.00802567	124.6		Subtype g-Non Conformities/Management Requirement/1/	0.00820296	121.907		Essay Levels-≤100	0.142523	7.01642		Risk Description-Medium	0.195533	5.11424		Auditors----	0.525745	1.90206		Auditors-A-C	0.685532	1.45872
Subtype a-Observation/Management Requirement/6/0	0.00156033	640.89		Subtype a-Observation/Management Requirement/6/0	0.00288035	347.181		Subtype b-Non Conformities/Management Requirement/5/0	0.00308339	324.318		Subtype c-Observation/Technic Requirement/4/0	0.00550681	181.593		Subtype d-Observation/Technic Requirement/1/	0.00512904	194.968		Subtype f-Non Conformities/Management Requirement/4/0	0.0112994	88.5003		Subtype f-Non Conformities/Management Requirement/1/	0.00802737	124.574		Subtype g-Non Conformities/Management Requirement/2/	0.00820318	121.904		Puntuation Description-Medium	0.181952	5.49595		Positive Levels-Less than 50	0.33227	3.0096		Risk Description-Low	0.589578	1.69613		Auditors---C	0.693569	1.44182
Subtype a-Non Conformities/Management Requirement/4/0	0.00166414	600.91		Subtype a-Observation/Technic Requirement/2/0	0.00304671	328.223		Subtype b-Non Conformities/Technic Requirement/6/0	0.00334416	299.029		Subtype c-Non Conformities/Management Requirement/2/0	0.00551419	181.35		Subtype d-Non Conformities/Technic Requirement/3/	0.00513051	194.913		Subtype f-Non Conformities/Technic Requirement/4/0	0.0113278	88.2786		Subtype f-Non Conformities/Management Requirement/3/	0.00802865	124.554		Subtype g-Non Conformities/Management Requirement/5/	0.00820332	121.902		Essay Levels-≤150	0.186818	5.35281		Risk Description-High	0.36746	2.72139		Auditors-A--	0.609935	1.63952		Auditors--BC	0.808649	1.23663
Subtype a-Non Conformities/Technic Requirement/2/0	0.00180255	554.768		Subtype a-Observation/Management Requirement/1/0	0.00351229	284.715		Subtype b-Observation/Technic Requirement/3/	0.0033554	298.027		Subtype c-Non Conformities/Management Requirement/4/0	0.00558672	178.996		Subtype d-Observation/Technic Requirement/3/	0.00513062	194.908		Subtype e-Observation/Technic Requirement/2/0	0.0118239	84.5746		Subtype f-Non Conformities/Management Requirement/6/	0.00802919	124.546		Subtype g-Non Conformities/Management Requirement/3/	0.00820333	121.902		Essay Levels-≤200	0.192348	5.1989		Positive Levels-Less than 10	0.480202	2.08246		Puntuation Description-Inminent	0.664582	1.5047		Auditors-AB-	0.810482	1.23383
Subtype a-Observation/Technic Requirement/2/0	0.00181754	550.194		Subtype a-Non Conformities/Technic Requirement/6/0	0.00392743	254.62		Subtype b-Non Conformities/Technic Requirement/3/	0.00335541	298.026		Subtype c-Observation/Management Requirement/6/0	0.00633249	157.916		Subtype d-Non Conformities/Management Requirement/3/	0.00513153	194.874		Subtype e-Observation/Technic Requirement/1/	0.0158897	62.9338		Subtype f-Non Conformities/Technic Requirement/6/	0.00802919	124.546		Subtype g-Observation/Management Requirement/3/	0.00820361	121.898		Risk Description-Medium	0.19519	5.12322		Positive Levels-Less than 20	0.500165	1.99934		Auditors-A-C	0.682213	1.46582		Auditors-ABC	0.965183	1.03607
Subtype a-Non Conformities/Management Requirement/3/	0.00200814	497.974		Subtype f-Observation/Technic Requirement/5/0	0.0040103	249.358		Subtype b-Non Conformities/Management Requirement/3/	0.00335632	297.946		Subtype c-Observation/Technic Requirement/2/0	0.00659779	151.566		Subtype d-Observation/Management Requirement/1/	0.0051319	194.86		Subtype e-Observation/Technic Requirement/3/	0.0159106	62.8513		Subtype f-Observation/Management Requirement/1/	0.00802928	124.544		Subtype g-Observation/Management Requirement/1/	0.00820389	121.893		Essay Levels-≤250	0.230396	4.34036		Auditors----	0.525696	1.90224		Auditors---C	0.693232	1.44252		Auditors--B-	0
Subtype a-Observation/Technic Requirement/3/	0.00200822	497.953		Subtype a-Non Conformities/Technic Requirement/5/0	0.00415792	240.505		Subtype b-Observation/Technic Requirement/1/0	0.00339695	294.382		Subtype g-Non Conformities/Technic Requirement/2/	0.00694596	143.969		Subtype d-Observation/Management Requirement/3/	0.00525106	190.438		Subtype e-Non Conformities/Technic Requirement/1/	0.015914	62.8378		Subtype f-Observation/Technic Requirement/6/	0.00808924	123.621		Subtype g-Non Conformities/Technic Requirement/5/	0.00820394	121.893		Essay Levels-≤500	0.318398	3.14072		Risk Description-Low	0.578175	1.72958		Auditors--BC	0.804303	1.24331		Risk Description-Inminent	0
Subtype a-Non Conformities/Technic Requirement/3/	0.00200825	497.946		Subtype a-Observation/Technic Requirement/3/	0.00417284	239.645		Subtype b-Observation/Management Requirement/3/	0.00343401	291.205		Subtype c-Observation/Management Requirement/2/0	0.00724974	137.936		Subtype d-Non Conformities/Management Requirement/1/	0.00533302	187.511		Subtype e-Non Conformities/Technic Requirement/3/	0.0159152	62.833		Subtype f-Observation/Management Requirement/6/	0.00815219	122.666		Subtype g-Observation/Management Requirement/6/	0.00820398	121.892		Essay Levels-≤400	0.322031	3.10529		Auditors-A--	0.607831	1.6452		Auditors-AB-	0.809752	1.23495
Subtype a-Observation/Management Requirement/3/	0.00205498	486.622		Subtype a-Non Conformities/Technic Requirement/3/	0.00417338	239.614		Subtype b-Observation/Management Requirement/2/0	0.00367061	272.434		Subtype c-Non Conformities/Management Requirement/6/0	0.00797893	125.33		Subtype d-Observation/Management Requirement/6/0	0.00560405	178.442		Subtype e-Non Conformities/Management Requirement/1/	0.0159244	62.7967		Subtype g-Non Conformities/Technic Requirement/2/	0.00816295	122.505		Subtype g-Non Conformities/Management Requirement/6/	0.00820398	121.892		Essay Levels-≤350	0.332491	3.0076		Puntuation Description-Inminent	0.664573	1.50472		Auditors-ABC	0.963036	1.03838
Subtype a-Non Conformities/Technic Requirement/1/0	0.00212746	470.043		Subtype a-Non Conformities/Management Requirement/3/	0.00417506	239.518		Subtype b-Non Conformities/Management Requirement/6/0	0.00404093	247.468		Subtype c-Observation/Technic Requirement/3/	0.0081962	122.008		Subtype d-Observation/Technic Requirement/4/0	0.00568452	175.916		Subtype e-Non Conformities/Management Requirement/3/	0.0159262	62.7895		Subtype f-Observation/Management Requirement/3/	0.0082147	121.733		Subtype g-Non Conformities/Technic Requirement/6/	0.00820398	121.892		Risk Description-High	0.367198	2.72332		Auditors-A-C	0.679449	1.47178		Auditors--B-	0
Subtype a-Observation/Management Requirement/1/0	0.00213194	469.055		Subtype a-Observation/Management Requirement/3/	0.00427106	234.134		Subtype f-Observation/Technic Requirement/5/0	0.00406658	245.907		Subtype c-Non Conformities/Technic Requirement/1/	0.00819666	122.001		Subtype e-Non Conformities/Technic Requirement/4/0	0.00570915	175.157		Subtype e-Non Conformities/Management Requirement/6/	0.0159303	62.7734		Subtype g-Observation/Technic Requirement/5/	0.00821627	121.71		Subtype g-Observation/Technic Requirement/5/	0.00825533	121.134		Essay Levels-≤650	0.36758	2.7205		Auditors---C	0.691604	1.44591		Risk Description-Inminent	0
Subtype c-Non Conformities/Technic Requirement/4/0	0.00216986	460.859		Subtype e-Non Conformities/Technic Requirement/4/0	0.00427805	233.751		Subtype b-Non Conformities/Management Requirement/1/0	0.00430268	232.413		Subtype c-Non Conformities/Technic Requirement/3/	0.00819723	121.992		Subtype d-Observation/Management Requirement/4/0	0.00659316	151.672		Subtype e-Non Conformities/Technic Requirement/6/	0.0159303	62.7734		Subtype f-Non Conformities/Technic Requirement/5/0	0.0110709	90.327		Subtype g-Non Conformities/Technic Requirement/2/	0.00826556	120.984		Essay Levels-≤950	0.36758	2.7205		Auditors--BC	0.801801	1.24719		Puntuation Description-High	0
Subtype c-Observation/Technic Requirement/2/	0.00243397	410.851		Subtype a-Observation/Technic Requirement/2/	0.0046237	216.277		Subtype b-Non Conformities/Management Requirement/2/0	0.00430542	232.265		Subtype g-Observation/Technic Requirement/5/	0.00819762	121.987		Subtype d-Observation/Management Requirement/2/0	0.00671525	148.915		Subtype e-Observation/Management Requirement/1/	0.0159305	62.7726		Subtype f-Observation/Technic Requirement/4/0	0.0111649	89.5666		Subtype g-Observation/Technic Requirement/6/	0.00826574	120.981		Essay Levels-≤450	0.457064	2.18788		Auditors-AB-	0.809749	1.23495
Subtype a-Observation/Technic Requirement/5/0	0.00245661	407.065		Subtype a-Non Conformities/Management Requirement/6/0	0.00462622	216.159		Subtype b-Observation/Technic Requirement/6/0	0.00445066	224.686		Subtype c-Non Conformities/Management Requirement/3/	0.00820071	121.941		Subtype d-Non Conformities/Management Requirement/2/0	0.00690433	144.837		Subtype e-Observation/Technic Requirement/6/	0.0160476	62.3146		Subtype f-Non Conformities/Management Requirement/5/0	0.0111887	89.376		Subtype g-Observation/Management Requirement/5/	0.00870989	114.812		Positive Levels-Less than 10	0.461979	2.1646		Auditors-ABC	0.885944	1.12874
Subtype a-Non Conformities/Technic Requirement/6/0	0.0024729	404.384		Subtype a-Non Conformities/Technic Requirement/1/0	0.00468236	213.568		Subtype b-Observation/Management Requirement/1/0	0.00463662	215.675		Subtype c-Observation/Management Requirement/1/	0.00820171	121.926		Subtype d-Non Conformities/Technic Requirement/5/0	0.00708416	141.16		Subtype e-Observation/Management Requirement/6/	0.0161725	61.8334		Subtype f-Non Conformities/Management Requirement/4/0	0.0113127	88.3966		Subtype g-Observation/Technic Requirement/4/0	0.0112968	88.5208		Essay Levels-≤700	0.487693	2.05047		Positive Levels-Less than 70	0
Subtype a-Observation/Technic Requirement/1/0	0.00251451	397.693		Subtype a-Observation/Technic Requirement/1/0	0.00502542	198.988		Subtype b-Non Conformities/Technic Requirement/5/0	0.00468677	213.367		Subtype c-Observation/Technic Requirement/1/	0.00825275	121.172		Subtype d-Non Conformities/Technic Requirement/6/0	0.00716083	139.649		Subtype e-Observation/Management Requirement/3/	0.0162949	61.369		Subtype f-Observation/Technic Requirement/2/0	0.0114203	87.5633		Subtype g-Non Conformities/Management Requirement/4/0	0.0113084	88.4298		Essay Levels-≤300	0.497433	2.01032		Auditors--B-	0
Subtype a-Non Conformities/Management Requirement/2/0	0.00264622	377.898		Subtype a-Non Conformities/Management Requirement/2/0	0.00525694	190.225		Subtype b-Observation/Technic Requirement/2/	0.00494319	202.299		Subtype c-Observation/Management Requirement/3/	0.008391	119.175		Subtype d-Non Conformities/Management Requirement/5/0	0.00716087	139.648		Subtype e-Observation/Technic Requirement/5/	0.0170101	58.7886		Subtype f-Observation/Management Requirement/2/0	0.0114238	87.5363		Subtype g-Observation/Management Requirement/4/0	0.0116586	85.7734		Essay Levels-≤850	0.498999	2.00401		Risk Description-Inminent	0
Subtype a-Non Conformities/Management Requirement/1/0	0.00264842	377.583		Subtype a-Non Conformities/Management Requirement/1/0	0.00525976	190.123		Subtype b-Observation/Management Requirement/5/0	0.00501787	199.288		Subtype c-Non Conformities/Management Requirement/1/	0.00852146	117.351		Subtype d-Observation/Technic Requirement/6/0	0.00740061	135.124		Subtype e-Non Conformities/Technic Requirement/2/	0.0176774	56.5693		Subtype f-Non Conformities/Technic Requirement/2/	0.0116511	85.8284		Subtype g-Non Conformities/Technic Requirement/4/0	0.0117994	84.7503		Auditors----	0.525573	1.90268		Puntuation Description-High	0
Subtype b-Observation/Management Requirement/5/0	0.0026824	372.801		Subtype c-Non Conformities/Technic Requirement/4/0	0.00535777	186.645		Subtype b-Non Conformities/Technic Requirement/1/0	0.00525777	190.195		Subtype f-Non Conformities/Technic Requirement/4/0	0.0101011	98.9986		Subtype d-Non Conformities/Management Requirement/6/0	0.00757089	132.085		Subtype e-Non Conformities/Management Requirement/2/0	0.0178406	56.052		Subtype f-Observation/Technic Requirement/5/	0.012249	81.6393		Subtype g-Observation/Management Requirement/4/	0.0252528	39.5996		Risk Description-Low	0.578065	1.72991
Subtype a-Observation/Management Requirement/5/0	0.00271038	368.952		Subtype a-Observation/Technic Requirement/6/0	0.00537153	186.167		Subtype e-Non Conformities/Technic Requirement/4/0	0.00528289	189.29		Subtype d-Non Conformities/Technic Requirement/4/0	0.0106017	94.3241		Subtype g-Non Conformities/Technic Requirement/2/	0.00814117	122.832		Subtype e-Observation/Technic Requirement/5/1	0.0183594	54.4681		Subtype f-Non Conformities/Management Requirement/2/0	0.0125419	79.7328		Subtype g-Non Conformities/Technic Requirement/4/	0.0258884	38.6273		Auditors-A--	0.605489	1.65156
Puntuation Description-Insignificant	0.00280457	356.56		Subtype a-Observation/Management Requirement/5/0	0.00544776	183.562		Subtype c-Observation/Technic Requirement/1/	0.00556338	179.747		Subtype d-Observation/Technic Requirement/4/0	0.0106256	94.1121		Subtype g-Observation/Technic Requirement/5/	0.00820071	121.941		Subtype e-Observation/Management Requirement/5/0	0.0192062	52.0666		Subtype f-Observation/Management Requirement/5/0	0.0126143	79.2753		Subtype g-Observation/Technic Requirement/4/	0.0272621	36.681		Puntuation Description-Inminent	0.664564	1.50475
Subtype e-Non Conformities/Technic Requirement/4/0	0.0028816	347.03		Subtype c-Observation/Technic Requirement/2/	0.00565504	176.833		Subtype b-Observation/Management Requirement/2/	0.0059759	167.339		Subtype f-Non Conformities/Management Requirement/4/0	0.0107718	92.8346		Subtype d-Observation/Technic Requirement/5/	0.0100499	99.5038		Subtype e-Observation/Management Requirement/4/0	0.019925	50.1883		Subtype f-Observation/Management Requirement/4/0	0.0131432	76.0847		Subtype g-Non Conformities/Management Requirement/4/	0.0272621	36.681		Auditors-A-C	0.677862	1.47523
Subtype a-Observation/Technic Requirement/6/0	0.00300515	332.762		Puntuation Description-Insignificant	0.00566272	176.594		Subtype g-Observation/Technic Requirement/5/	0.00653697	152.976		Subtype d-Observation/Management Requirement/4/0	0.0111513	89.6756		Subtype d-Non Conformities/Technic Requirement/2/	0.0105275	94.9892		Positive Levels-Not tested	0.0215123	46.4851		Subtype f-Non Conformities/Management Requirement/2/	0.0206589	48.4052		Essay Levels-≤50	0.0282142	35.4431		Auditors---C	0.688045	1.45339
Subtype a-Non Conformities/Technic Requirement/5/0	0.00301566	331.602		Subtype b-Non Conformities/Technic Requirement/2/0	0.00578839	172.76		Subtype b-Observation/Technic Requirement/1/	0.00685211	145.94		Subtype c-Non Conformities/Technic Requirement/5/0	0.0113102	88.4155		Subtype f-Non Conformities/Management Requirement/4/0	0.0112651	88.7697		Subtype e-Non Conformities/Technic Requirement/5/0	0.0219114	45.6384		Subtype g-Non Conformities/Technic Requirement/4/0	0.0227297	43.9953		Positive Levels-Not tested	0.0410973	24.3325		Auditors--BC	0.795694	1.25677
Subtype a-Non Conformities/Management Requirement/6/0	0.00309613	322.984		Subtype g-Observation/Technic Requirement/5/	0.00631868	158.261		Subtype g-Non Conformities/Technic Requirement/2/	0.00694577	143.973		Subtype e-Non Conformities/Technic Requirement/2/0	0.0114084	87.6551		Subtype f-Non Conformities/Technic Requirement/4/0	0.0112702	88.7298		Subtype e-Non Conformities/Management Requirement/5/0	0.0222078	45.0292		Subtype f-Observation/Management Requirement/2/	0.0246982	40.4888		Puntuation Description-Insignificant	0.0532432	18.7817		Auditors-AB-	0.809743	1.23496
Risk Description-Insignificant	0.00314841	317.621		Subtype a-Non Conformities/Technic Requirement/1/	0.00665835	150.187		Subtype b-Observation/Technic Requirement/5/	0.00707505	141.342		Subtype c-Non Conformities/Management Requirement/5/0	0.0115551	86.5416		Subtype d-Non Conformities/Technic Requirement/4/0	0.0114148	87.6057		Subtype e-Observation/Technic Requirement/4/0	0.0223374	44.7679		Subtype f-Observation/Management Requirement/4/	0.0247053	40.4771		Positive Levels-None	0.0555006	18.0178		Auditors-ABC	0.832782	1.20079
Subtype c-Observation/Management Requirement/4/0	0.00349233	286.342		Subtype a-Observation/Management Requirement/2/	0.00683892	146.222		Subtype b-Observation/Technic Requirement/6/	0.00721826	138.538		Subtype c-Non Conformities/Technic Requirement/6/0	0.0115563	86.5326		Subtype e-Non Conformities/Technic Requirement/2/0	0.0114173	87.5867		Subtype g-Non Conformities/Technic Requirement/4/0	0.0227046	44.0439		Subtype f-Non Conformities/Technic Requirement/4/	0.0253816	39.3986		Puntuation Description-Low	0.0738382	13.5431		Essay Levels-≤550	0
Puntuation Description-Low	0.00353766	282.673		Subtype d-Non Conformities/Technic Requirement/4/0	0.00691066	144.704		Subtype b-Non Conformities/Technic Requirement/2/	0.00760921	131.42		Subtype d-Non Conformities/Management Requirement/2/0	0.011893	84.0828		Subtype d-Observation/Management Requirement/6/	0.0130388	76.694		Subtype f-Observation/Technic Requirement/2/0	0.0229276	43.6156		Subtype f-Observation/Management Requirement/5/	0.0259835	38.4859		Subtype g-Observation/Management Requirement/5/0	0.109502	9.13229		Positive Levels-Less than 50	0
Subtype a-Observation/Management Requirement/5/1	0.00360258	277.579		Subtype g-Non Conformities/Technic Requirement/2/	0.00694551	143.978		Subtype c-Non Conformities/Management Requirement/5/0	0.00779791	128.24		Subtype c-Observation/Technic Requirement/6/0	0.0125112	79.9283		Subtype d-Non Conformities/Management Requirement/2/	0.015138	66.0591		Subtype e-Observation/Management Requirement/2/0	0.0234122	42.7128		Subtype f-Observation/Technic Requirement/2/	0.0259839	38.4853		Risk Description-Insignificant	0.112285	8.90588		Positive Levels-Less than 20	0
Subtype b-Non Conformities/Technic Requirement/1/0	0.00371562	269.134		Subtype c-Observation/Management Requirement/4/0	0.00722715	138.367		Subtype c-Observation/Technic Requirement/2/	0.00857722	116.588		Subtype c-Non Conformities/Technic Requirement/2/	0.0125722	79.5403		Subtype d-Non Conformities/Management Requirement/6/	0.0155036	64.5011		Positive Levels-None	0.025692	38.9226		Subtype f-Non Conformities/Management Requirement/5/	0.0259867	38.4813		Essay Levels-≤100	0.141311	7.0766		Positive Levels-Less than 70	0
Subtype a-Observation/Management Requirement/5/2	0.00377769	264.712		Subtype a-Observation/Technic Requirement/5/	0.00755397	132.381		Subtype c-Non Conformities/Management Requirement/2/0	0.00862132	115.991		Subtype c-Observation/Technic Requirement/5/	0.0129963	76.9447		Subtype d-Observation/Technic Requirement/6/	0.0158861	62.9481		Essay Levels-≤50	0.0281331	35.5453		Subtype f-Non Conformities/Management Requirement/4/	0.026674	37.4897		Risk Description-Medium	0.152877	6.54121		Auditors--B-	0
Subtype a-Observation/Technic Requirement/2/	0.00378628	264.111		Subtype c-Non Conformities/Management Requirement/5/0	0.00779784	128.241		Subtype d-Non Conformities/Technic Requirement/4/0	0.00987107	101.306		Subtype e-Observation/Management Requirement/6/	0.0163439	61.185		Subtype d-Observation/Management Requirement/4/	0.0158888	62.9373		Subtype e-Non Conformities/Management Requirement/2/	0.0459388	21.7681		Subtype f-Non Conformities/Technic Requirement/5/	0.026674	37.4897		Puntuation Description-Medium	0.181269	5.51668		Risk Description-Inminent	0
Subtype b-Observation/Management Requirement/2/0	0.00382355	261.537		Subtype a-Observation/Technic Requirement/1/	0.00809238	123.573		Subtype f-Non Conformities/Technic Requirement/4/0	0.00999092	100.091		Subtype e-Observation/Management Requirement/5/0	0.0168815	59.2365		Subtype d-Observation/Management Requirement/2/	0.0158922	62.9239		Subtype e-Observation/Management Requirement/4/	0.0481154	20.7834		Subtype f-Observation/Technic Requirement/4/	0.026674	37.4897		Essay Levels-≤150	0.184886	5.40875		Puntuation Description-High	0
Subtype a-Observation/Management Requirement/5/3	0.00385678	259.284		Subtype a-Observation/Technic Requirement/6/	0.00816976	122.403		Subtype d-Observation/Technic Requirement/4/0	0.0100755	99.2511		Subtype c-Observation/Management Requirement/6/	0.0181438	55.1151		Subtype e-Observation/Management Requirement/6/	0.0163528	61.1518		Subtype e-Observation/Management Requirement/2/	0.0482383	20.7304		Essay Levels-≤50	0.0282075	35.4516		Essay Levels-≤200	0.190542	5.2482
Subtype a-Non Conformities/Technic Requirement/1/	0.00385787	259.21		Subtype b-Observation/Management Requirement/1/0	0.00824356	121.307		Subtype c-Observation/Management Requirement/2/0	0.010086	99.1476		Subtype c-Observation/Technic Requirement/4/1	0.018611	53.7316		Subtype d-Observation/Management Requirement/5/	0.0167152	59.8258		Puntuation Description-Insignificant	0.048517	20.6113		Positive Levels-Not tested	0.0407654	24.5306		Essay Levels-≤250	0.229568	4.35602
Subtype d-Non Conformities/Technic Requirement/4/0	0.00391976	255.117		Subtype c-Non Conformities/Management Requirement/2/0	0.00826985	120.921		Subtype c-Non Conformities/Management Requirement/4/0	0.0101149	98.8637		Subtype e-Observation/Technic Requirement/4/0	0.0195202	51.2291		Subtype d-Observation/Technic Requirement/2/	0.0167169	59.8198		Subtype e-Non Conformities/Technic Requirement/4/	0.0492957	20.2858		Puntuation Description-Insignificant	0.0485696	20.589		Risk Description-High	0.285811	3.49881
Subtype f-Observation/Technic Requirement/5/0	0.0040052	249.675		Subtype a-Observation/Management Requirement/1/	0.00828722	120.668		Subtype b-Non Conformities/Management Requirement/6/	0.0101733	98.297		Subtype g-Non Conformities/Technic Requirement/4/0	0.0204908	48.8024		Subtype d-Non Conformities/Management Requirement/5/	0.0167173	59.8183		Subtype e-Observation/Management Requirement/5/	0.0505828	19.7696		Positive Levels-None	0.0548932	18.2172		Essay Levels-≤500	0.315684	3.16772
Subtype a-Observation/Technic Requirement/5/	0.00401028	249.359		Risk Description-Insignificant	0.00831645	120.244		Subtype f-Non Conformities/Management Requirement/4/0	0.0102109	97.9347		Subtype c-Observation/Technic Requirement/2/1	0.020904	47.8378		Subtype d-Non Conformities/Technic Requirement/6/	0.016718	59.8157		Subtype e-Observation/Technic Requirement/2/	0.0505833	19.7694		Puntuation Description-Low	0.0694193	14.4052		Essay Levels-≤400	0.319416	3.13072
Subtype a-Observation/Technic Requirement/1/	0.00438144	228.235		Subtype b-Observation/Management Requirement/2/0	0.00849353	117.737		Subtype b-Non Conformities/Management Requirement/1/	0.0103743	96.392		Positive Levels-Not tested	0.021493	46.5268		Subtype e-Observation/Management Requirement/5/0	0.0168972	59.1816		Subtype e-Non Conformities/Management Requirement/5/	0.0505924	19.7658		Subtype f-Observation/Management Requirement/5/1	0.0794725	12.583		Essay Levels-≤350	0.329082	3.03875
Deviation Frequency Description-Low/Occassionaly	0.00457786	218.443		Subtype a-Observation/Technic Requirement/5/1	0.0085038	117.595		Subtype b-Non Conformities/Technic Requirement/1/	0.0104261	95.9136		Subtype d-Non Conformities/Technic Requirement/2/0	0.0221735	45.0988		Subtype d-Observation/Technic Requirement/4/	0.0171657	58.2557		Subtype e-Non Conformities/Technic Requirement/5/	0.0518338	19.2924		Subtype f-Observation/Management Requirement/4/1	0.0830511	12.0408		Subtype g-Non Conformities/Technic Requirement/4/1	0.329369	3.0361
Subtype g-Observation/Technic Requirement/5/	0.00463794	215.613		Subtype a-Non Conformities/Technic Requirement/2/	0.00875726	114.191		Subtype b-Observation/Management Requirement/4/	0.0104279	95.8967		Subtype e-Observation/Technic Requirement/2/0	0.0224511	44.5413		Subtype d-Non Conformities/Management Requirement/4/	0.0171657	58.2557		Subtype e-Non Conformities/Management Requirement/4/	0.0518338	19.2924		Risk Description-Insignificant	0.111315	8.98349		Essay Levels-≤950	0.36506	2.73928
Subtype b-Non Conformities/Technic Requirement/2/0	0.00493017	202.833		Subtype a-Observation/Management Requirement/5/1	0.00877262	113.991		Subtype c-Non Conformities/Technic Requirement/4/0	0.0104612	95.5916		Subtype f-Observation/Technic Requirement/2/0	0.0224577	44.5281		Subtype d-Non Conformities/Technic Requirement/5/	0.0171657	58.2557		Subtype e-Observation/Technic Requirement/4/	0.0518338	19.2924		Essay Levels-≤100	0.141277	7.07828		Essay Levels-≤650	0.365063	2.73925
Puntuation Description-Medium	0.00495592	201.779		Subtype d-Observation/Technic Requirement/4/0	0.00894258	111.825		Subtype d-Observation/Management Requirement/4/0	0.0105192	95.0639		Subtype e-Observation/Management Requirement/2/0	0.0231152	43.2615		Subtype d-Non Conformities/Technic Requirement/4/	0.0171657	58.2557		Puntuation Description-Low	0.0692734	14.4356		Risk Description-Medium	0.143304	6.97817		Essay Levels-≤450	0.454002	2.20264
Subtype c-Observation/Technic Requirement/2/0	0.00509197	196.388		Subtype b-Observation/Technic Requirement/4/0	0.00895261	111.699		Subtype c-Observation/Management Requirement/4/0	0.0107232	93.2559		Subtype d-Non Conformities/Management Requirement/6/0	0.023851	41.927		Subtype e-Observation/Technic Requirement/4/0	0.0213408	46.8585		Subtype f-Non Conformities/Management Requirement/2/0	0.0721466	13.8607		Puntuation Description-Medium	0.168662	5.929		Positive Levels-Less than 10	0.458872	2.17926
Subtype a-Non Conformities/Technic Requirement/2/	0.00526755	189.842		Subtype f-Non Conformities/Technic Requirement/4/0	0.00898194	111.334		Subtype b-Non Conformities/Management Requirement/5/	0.0109726	91.1361		Subtype c-Non Conformities/Management Requirement/2/	0.0240215	41.6294		Positive Levels-Not tested	0.0215028	46.5055		Subtype f-Non Conformities/Technic Requirement/2/0	0.0800752	12.4883		Essay Levels-≤150	0.184799	5.41128		Auditors----	0.474026	2.10959
Subtype c-Observation/Management Requirement/2/	0.00529701	188.786		Subtype c-Non Conformities/Management Requirement/4/0	0.00898205	111.333		Subtype b-Observation/Management Requirement/5/	0.010973	91.1329		Subtype c-Non Conformities/Management Requirement/6/	0.0245933	40.6615		Subtype g-Non Conformities/Technic Requirement/4/0	0.0225528	44.3403		Subtype f-Observation/Management Requirement/5/0	0.110942	9.01375		Essay Levels-≤200	0.190414	5.25172		Essay Levels-≤700	0.481861	2.07529
Subtype b-Observation/Management Requirement/6/0	0.00531736	188.063		Subtype f-Non Conformities/Management Requirement/4/0	0.00906807	110.277		Subtype b-Non Conformities/Technic Requirement/6/	0.010973	91.1328		Subtype c-Observation/Management Requirement/2/	0.0251897	39.6988		Subtype e-Observation/Technic Requirement/2/0	0.0227905	43.8779		Risk Description-Insignificant	0.111167	8.99545		Essay Levels-≤250	0.229396	4.35927		Essay Levels-≤300	0.493202	2.02757
Subtype b-Observation/Technic Requirement/1/0	0.00532363	187.842		Subtype c-Observation/Management Requirement/2/0	0.00928414	107.711		Subtype b-Non Conformities/Technic Requirement/4/	0.0112688	88.741		Subtype c-Observation/Technic Requirement/6/	0.0251931	39.6934		Subtype f-Observation/Technic Requirement/2/0	0.0228035	43.8528		Subtype f-Observation/Management Requirement/4/0	0.111741	8.94928		Subtype f-Observation/Management Requirement/3/0	0.245602	4.07163		Essay Levels-≤850	0.493839	2.02495
Subtype a-Observation/Technic Requirement/6/	0.00532926	187.643		Subtype d-Observation/Management Requirement/4/0	0.00934212	107.042		Subtype b-Observation/Technic Requirement/4/	0.0112688	88.741		Subtype c-Observation/Management Requirement/4/	0.0251933	39.6931		Subtype e-Observation/Management Requirement/2/0	0.0231801	43.1404		Risk Description-Medium	0.141129	7.08569		Risk Description-High	0.267331	3.74068		Subtype g-Non Conformities/Technic Requirement/2/0	0.496872	2.01259
Subtype a-Observation/Management Requirement/1/	0.00535357	186.791		Subtype b-Non Conformities/Technic Requirement/1/0	0.0093796	106.614		Subtype b-Non Conformities/Management Requirement/2/	0.0112688	88.741		Positive Levels-None	0.0256681	38.9588		Positive Levels-None	0.0256796	38.9415		Essay Levels-≤100	0.141272	7.07854		Essay Levels-≤500	0.315376	3.17081		Risk Description-Low	0.50403	1.98401
Subtype c-Observation/Technic Requirement/4/0	0.00581429	171.99		Subtype c-Observation/Technic Requirement/2/0	0.00999494	100.051		Subtype b-Non Conformities/Management Requirement/4/	0.0112688	88.741		Subtype c-Observation/Management Requirement/5/	0.0264909	37.7489		Essay Levels-≤50	0.028091	35.5985		Puntuation Description-Medium	0.168336	5.94049		Essay Levels-≤400	0.318976	3.13503		Auditors-A--	0.602634	1.65938
Subtype a-Observation/Management Requirement/6/	0.00604066	165.545		Subtype b-Observation/Technic Requirement/1/0	0.0103057	97.0334		Subtype b-Non Conformities/Technic Requirement/5/	0.0112688	88.741		Subtype c-Observation/Technic Requirement/2/	0.026491	37.7487		Subtype d-Observation/Technic Requirement/5/1	0.0337397	29.6387		Essay Levels-≤200	0.184629	5.41628		Subtype f-Observation/Technic Requirement/2/1	0.326722	3.06071		Puntuation Description-Inminent	0.635498	1.57357
Subtype a-Non Conformities/Management Requirement/6/	0.00613516	162.995		Subtype b-Observation/Management Requirement/5/0	0.0104667	95.5408		Subtype e-Non Conformities/Technic Requirement/2/0	0.0114063	87.6705		Subtype c-Non Conformities/Technic Requirement/6/	0.0264919	37.7473		Subtype d-Observation/Management Requirement/2/1	0.0373369	26.7831		Essay Levels-≤150	0.184757	5.4125		Subtype f-Observation/Management Requirement/6/0	0.327588	3.05261		Auditors-A-C	0.674062	1.48354
Subtype a-Observation/Management Requirement/4/	0.00629068	158.965		Subtype b-Non Conformities/Technic Requirement/5/0	0.0105728	94.5825		Subtype c-Non Conformities/Technic Requirement/6/0	0.0115561	86.5343		Subtype c-Non Conformities/Management Requirement/5/	0.0264936	37.7449		Subtype d-Observation/Technic Requirement/2/1	0.043944	22.7563		Essay Levels-≤300	0.202259	4.94416		Essay Levels-≤350	0.328798	3.04138		Auditors---C	0.684769	1.46035
Subtype c-Non Conformities/Management Requirement/5/0	0.00632745	158.042		Subtype c-Observation/Management Requirement/2/	0.0107427	93.0869		Subtype b-Observation/Management Requirement/1/	0.0115866	86.3068		Subtype c-Non Conformities/Technic Requirement/4/	0.0271932	36.7739		Puntuation Description-Insignificant	0.04604	21.7202		Essay Levels-≤250	0.214488	4.66227		Auditors----	0.363635	2.75001		Auditors--BC	0.793429	1.26035
Subtype a-Non Conformities/Management Requirement/1/	0.0064734	154.478		Subtype e-Observation/Management Requirement/5/0	0.0108837	91.8804		Subtype b-Observation/Management Requirement/6/0	0.0116189	86.0665		Subtype c-Non Conformities/Management Requirement/4/	0.0271932	36.7739		Subtype e-Observation/Management Requirement/4/0	0.0554757	18.0259		Subtype e-Observation/Management Requirement/4/1	0.237041	4.21868		Essay Levels-≤650	0.36406	2.7468		Auditors-AB-	0.808388	1.23703
Subtype a-Non Conformities/Technic Requirement/6/	0.00662492	150.945		Subtype a-Observation/Management Requirement/5/2	0.0109553	91.2803		Subtype b-Observation/Management Requirement/2/1	0.0116515	85.8259		Subtype c-Non Conformities/Technic Requirement/5/	0.0271932	36.7739		Puntuation Description-Low	0.0673816	14.8408		Risk Description-High	0.259799	3.84913		Essay Levels-≤950	0.36406	2.7468		Auditors-ABC	0.825929	1.21076
Subtype f-Non Conformities/Technic Requirement/4/0	0.0066364	150.684		Subtype a-Observation/Management Requirement/6/	0.0111302	89.8457		Subtype c-Observation/Management Requirement/2/	0.011769	84.9687		Subtype c-Observation/Technic Requirement/4/	0.0271932	36.7739		Subtype f-Non Conformities/Technic Requirement/2/0	0.0681747	14.6682		Essay Levels-≤650	0.279672	3.57562		Subtype f-Non Conformities/Technic Requirement/4/1	0.392843	2.54555		Subtype g-Observation/Technic Requirement/5/0	0
Subtype a-Observation/Management Requirement/5/	0.00669432	149.38		Subtype d-Non Conformities/Management Requirement/2/0	0.0111591	89.6132		Subtype d-Non Conformities/Management Requirement/2/0	0.0118009	84.7394		Essay Levels-≤50	0.0280332	35.672		Subtype f-Non Conformities/Management Requirement/2/0	0.072074	13.8746		Essay Levels-≤950	0.279684	3.57546		Essay Levels-≤450	0.453928	2.20299		Risk Description-Inminent	0
Subtype a-Non Conformities/Management Requirement/5/	0.00669449	149.377		Subtype b-Non Conformities/Technic Requirement/1/	0.0111744	89.4901		Subtype c-Observation/Technic Requirement/2/0	0.0123815	80.7657		Subtype c-Non Conformities/Technic Requirement/4/1	0.0321208	31.1324		Subtype d-Observation/Management Requirement/5/1	0.0937146	10.6707		Essay Levels-≤500	0.311184	3.21353		Positive Levels-Less than 10	0.457451	2.18602		Puntuation Description-High	0
Subtype a-Observation/Management Requirement/2/	0.00677317	147.641		Subtype e-Non Conformities/Technic Requirement/2/0	0.0114042	87.6867		Subtype b-Observation/Management Requirement/5/1	0.0139475	71.6973		Subtype c-Observation/Management Requirement/4/1	0.0335609	29.7965		Subtype f-Observation/Management Requirement/4/0	0.109879	9.10092		Essay Levels-≤400	0.318847	3.1363		Essay Levels-≤700	0.481727	2.07586		Positive Levels-Less than 70	0
Subtype a-Non Conformities/Management Requirement/2/	0.00680583	146.933		Subtype c-Non Conformities/Technic Requirement/6/0	0.0115544	86.547		Subtype b-Observation/Management Requirement/6/	0.0145487	68.7345		Subtype d-Observation/Management Requirement/6/0	0.0342081	29.2328		Risk Description-Insignificant	0.110308	9.06555		Essay Levels-≤350	0.328778	3.04156		Essay Levels-≤300	0.486774	2.05434		Positive Levels-Less than 50	0
Subtype a-Non Conformities/Management Requirement/4/	0.00680583	146.933		Puntuation Description-Low	0.0115781	86.3697		Subtype e-Observation/Management Requirement/5/0	0.0152747	65.4676		Subtype d-Observation/Management Requirement/5/0	0.0410025	24.3888		Subtype f-Observation/Management Requirement/5/0	0.110716	9.03215		Subtype e-Observation/Technic Requirement/2/1	0.329512	3.03479		Essay Levels-≤850	0.492675	2.02974		Positive Levels-Less than 20	0
Subtype a-Observation/Technic Requirement/4/	0.00680583	146.933		Subtype b-Observation/Management Requirement/6/0	0.0115987	86.2169		Subtype e-Observation/Management Requirement/6/	0.0163285	61.2425		Subtype c-Non Conformities/Technic Requirement/2/1	0.0434063	23.0381		Subtype d-Non Conformities/Management Requirement/1/0	0.110828	9.02297		Positive Levels-Less than 10	0.332729	3.00545		Subtype f-Non Conformities/Management Requirement/4/2	0.493371	2.02687		Essay Levels-≤550	0
Subtype a-Non Conformities/Technic Requirement/5/	0.00680583	146.933		Subtype c-Observation/Technic Requirement/4/0	0.0120906	82.7087		Subtype g-Non Conformities/Technic Requirement/4/0	0.0186306	53.6752		Puntuation Description-Insignificant	0.0456427	21.9093		Subtype d-Non Conformities/Technic Requirement/2/1	0.112926	8.85537		Auditors----	0.358699	2.78785		Risk Description-Low	0.50308	1.98776		Auditors--B-	0
Subtype a-Non Conformities/Technic Requirement/4/	0.00680583	146.933		Subtype a-Observation/Management Requirement/5/3	0.0123796	80.7783		Subtype e-Observation/Technic Requirement/4/0	0.0191074	52.3357		Subtype d-Observation/Technic Requirement/5/0	0.0464116	21.5463		Subtype e-Observation/Technic Requirement/5/0	0.126423	7.90996		Subtype e-Observation/Management Requirement/5/1	0.389473	2.56757		Auditors-A--	0.600251	1.66597
Subtype g-Non Conformities/Technic Requirement/2/	0.00694548	143.979		Subtype a-Non Conformities/Management Requirement/6/	0.0126473	79.0685		Subtype e-Observation/Technic Requirement/2/0	0.0206876	48.3382		Subtype c-Non Conformities/Technic Requirement/4/2	0.0512296	19.52		Subtype d-Observation/Management Requirement/2/2	0.133813	7.47309		Subtype e-Observation/Management Requirement/3/0	0.393953	2.53837		Puntuation Description-Inminent	0.602084	1.6609
Subtype b-Non Conformities/Technic Requirement/1/	0.00711007	140.646		Subtype a-Non Conformities/Management Requirement/1/	0.0126684	78.9364		Subtype c-Observation/Technic Requirement/5/0	0.0208076	48.0593		Subtype e-Observation/Management Requirement/4/0	0.0512734	19.5033		Risk Description-Medium	0.134631	7.42772		Essay Levels-≤450	0.453253	2.20627		Auditors-A-C	0.66966	1.49329
Subtype c-Non Conformities/Management Requirement/2/0	0.00727808	137.399		Subtype a-Observation/Management Requirement/4/	0.0129625	77.1456		Subtype c-Observation/Technic Requirement/4/0	0.0208824	47.8872		Puntuation Description-Low	0.0666291	15.0084		Subtype d-Observation/Management Requirement/6/1	0.135984	7.35381		Subtype e-Observation/Technic Requirement/4/1	0.47285	2.11484		Auditors---C	0.683186	1.46373
Subtype b-Observation/Management Requirement/1/0	0.00730786	136.839		Risk Description-Medium	0.01352	73.9647		Subtype e-Observation/Management Requirement/2/0	0.021432	46.6592		Subtype f-Non Conformities/Technic Requirement/2/0	0.0678867	14.7304		Essay Levels-≤100	0.141253	7.07951		Essay Levels-≤700	0.481656	2.07617		Auditors--BC	0.789446	1.26671
Subtype a-Observation/Technic Requirement/5/1	0.00731758	136.657		Subtype a-Non Conformities/Technic Requirement/6/	0.0136416	73.3053		Positive Levels-Not tested	0.0214835	46.5474		Subtype f-Non Conformities/Management Requirement/2/0	0.0720713	13.8752		Puntuation Description-Medium	0.160027	6.24895		Puntuation Description-Inminent	0.484118	2.06561		Auditors-AB-	0.80719	1.23887
Subtype d-Observation/Technic Requirement/4/0	0.00737579	135.579		Subtype a-Observation/Management Requirement/5/	0.0136966	73.0106		Subtype c-Observation/Technic Requirement/6/	0.021575	46.35		Subtype d-Observation/Technic Requirement/2/0	0.0777506	12.8616		Subtype d-Observation/Management Requirement/3/0	0.171913	5.81688		Essay Levels-≤850	0.492379	2.03095		Auditors-ABC	0.821778	1.21687
Subtype b-Observation/Technic Requirement/4/0	0.00738576	135.396		Subtype a-Non Conformities/Management Requirement/5/	0.0136968	73.01		Subtype d-Non Conformities/Technic Requirement/2/0	0.0218282	45.8123		Subtype c-Observation/Technic Requirement/5/1	0.086674	11.5375		Essay Levels-≤200	0.184617	5.41661		Subtype e-Observation/Management Requirement/6/0	0.49274	2.02947		Subtype g-Observation/Management Requirement/5/0	0.832206	1.20163
Subtype c-Non Conformities/Management Requirement/4/0	0.00740713	135.005		Subtype a-Non Conformities/Management Requirement/2/	0.0140083	71.3864		Subtype f-Observation/Technic Requirement/2/0	0.0221568	45.1329		Subtype f-Observation/Management Requirement/4/0	0.0903988	11.0621		Essay Levels-≤150	0.184716	5.41372		Subtype f-Non Conformities/Management Requirement/4/2	0.493106	2.02796		Essay Levels-≤550	0
Subtype f-Non Conformities/Management Requirement/4/0	0.00749268	133.464		Subtype a-Non Conformities/Management Requirement/4/	0.0140083	71.3864		Subtype c-Observation/Management Requirement/6/0	0.02276	43.9367		Risk Description-Insignificant	0.107863	9.27105		Essay Levels-≤300	0.202208	4.94541		Risk Description-Low	0.502828	1.98875		Positive Levels-Less than 50	0
Subtype c-Non Conformities/Technic Requirement/6/0	0.00758604	131.821		Subtype a-Observation/Technic Requirement/4/	0.0140083	71.3864		Subtype b-Observation/Management Requirement/4/1	0.0235275	42.5035		Subtype f-Observation/Management Requirement/5/0	0.109694	9.11626		Essay Levels-≤250	0.214419	4.66377		Auditors-A--	0.597479	1.6737		Positive Levels-Less than 20	0
Subtype d-Observation/Management Requirement/4/0	0.00763499	130.976		Subtype a-Non Conformities/Technic Requirement/5/	0.0140083	71.3864		Subtype b-Observation/Management Requirement/5/2	0.0237523	42.1012		Subtype e-Observation/Technic Requirement/5/0	0.124763	8.01517		Subtype d-Non Conformities/Management Requirement/6/1	0.237864	4.20409		Auditors-A-C	0.665082	1.50357		Positive Levels-Less than 70	0
Subtype c-Observation/Management Requirement/2/0	0.00766522	130.459		Subtype a-Non Conformities/Technic Requirement/4/	0.0140083	71.3864		Subtype d-Non Conformities/Management Requirement/6/0	0.0238501	41.9286		Subtype d-Observation/Management Requirement/2/0	0.124897	8.00661		Risk Description-High	0.243908	4.09991		Auditors---C	0.676578	1.47803		Auditors--B-	0
Risk Description-Medium	0.00782965	127.72		Subtype g-Non Conformities/Technic Requirement/4/0	0.0151092	66.1848		Positive Levels-None	0.0256543	38.9799		Risk Description-Medium	0.126035	7.93427		Subtype d-Non Conformities/Technic Requirement/4/1	0.247729	4.03668		Auditors--BC	0.786757	1.27104		Risk Description-Inminent	0
Subtype e-Observation/Management Requirement/5/0	0.00850169	117.624		Subtype b-Observation/Technic Requirement/1/	0.0152217	65.6957		Subtype b-Observation/Technic Requirement/1/1	0.0269963	37.0421		Risk Description-High	0.128255	7.79697		Auditors----	0.271428	3.68422		Subtype g-Observation/Management Requirement/5/0	0.804245	1.2434		Puntuation Description-High	0
Subtype a-Observation/Management Requirement/6/1	0.00868569	115.132		Subtype e-Observation/Technic Requirement/4/0	0.015367	65.0745		Subtype b-Observation/Technic Requirement/5/1	0.0274836	36.3853		Subtype c-Observation/Technic Requirement/4/2	0.140691	7.10778		Essay Levels-≤650	0.279317	3.58016		Auditors-AB-	0.806781	1.23949		Subtype f-Non Conformities/Management Requirement/4/1	0
Subtype b-Non Conformities/Technic Requirement/5/0	0.00894361	111.812		Subtype b-Observation/Management Requirement/1/	0.0154012	64.9298		Essay Levels-≤50	0.0279753	35.7459		Essay Levels-≤100	0.141239	7.0802		Essay Levels-≤950	0.279569	3.57693		Auditors-ABC	0.820433	1.21887		Subtype g-Observation/Management Requirement/1/	0
Subtype b-Observation/Technic Requirement/1/	0.00917888	108.946		Subtype a-Non Conformities/Management Requirement/5/0	0.0161101	62.073		Subtype d-Observation/Management Requirement/6/0	0.034164	29.2705		Puntuation Description-Medium	0.156382	6.39458		Essay Levels-≤500	0.299248	3.34171		Essay Levels-≤550	0			Subtype g-Observation/Management Requirement/2/	0
Subtype a-Observation/Management Requirement/5/4	0.0092533	108.07		Subtype e-Observation/Management Requirement/6/	0.0162683	61.4692		Puntuation Description-Insignificant	0.035045	28.5347		Subtype c-Non Conformities/Management Requirement/1/0	0.166546	6.00433		Essay Levels-≤400	0.318603	3.1387		Positive Levels-Less than 50	0			Subtype g-Observation/Management Requirement/3/	0
Subtype e-Observation/Technic Requirement/4/0	0.00934155	107.049		Subtype d-Non Conformities/Management Requirement/6/0	0.0182029	54.9363		Subtype d-Observation/Management Requirement/5/0	0.0399509	25.0307		Subtype c-Observation/Technic Requirement/6/1	0.166771	5.99624		Essay Levels-≤350	0.328731	3.042		Positive Levels-Less than 20	0			Subtype g-Observation/Management Requirement/4/0	0
Subtype d-Non Conformities/Management Requirement/2/0	0.00944547	105.871		Subtype a-Observation/Technic Requirement/1/1	0.0194331	51.4586		Subtype c-Non Conformities/Management Requirement/1/	0.0404915	24.6965		Essay Levels-≤200	0.184558	5.41836		Subtype d-Observation/Technic Requirement/4/1	0.329329	3.03647		Positive Levels-Less than 70	0			Subtype g-Observation/Management Requirement/6/	0
Subtype a-Observation/Technic Requirement/1/1	0.0100953	99.0561		Subtype d-Non Conformities/Technic Requirement/2/0	0.0196086	50.9981		Subtype c-Observation/Technic Requirement/2/1	0.0410681	24.3498		Essay Levels-≤150	0.184674	5.41496		Positive Levels-Less than 10	0.332619	3.00644		Auditors--B-	0			Subtype g-Observation/Technic Requirement/1/	0
Subtype b-Observation/Management Requirement/5/1	0.0106823	93.6124		Subtype c-Observation/Technic Requirement/5/0	0.0197833	50.5477		Subtype b-Observation/Technic Requirement/2/1	0.0410757	24.3453		Essay Levels-≤300	0.202155	4.9467		Subtype d-Observation/Management Requirement/4/1	0.348023	2.87337		Risk Description-Inminent	0			Subtype g-Observation/Technic Requirement/2/	0
Subtype c-Observation/Management Requirement/6/0	0.011146	89.7184		Subtype f-Observation/Technic Requirement/2/0	0.0199314	50.1721		Subtype e-Observation/Management Requirement/4/0	0.0441669	22.6414		Subtype c-Observation/Management Requirement/6/1	0.209712	4.76844		Subtype d-Non Conformities/Management Requirement/2/1	0.357143	2.8		Puntuation Description-High	0			Subtype g-Observation/Technic Requirement/3/	0
Subtype g-Non Conformities/Technic Requirement/4/0	0.0111969	89.3104		Subtype e-Observation/Technic Requirement/2/0	0.0199887	50.0282		Subtype d-Observation/Technic Requirement/5/0	0.0458509	21.8098		Essay Levels-≤250	0.214335	4.66559		Essay Levels-≤450	0.452867	2.20815		Subtype e-Observation/Management Requirement/2/1	0			Subtype g-Observation/Technic Requirement/4/0	0
Subtype a-Observation/Management Requirement/4/1	0.0112634	88.7828		Subtype b-Non Conformities/Management Requirement/5/0	0.0205709	48.6124		Subtype b-Non Conformities/Technic Requirement/4/1	0.04961	20.1572		Subtype c-Non Conformities/Technic Requirement/4/3	0.244661	4.08728		Puntuation Description-Inminent	0.477925	2.09238		Subtype f-Observation/Management Requirement/1/	0			Subtype g-Observation/Technic Requirement/6/	0
Subtype e-Non Conformities/Technic Requirement/2/0	0.0114042	87.6869		Subtype c-Observation/Technic Requirement/6/	0.0207153	48.2735		Subtype c-Non Conformities/Technic Requirement/2/0	0.0518922	19.2707		Subtype d-Non Conformities/Technic Requirement/4/1	0.246794	4.05195		Essay Levels-≤700	0.48159	2.07645		Subtype f-Observation/Management Requirement/2/0	0			Subtype g-Non Conformities/Management Requirement/1/	0
Subtype a-Non Conformities/Technic Requirement/1/1	0.0119541	83.6534		Subtype e-Observation/Management Requirement/2/0	0.021265	47.0257		Puntuation Description-Low	0.0525083	19.0446		Subtype c-Observation/Management Requirement/3/0	0.24966	4.00544		Essay Levels-≤850	0.492166	2.03184		Subtype f-Observation/Management Requirement/3/	0			Subtype g-Non Conformities/Management Requirement/2/	0
Subtype d-Non Conformities/Management Requirement/6/0	0.0120411	83.0489		Positive Levels-Not tested	0.0214196	46.6862		Subtype c-Observation/Technic Requirement/6/0	0.059564	16.7887		Subtype c-Observation/Management Requirement/4/2	0.260656	3.83647		Subtype f-Non Conformities/Management Requirement/4/2	0.492649	2.02984		Subtype f-Observation/Management Requirement/4/1	0			Subtype g-Non Conformities/Management Requirement/3/	0
Deviation Frequency Description-Medium/Sometimes	0.0123561	80.9317		Subtype a-Observation/Management Requirement/6/1	0.0215332	46.4399		Risk Description-Insignificant	0.0645361	15.4952		Auditors----	0.270942	3.69083		Risk Description-Low	0.502369	1.99057		Subtype f-Observation/Management Requirement/5/1	0			Subtype g-Non Conformities/Management Requirement/4/0	0
Subtype a-Non Conformities/Management Requirement/5/0	0.0127764	78.2691		Subtype c-Observation/Management Requirement/6/0	0.0226825	44.0869		Subtype f-Non Conformities/Technic Requirement/2/0	0.0678177	14.7454		Essay Levels-≤650	0.279205	3.5816		Auditors-A--	0.590077	1.69469		Subtype f-Observation/Management Requirement/6/	0			Subtype g-Non Conformities/Management Requirement/5/	0
Subtype d-Observation/Management Requirement/6/0	0.0134562	74.3152		Positive Levels-None	0.0255665	39.1137		Subtype c-Non Conformities/Technic Requirement/4/1	0.0710549	14.0736		Essay Levels-≤950	0.279522	3.57754		Auditors-A-C	0.662266	1.50997		Subtype f-Observation/Technic Requirement/1/	0			Subtype g-Non Conformities/Management Requirement/6/	0
Subtype e-Observation/Management Requirement/2/0	0.0137751	72.595		Subtype b-Non Conformities/Technic Requirement/4/0	0.0257524	38.8313		Subtype f-Observation/Management Requirement/4/0	0.0711416	14.0565		Essay Levels-≤500	0.297505	3.36128		Auditors---C	0.674039	1.48359		Subtype f-Observation/Technic Requirement/3/	0			Subtype g-Non Conformities/Technic Requirement/1/	0
Subtype c-Observation/Technic Requirement/5/0	0.0138755	72.0696		Subtype a-Observation/Management Requirement/4/1	0.0264703	37.7782		Subtype b-Observation/Management Requirement/2/2	0.0717384	13.9395		Subtype c-Non Conformities/Management Requirement/4/1	0.302919	3.30121		Auditors--BC	0.783811	1.27582		Subtype f-Observation/Technic Requirement/4/0	0			Subtype g-Non Conformities/Technic Requirement/3/	0
Subtype b-Observation/Management Requirement/1/	0.0140619	71.114		Subtype d-Observation/Management Requirement/5/0	0.0266936	37.4621		Subtype f-Non Conformities/Management Requirement/2/0	0.072068	13.8758		Subtype c-Observation/Technic Requirement/2/2	0.313303	3.1918		Auditors-AB-	0.795564	1.25697		Subtype f-Observation/Technic Requirement/5/	0			Subtype g-Non Conformities/Technic Requirement/5/	0
Subtype a-Observation/Management Requirement/5/5	0.0145238	68.8526		Subtype b-Observation/Management Requirement/2/1	0.027334	36.5844		Subtype b-Non Conformities/Technic Requirement/1/1	0.0739052	13.5308		Essay Levels-≤400	0.316301	3.16154		Subtype g-Observation/Management Requirement/5/0	0.798823	1.25184		Subtype f-Observation/Technic Requirement/6/	0			Subtype g-Non Conformities/Technic Requirement/6/	0
Subtype c-Observation/Technic Requirement/6/	0.0145338	68.8051		Essay Levels-≤50	0.0275176	36.3404		Risk Description-Medium	0.0742703	13.4643		Essay Levels-≤350	0.328691	3.04237		Auditors-ABC	0.818472	1.22179		Subtype f-Non Conformities/Management Requirement/1/	0			Subtype g-Observation/Management Requirement/4/	0
Subtype d-Non Conformities/Technic Requirement/2/0	0.0146903	68.0723		Subtype a-Non Conformities/Technic Requirement/1/1	0.0276226	36.2023		Risk Description-High	0.0750952	13.3164		Positive Levels-Less than 10	0.332532	3.00723		Essay Levels-≤550	0			Subtype f-Non Conformities/Management Requirement/3/	0			Subtype g-Observation/Management Requirement/5/	0
Subtype f-Observation/Technic Requirement/2/0	0.0147242	67.9156		Subtype b-Observation/Management Requirement/4/0	0.0284843	35.1071		Subtype d-Observation/Technic Requirement/2/0	0.0761577	13.1306		Subtype c-Observation/Management Requirement/2/1	0.386656	2.58628		Positive Levels-Less than 50	0			Subtype f-Non Conformities/Management Requirement/5/0	0			Subtype g-Observation/Technic Requirement/4/	0
Subtype e-Observation/Technic Requirement/2/0	0.0147335	67.8726		Subtype a-Observation/Management Requirement/2/1	0.0285544	35.0209		Subtype c-Observation/Management Requirement/4/1	0.0806607	12.3976		Essay Levels-≤450	0.452361	2.21062		Positive Levels-Less than 20	0			Subtype f-Non Conformities/Management Requirement/6/	0			Subtype g-Non Conformities/Management Requirement/4/	0
Subtype b-Non Conformities/Management Requirement/5/0	0.0154021	64.9262		Subtype e-Observation/Management Requirement/4/0	0.029095	34.3701		Subtype c-Observation/Technic Requirement/4/1	0.0866212	11.5445		Puntuation Description-Inminent	0.477546	2.09404		Positive Levels-Less than 70	0			Subtype f-Non Conformities/Technic Requirement/1/	0			Subtype g-Non Conformities/Technic Requirement/4/	0
Subtype e-Observation/Management Requirement/4/0	0.016055	62.2858		Subtype a-Observation/Technic Requirement/5/2	0.0293273	34.098		Subtype b-Observation/Management Requirement/5/3	0.0874763	11.4317		Essay Levels-≤700	0.480936	2.07928		Auditors--B-	0			Subtype f-Non Conformities/Technic Requirement/3/	0			Subtype g-Non Conformities/Technic Requirement/2/0	0
Subtype c-Observation/Technic Requirement/6/0	0.016242	61.5688		Subtype a-Observation/Management Requirement/5/4	0.0294277	33.9816		Subtype b-Observation/Technic Requirement/1/2	0.0936457	10.6785		Subtype c-Observation/Technic Requirement/1/0	0.485012	2.0618		Risk Description-Inminent	0			Subtype f-Non Conformities/Technic Requirement/5/0	0			Subtype g-Non Conformities/Technic Requirement/4/1	0
Subtype a-Observation/Technic Requirement/2/1	0.016251	61.5348		Subtype b-Observation/Management Requirement/5/1	0.0310392	32.2173		Subtype b-Non Conformities/Management Requirement/5/1	0.095742	10.4447		Subtype f-Non Conformities/Management Requirement/4/2	0.489882	2.04131		Puntuation Description-High	0			Subtype f-Non Conformities/Technic Requirement/6/	0			Subtype g-Observation/Technic Requirement/5/0	0
Subtype e-Observation/Management Requirement/6/	0.0162679	61.4708		Risk Description-High	0.0316068	31.6387		Subtype f-Observation/Management Requirement/5/0	0.105363	9.49098		Essay Levels-≤850	0.492032	2.03239		Subtype d-Non Conformities/Technic Requirement/4/2	0			Subtype f-Observation/Management Requirement/2/	0
Subtype a-Observation/Management Requirement/2/1	0.0164302	60.8634		Subtype c-Observation/Technic Requirement/2/1	0.0325303	30.7406		Subtype b-Non Conformities/Management Requirement/5/2	0.111192	8.99341		Subtype c-Non Conformities/Management Requirement/5/1	0.495449	2.01837		Subtype e-Observation/Management Requirement/1/	0			Subtype f-Observation/Management Requirement/4/	0
Subtype b-Observation/Management Requirement/2/1	0.0170422	58.6779		Subtype a-Observation/Technic Requirement/2/1	0.0334851	29.864		Subtype e-Observation/Technic Requirement/5/0	0.117712	8.49531		Risk Description-Low	0.497562	2.0098		Subtype e-Observation/Management Requirement/3/	0			Subtype f-Observation/Management Requirement/5/	0
Subtype b-Observation/Management Requirement/4/0	0.0173278	57.7106		Subtype d-Observation/Management Requirement/6/0	0.0339752	29.4332		Subtype b-Observation/Management Requirement/3/0	0.119713	8.35328		Auditors-A--	0.584486	1.7109		Subtype e-Observation/Technic Requirement/1/	0			Subtype f-Observation/Technic Requirement/2/	0
Subtype d-Observation/Management Requirement/5/0	0.0175245	57.063		Subtype b-Observation/Technic Requirement/5/0	0.038723	25.8244		Subtype d-Observation/Management Requirement/2/0	0.120553	8.2951		Auditors-A-C	0.65859	1.51839		Subtype e-Observation/Technic Requirement/3/	0			Subtype f-Observation/Technic Requirement/4/	0
Subtype b-Observation/Technic Requirement/2/0	0.0190603	52.4651		Subtype d-Observation/Technic Requirement/5/0	0.0396632	25.2123		Subtype c-Non Conformities/Technic Requirement/4/2	0.125264	7.98314		Auditors---C	0.67161	1.48896		Subtype e-Observation/Technic Requirement/5/1	0			Subtype f-Non Conformities/Management Requirement/2/	0
Subtype b-Non Conformities/Technic Requirement/4/0	0.020284	49.2998		Subtype c-Non Conformities/Management Requirement/1/	0.0404895	24.6978		Puntuation Description-Medium	0.129736	7.70795		Auditors--BC	0.771699	1.29584		Subtype e-Observation/Technic Requirement/6/	0			Subtype f-Non Conformities/Management Requirement/4/	0
Subtype f-Observation/Management Requirement/4/0	0.0202886	49.2887		Subtype b-Observation/Technic Requirement/2/0	0.0410355	24.3691		Subtype b-Observation/Technic Requirement/4/1	0.140706	7.107		Subtype d-Observation/Management Requirement/2/2	0.784737	1.27431		Subtype e-Non Conformities/Management Requirement/1/	0			Subtype f-Non Conformities/Management Requirement/5/	0
Positive Levels-Not tested	0.0214062	46.7154		Subtype c-Non Conformities/Technic Requirement/2/0	0.0412199	24.2601		Essay Levels-≤100	0.14119	7.08266		Auditors-AB-	0.78949	1.26664		Subtype e-Non Conformities/Management Requirement/2/0	0			Subtype f-Non Conformities/Technic Requirement/2/	0
Subtype b-Observation/Technic Requirement/5/0	0.0215995	46.2973		Subtype f-Observation/Management Requirement/4/0	0.0415881	24.0453		Subtype b-Non Conformities/Technic Requirement/2/1	0.152745	6.54687		Subtype g-Observation/Management Requirement/5/0	0.796361	1.25571		Subtype e-Non Conformities/Management Requirement/3/	0			Subtype f-Non Conformities/Technic Requirement/4/	0
Subtype a-Observation/Technic Requirement/4/1	0.0219994	45.4557		Subtype a-Observation/Technic Requirement/4/1	0.044675	22.3839		Subtype b-Non Conformities/Technic Requirement/1/2	0.157995	6.32933		Auditors-ABC	0.81586	1.2257		Subtype e-Non Conformities/Management Requirement/4/0	0			Subtype f-Non Conformities/Technic Requirement/5/	0
Subtype a-Observation/Technic Requirement/5/2	0.0221619	45.1225		Subtype a-Observation/Management Requirement/5/5	0.0452308	22.1088		Auditors----	0.169968	5.88345		Essay Levels-≤550	0			Subtype e-Non Conformities/Management Requirement/5/0	0			Subtype f-Observation/Technic Requirement/2/1	0
Deviation Frequency Description-Always	0.0225182	44.4086		Subtype a-Observation/Technic Requirement/5/3	0.0475373	21.0361		Subtype b-Observation/Management Requirement/2/3	0.171241	5.83974		Positive Levels-Less than 50	0			Subtype e-Non Conformities/Management Requirement/6/	0			Subtype f-Observation/Management Requirement/3/0	0
Subtype c-Non Conformities/Technic Requirement/4/1	0.0225418	44.3621		Subtype c-Non Conformities/Technic Requirement/4/1	0.0477765	20.9308		Essay Levels-≤200	0.184534	5.41905		Positive Levels-Less than 20	0			Subtype e-Non Conformities/Technic Requirement/1/	0			Subtype f-Observation/Management Requirement/6/0	0
Subtype d-Observation/Technic Requirement/5/0	0.0227759	43.906		Subtype c-Observation/Technic Requirement/6/0	0.0482583	20.7218		Essay Levels-≤150	0.184546	5.41869		Positive Levels-Less than 70	0			Subtype e-Non Conformities/Technic Requirement/3/	0			Subtype f-Non Conformities/Technic Requirement/4/1	0
Subtype c-Observation/Technic Requirement/2/1	0.0230578	43.3692		Puntuation Description-Medium	0.049032	20.3948		Subtype b-Observation/Technic Requirement/1/3	0.193461	5.16899		Auditors--B-	0			Subtype e-Non Conformities/Technic Requirement/5/0	0			Subtype f-Non Conformities/Management Requirement/4/1	0
Subtype c-Non Conformities/Technic Requirement/2/0	0.0246597	40.5519		Subtype a-Observation/Management Requirement/5/9	0.0545439	18.3339		Essay Levels-≤300	0.202115	4.94767		Risk Description-Inminent	0			Subtype e-Non Conformities/Technic Requirement/6/	0			Subtype g-Observation/Management Requirement/1/	0
Positive Levels-None	0.0255458	39.1453		Subtype b-Observation/Management Requirement/5/2	0.0623814	16.0304		Subtype b-Observation/Management Requirement/5/4	0.205533	4.86539		Puntuation Description-High	0			Subtype e-Observation/Management Requirement/2/	0			Subtype g-Observation/Management Requirement/2/	0
Deviation Frequency Description-Generally	0.026052	38.3848		Subtype d-Observation/Technic Requirement/2/0	0.0662222	15.1007		Essay Levels-≤250	0.214214	4.66823		Subtype c-Non Conformities/Technic Requirement/6/1	0			Subtype e-Observation/Management Requirement/4/	0			Subtype g-Observation/Management Requirement/3/	0
Subtype b-Observation/Management Requirement/5/2	0.0266883	37.4696		Subtype a-Observation/Technic Requirement/5/4	0.0674527	14.8252		Subtype d-Non Conformities/Technic Requirement/4/1	0.236646	4.22572		Subtype d-Observation/Management Requirement/1/	0			Subtype e-Observation/Management Requirement/5/1	0			Subtype g-Observation/Management Requirement/4/0	0
Essay Levels-≤50	0.0274181	36.4722		Subtype f-Non Conformities/Technic Requirement/2/0	0.0677454	14.7611		Subtype b-Non Conformities/Technic Requirement/1/3	0.272676	3.66736		Subtype d-Observation/Management Requirement/3/	0			Subtype e-Observation/Management Requirement/5/	0			Subtype g-Observation/Management Requirement/6/	0
Risk Description-High	0.0279397	35.7914		Subtype c-Observation/Management Requirement/4/1	0.0685188	14.5945		Essay Levels-≤650	0.27914	3.58243		Subtype d-Observation/Technic Requirement/1/	0			Subtype e-Observation/Technic Requirement/2/	0			Subtype g-Observation/Technic Requirement/1/	0
Subtype f-Observation/Management Requirement/5/0	0.0290317	34.4451		Subtype c-Observation/Technic Requirement/4/1	0.069735	14.34		Essay Levels-≤950	0.279189	3.5818		Subtype d-Observation/Technic Requirement/2/1	0			Subtype e-Observation/Technic Requirement/4/1	0			Subtype g-Observation/Technic Requirement/2/	0
Subtype d-Observation/Technic Requirement/2/0	0.0291033	34.3603		Subtype f-Non Conformities/Management Requirement/2/0	0.0720635	13.8766		Subtype b-Observation/Management Requirement/1/1	0.28495	3.50938		Subtype d-Observation/Technic Requirement/3/	0			Subtype e-Observation/Technic Requirement/4/	0			Subtype g-Observation/Technic Requirement/3/	0
Subtype a-Observation/Technic Requirement/5/3	0.0306301	32.6476		Subtype e-Observation/Technic Requirement/5/0	0.0770598	12.9769		Subtype b-Non Conformities/Technic Requirement/5/1	0.286976	3.48461		Subtype d-Observation/Technic Requirement/5/1	0			Subtype e-Observation/Technic Requirement/5/	0			Subtype g-Observation/Technic Requirement/4/0	0
Subtype e-Observation/Technic Requirement/5/0	0.034597	28.9043		Risk Description-Low	0.0790228	12.6546		Essay Levels-≤500	0.296917	3.36795		Subtype d-Observation/Technic Requirement/6/0	0			Subtype e-Non Conformities/Management Requirement/2/	0			Subtype g-Observation/Technic Requirement/6/	0
Subtype d-Observation/Management Requirement/2/0	0.0365627	27.3503		Subtype f-Observation/Management Requirement/5/0	0.0807399	12.3855		Essay Levels-≤400	0.316096	3.16359		Subtype d-Non Conformities/Management Requirement/1/	0			Subtype e-Non Conformities/Management Requirement/4/	0			Subtype g-Non Conformities/Management Requirement/1/	0
Subtype a-Observation/Technic Requirement/5/4	0.0369233	27.0832		Subtype a-Non Conformities/Technic Requirement/4/1	0.0813907	12.2864		Essay Levels-≤350	0.328499	3.04415		Subtype d-Non Conformities/Management Requirement/3/	0			Subtype e-Non Conformities/Management Requirement/5/	0			Subtype g-Non Conformities/Management Requirement/2/	0
Subtype a-Non Conformities/Technic Requirement/4/1	0.0373805	26.7519		Subtype a-Non Conformities/Technic Requirement/2/1	0.0879445	11.3708		Positive Levels-Less than 10	0.33231	3.00923		Subtype d-Non Conformities/Management Requirement/4/0	0			Subtype e-Non Conformities/Technic Requirement/2/	0			Subtype g-Non Conformities/Management Requirement/3/	0
Subtype a-Observation/Technic Requirement/2/2	0.0395932	25.2569		Subtype a-Observation/Technic Requirement/2/2	0.0907145	11.0236		Subtype b-Observation/Management Requirement/6/1	0.333106	3.00205		Subtype d-Non Conformities/Management Requirement/5/0	0			Subtype e-Non Conformities/Technic Requirement/4/	0			Subtype g-Non Conformities/Management Requirement/4/0	0
Subtype c-Non Conformities/Management Requirement/1/	0.040489	24.6981		Subtype d-Observation/Management Requirement/2/0	0.100162	9.98378		Risk Description-Low	0.379664	2.63391		Subtype d-Non Conformities/Management Requirement/6/1	0			Subtype e-Non Conformities/Technic Requirement/5/	0			Subtype g-Non Conformities/Management Requirement/5/	0
Subtype c-Observation/Technic Requirement/4/1	0.04237	23.6016		Subtype c-Non Conformities/Technic Requirement/4/2	0.10596	9.43748		Puntuation Description-Inminent	0.412956	2.42156		Subtype d-Non Conformities/Technic Requirement/1/	0			Subtype e-Observation/Technic Requirement/2/1	0			Subtype g-Non Conformities/Management Requirement/6/	0
Subtype c-Observation/Management Requirement/4/1	0.0451608	22.1431		Puntuation Description-Inminent	0.134871	7.41452		Essay Levels-≤450	0.451826	2.21324		Subtype d-Non Conformities/Technic Requirement/3/	0			Subtype e-Observation/Management Requirement/3/0	0			Subtype g-Non Conformities/Technic Requirement/1/	0
Risk Description-Low	0.0551759	18.1238		Subtype b-Observation/Technic Requirement/1/1	0.138452	7.22272		Essay Levels-≤700	0.480732	2.08016		Subtype d-Non Conformities/Technic Requirement/5/0	0			Subtype e-Observation/Management Requirement/4/1	0			Subtype g-Non Conformities/Technic Requirement/3/	0
Deviation Frequency Description-Usually	0.0557557	17.9354		Essay Levels-≤100	0.141174	7.08345		Subtype f-Non Conformities/Management Requirement/4/2	0.48684	2.05406		Subtype d-Non Conformities/Technic Requirement/6/0	0			Subtype e-Observation/Management Requirement/6/0	0			Subtype g-Non Conformities/Technic Requirement/5/	0
Subtype c-Non Conformities/Technic Requirement/4/2	0.0586279	17.0567		Subtype a-Observation/Technic Requirement/1/3	0.14178	7.05317		Essay Levels-≤850	0.491735	2.03362		Subtype d-Observation/Management Requirement/2/	0			Subtype e-Observation/Management Requirement/2/1	0			Subtype g-Non Conformities/Technic Requirement/6/	0
Subtype f-Non Conformities/Technic Requirement/2/0	0.0677448	14.7613		Subtype a-Observation/Management Requirement/3/0	0.14431	6.92952		Auditors-A--	0.576915	1.73336		Subtype d-Observation/Management Requirement/4/	0			Subtype f-Observation/Management Requirement/1/	0			Subtype g-Observation/Management Requirement/4/	0
Subtype f-Non Conformities/Management Requirement/2/0	0.0720629	13.8768		Subtype b-Non Conformities/Technic Requirement/1/1	0.145774	6.85995		Auditors-A-C	0.644401	1.55183		Subtype d-Observation/Management Requirement/5/	0			Subtype f-Observation/Management Requirement/2/0	0			Subtype g-Observation/Management Requirement/5/	0
Subtype b-Non Conformities/Technic Requirement/1/1	0.07464	13.3976		Subtype b-Observation/Management Requirement/2/2	0.16167	6.18544		Auditors---C	0.663893	1.50627		Subtype d-Observation/Management Requirement/6/	0			Subtype f-Observation/Management Requirement/3/	0			Subtype g-Observation/Technic Requirement/4/	0
Subtype a-Observation/Management Requirement/3/0	0.0748428	13.3613		Auditors----	0.165994	6.02433		Auditors--BC	0.759572	1.31653		Subtype d-Observation/Technic Requirement/2/	0			Subtype f-Observation/Management Requirement/4/1	0			Subtype g-Non Conformities/Management Requirement/4/	0
Subtype a-Non Conformities/Technic Requirement/2/1	0.0847446	11.8002		Subtype a-Observation/Technic Requirement/1/2	0.17506	5.71234		Subtype d-Observation/Management Requirement/2/2	0.763814	1.30922		Subtype d-Observation/Technic Requirement/4/	0			Subtype f-Observation/Management Requirement/5/1	0			Subtype g-Non Conformities/Technic Requirement/4/	0
Subtype a-Observation/Technic Requirement/1/2	0.0862608	11.5927		Subtype b-Observation/Management Requirement/5/3	0.176184	5.67588		Subtype g-Observation/Management Requirement/5/0	0.777326	1.28646		Subtype d-Observation/Technic Requirement/5/	0			Subtype f-Observation/Management Requirement/6/	0			Subtype g-Non Conformities/Technic Requirement/2/0	0
Subtype b-Observation/Technic Requirement/1/1	0.0904865	11.0514		Essay Levels-≤150	0.180012	5.5552		Auditors-AB-	0.78064	1.281		Subtype d-Observation/Technic Requirement/6/	0			Subtype f-Observation/Technic Requirement/1/	0			Subtype g-Non Conformities/Technic Requirement/4/1	0
Deviation Frequency Description-Often/Frequently	0.110615	9.04036		Essay Levels-≤200	0.184523	5.41937		Auditors-ABC	0.805389	1.24164		Subtype d-Non Conformities/Management Requirement/2/	0			Subtype f-Observation/Technic Requirement/3/	0			Subtype g-Observation/Technic Requirement/5/0	0
Subtype a-Non Conformities/Management Requirement/6/1	0.131505	7.60427		Essay Levels-≤300	0.188231	5.31261		Essay Levels-≤550	0			Subtype d-Non Conformities/Management Requirement/4/	0			Subtype f-Observation/Technic Requirement/4/0	0
Subtype b-Observation/Management Requirement/5/3	0.139479	7.16951		Subtype a-Non Conformities/Management Requirement/6/1	0.188819	5.29608		Positive Levels-Less than 50	0			Subtype d-Non Conformities/Management Requirement/5/	0			Subtype f-Observation/Technic Requirement/5/	0
Essay Levels-≤100	0.141172	7.08356		Essay Levels-≤250	0.213466	4.6846		Positive Levels-Less than 20	0			Subtype d-Non Conformities/Management Requirement/6/	0			Subtype f-Observation/Technic Requirement/6/	0
Subtype b-Observation/Management Requirement/2/2	0.14379	6.95456		Subtype d-Non Conformities/Technic Requirement/4/1	0.221054	4.52378		Positive Levels-Less than 70	0			Subtype d-Non Conformities/Technic Requirement/2/	0			Subtype f-Non Conformities/Management Requirement/1/	0
Subtype a-Non Conformities/Technic Requirement/6/1	0.156044	6.40844		Subtype a-Non Conformities/Technic Requirement/6/1	0.250664	3.98941		Auditors--B-	0			Subtype d-Non Conformities/Technic Requirement/4/	0			Subtype f-Non Conformities/Management Requirement/3/	0
Auditors----	0.164902	6.0642		Essay Levels-≤500	0.278495	3.59073		Risk Description-Inminent	0			Subtype d-Non Conformities/Technic Requirement/5/	0			Subtype f-Non Conformities/Management Requirement/5/0	0
Essay Levels-≤150	0.179935	5.55755		Essay Levels-≤650	0.27873	3.5877		Puntuation Description-High	0			Subtype d-Non Conformities/Technic Requirement/6/	0			Subtype f-Non Conformities/Management Requirement/6/	0
Subtype d-Non Conformities/Technic Requirement/4/1	0.182078	5.49215		Essay Levels-≤950	0.278778	3.58708		Subtype b-Observation/Management Requirement/6/2	0			Subtype d-Observation/Management Requirement/2/1	0			Subtype f-Non Conformities/Technic Requirement/1/	0
Essay Levels-≤200	0.184519	5.4195		Essay Levels-≤400	0.314982	3.17478		Subtype c-Observation/Management Requirement/1/	0			Subtype d-Non Conformities/Technic Requirement/2/1	0			Subtype f-Non Conformities/Technic Requirement/3/	0
Essay Levels-≤300	0.187735	5.32664		Essay Levels-≤350	0.328468	3.04444		Subtype c-Observation/Management Requirement/3/	0			Subtype d-Observation/Management Requirement/5/1	0			Subtype f-Non Conformities/Technic Requirement/5/0	0
Essay Levels-≤250	0.213279	4.6887		Positive Levels-Less than 10	0.328542	3.04375		Subtype c-Observation/Management Requirement/5/0	0			Subtype d-Observation/Management Requirement/3/0	0			Subtype f-Non Conformities/Technic Requirement/6/	0
Essay Levels-≤500	0.270158	3.70154		Subtype b-Observation/Management Requirement/6/1	0.3331	3.0021		Subtype c-Observation/Technic Requirement/3/	0			Subtype d-Observation/Management Requirement/6/1	0			Subtype f-Observation/Management Requirement/2/	0
Subtype b-Observation/Management Requirement/6/1	0.2703	3.6996		Subtype a-Observation/Technic Requirement/6/1	0.335503	2.9806		Subtype c-Non Conformities/Management Requirement/3/	0			Subtype d-Non Conformities/Management Requirement/1/0	0			Subtype f-Observation/Management Requirement/4/	0
Subtype a-Observation/Technic Requirement/6/1	0.270514	3.69666		Subtype a-Non Conformities/Management Requirement/5/2	0.421073	2.37488		Subtype c-Non Conformities/Management Requirement/6/0	0			Subtype d-Observation/Technic Requirement/4/1	0			Subtype f-Observation/Management Requirement/5/	0
Essay Levels-≤650	0.278627	3.58903		Subtype b-Non Conformities/Management Requirement/5/2	0.421099	2.37474		Subtype c-Non Conformities/Technic Requirement/1/	0			Subtype d-Observation/Management Requirement/4/1	0			Subtype f-Observation/Technic Requirement/2/	0
Essay Levels-≤950	0.278681	3.58833		Essay Levels-≤450	0.447718	2.23355		Subtype c-Non Conformities/Technic Requirement/3/	0			Subtype d-Non Conformities/Management Requirement/2/1	0			Subtype f-Observation/Technic Requirement/4/	0
Subtype b-Observation/Technic Requirement/1/3	0.313895	3.18578		Subtype f-Non Conformities/Management Requirement/4/2	0.457372	2.1864		Subtype c-Non Conformities/Technic Requirement/5/0	0			Subtype d-Non Conformities/Technic Requirement/4/2	0			Subtype f-Non Conformities/Management Requirement/2/	0
Essay Levels-≤400	0.314663	3.17801		Essay Levels-≤700	0.480633	2.08059		Subtype c-Observation/Management Requirement/4/	0			Subtype e-Observation/Management Requirement/1/	0			Subtype f-Non Conformities/Management Requirement/4/	0
Subtype a-Non Conformities/Management Requirement/5/2	0.320905	3.11619		Essay Levels-≤850	0.490628	2.0382		Subtype c-Observation/Management Requirement/5/	0			Subtype e-Observation/Management Requirement/3/	0			Subtype f-Non Conformities/Management Requirement/5/	0
Subtype b-Non Conformities/Management Requirement/5/2	0.327985	3.04892		Subtype b-Non Conformities/Technic Requirement/1/3	0.512061	1.95289		Subtype c-Observation/Management Requirement/6/	0			Subtype e-Observation/Technic Requirement/1/	0			Subtype f-Non Conformities/Technic Requirement/2/	0
Positive Levels-Less than 10	0.328344	3.04559		Subtype b-Observation/Technic Requirement/1/3	0.523126	1.91158		Subtype c-Observation/Technic Requirement/4/	0			Subtype e-Observation/Technic Requirement/3/	0			Subtype f-Non Conformities/Technic Requirement/4/	0
Essay Levels-≤350	0.32846	3.04451		Auditors-A--	0.569017	1.75742		Subtype c-Observation/Technic Requirement/5/	0			Subtype e-Observation/Technic Requirement/5/1	0			Subtype f-Non Conformities/Technic Requirement/5/	0
Subtype f-Non Conformities/Management Requirement/4/2	0.376735	2.65439		Auditors-A-C	0.627903	1.5926		Subtype c-Non Conformities/Management Requirement/2/	0			Subtype e-Observation/Technic Requirement/6/	0			Subtype f-Observation/Technic Requirement/2/1	0
Essay Levels-≤450	0.446789	2.23819		Subtype g-Observation/Management Requirement/5/0	0.643581	1.55381		Subtype c-Non Conformities/Management Requirement/4/	0			Subtype e-Non Conformities/Management Requirement/1/	0			Subtype f-Observation/Management Requirement/3/0	0
Subtype d-Observation/Management Requirement/2/2	0.452524	2.20983		Auditors---C	0.658376	1.51889		Subtype c-Non Conformities/Management Requirement/5/	0			Subtype e-Non Conformities/Management Requirement/2/0	0			Subtype f-Observation/Management Requirement/6/0	0
Subtype b-Non Conformities/Technic Requirement/1/3	0.464088	2.15476		Auditors--BC	0.738724	1.35369		Subtype c-Non Conformities/Management Requirement/6/	0			Subtype e-Non Conformities/Management Requirement/3/	0			Subtype f-Non Conformities/Technic Requirement/4/1	0
Essay Levels-≤700	0.480588	2.08078		Subtype d-Observation/Management Requirement/2/2	0.75057	1.33232		Subtype c-Non Conformities/Technic Requirement/2/	0			Subtype e-Non Conformities/Management Requirement/4/0	0			Subtype f-Non Conformities/Management Requirement/4/1	0
Essay Levels-≤850	0.490584	2.03839		Auditors-AB-	0.770916	1.29716		Subtype c-Non Conformities/Technic Requirement/4/3	0			Subtype e-Non Conformities/Management Requirement/5/0	0			Subtype g-Observation/Management Requirement/1/	0
Auditors-A--	0.566868	1.76408		Auditors-ABC	0.799648	1.25055		Subtype c-Non Conformities/Technic Requirement/4/	0			Subtype e-Non Conformities/Management Requirement/6/	0			Subtype g-Observation/Management Requirement/2/	0
Subtype g-Observation/Management Requirement/5/0	0.621331	1.60945		Essay Levels-≤550	0			Subtype c-Non Conformities/Technic Requirement/5/	0			Subtype e-Non Conformities/Technic Requirement/1/	0			Subtype g-Observation/Management Requirement/3/	0
Auditors-A-C	0.625802	1.59795		Positive Levels-Less than 50	0			Subtype c-Non Conformities/Technic Requirement/6/	0			Subtype e-Non Conformities/Technic Requirement/3/	0			Subtype g-Observation/Management Requirement/4/0	0
Auditors---C	0.657617	1.52064		Positive Levels-Less than 20	0			Subtype c-Non Conformities/Technic Requirement/2/1	0			Subtype e-Non Conformities/Technic Requirement/5/0	0			Subtype g-Observation/Management Requirement/6/	0
Auditors--BC	0.734434	1.36159		Positive Levels-Less than 70	0			Subtype c-Observation/Technic Requirement/4/2	0			Subtype e-Non Conformities/Technic Requirement/6/	0			Subtype g-Observation/Technic Requirement/1/	0
Auditors-AB-	0.768901	1.30056		Auditors--B-	0			Subtype c-Observation/Management Requirement/3/0	0			Subtype e-Observation/Management Requirement/2/	0			Subtype g-Observation/Technic Requirement/2/	0
Auditors-ABC	0.79802	1.2531		Risk Description-Inminent	0			Subtype c-Observation/Technic Requirement/2/2	0			Subtype e-Observation/Management Requirement/4/	0			Subtype g-Observation/Technic Requirement/3/	0
Essay Levels-≤550	0			Puntuation Description-High	0			Subtype c-Observation/Technic Requirement/6/1	0			Subtype e-Observation/Management Requirement/5/1	0			Subtype g-Observation/Technic Requirement/4/0	0
Positive Levels-Less than 50	0			Subtype a-Non Conformities/Management Requirement/5/1	0			Subtype c-Observation/Management Requirement/4/2	0			Subtype e-Observation/Management Requirement/5/	0			Subtype g-Observation/Technic Requirement/6/	0
Positive Levels-Less than 20	0			Subtype b-Observation/Management Requirement/3/	0			Subtype c-Non Conformities/Management Requirement/1/0	0			Subtype e-Observation/Technic Requirement/2/	0			Subtype g-Non Conformities/Management Requirement/1/	0
Positive Levels-Less than 70	0			Subtype b-Observation/Technic Requirement/2/1	0			Subtype c-Observation/Technic Requirement/5/1	0			Subtype e-Observation/Technic Requirement/4/1	0			Subtype g-Non Conformities/Management Requirement/2/	0
Auditors--B-	0			Subtype b-Observation/Technic Requirement/3/	0			Subtype c-Observation/Technic Requirement/1/0	0			Subtype e-Observation/Technic Requirement/4/	0			Subtype g-Non Conformities/Management Requirement/3/	0
Deviation Frequency Description-Very Often	0			Subtype b-Observation/Technic Requirement/6/0	0			Subtype c-Observation/Management Requirement/2/1	0			Subtype e-Observation/Technic Requirement/5/	0			Subtype g-Non Conformities/Management Requirement/4/0	0
Risk Description-Inminent	0			Subtype b-Non Conformities/Management Requirement/1/0	0			Subtype c-Observation/Management Requirement/6/1	0			Subtype e-Non Conformities/Management Requirement/2/	0			Subtype g-Non Conformities/Management Requirement/5/	0
Puntuation Description-Inminent	0			Subtype b-Non Conformities/Management Requirement/2/0	0			Subtype c-Non Conformities/Management Requirement/4/1	0			Subtype e-Non Conformities/Management Requirement/4/	0			Subtype g-Non Conformities/Management Requirement/6/	0
Puntuation Description-High	0			Subtype b-Non Conformities/Management Requirement/3/	0			Subtype c-Non Conformities/Management Requirement/5/1	0			Subtype e-Non Conformities/Management Requirement/5/	0			Subtype g-Non Conformities/Technic Requirement/1/	0
Subtype a-Observation/Management Requirement/5/9	0			Subtype b-Non Conformities/Management Requirement/4/0	0			Subtype c-Non Conformities/Technic Requirement/6/1	0			Subtype e-Non Conformities/Technic Requirement/2/	0			Subtype g-Non Conformities/Technic Requirement/3/	0
Subtype a-Observation/Technic Requirement/1/3	0			Subtype b-Non Conformities/Management Requirement/6/0	0			Subtype d-Observation/Management Requirement/1/	0			Subtype e-Non Conformities/Technic Requirement/4/	0			Subtype g-Non Conformities/Technic Requirement/5/	0
Subtype a-Non Conformities/Management Requirement/5/1	0			Subtype b-Non Conformities/Technic Requirement/2/1	0			Subtype d-Observation/Management Requirement/3/	0			Subtype e-Non Conformities/Technic Requirement/5/	0			Subtype g-Non Conformities/Technic Requirement/6/	0
Subtype b-Observation/Management Requirement/3/	0			Subtype b-Non Conformities/Technic Requirement/3/	0			Subtype d-Observation/Technic Requirement/1/	0			Subtype e-Observation/Technic Requirement/2/1	0			Subtype g-Observation/Management Requirement/4/	0
Subtype b-Observation/Technic Requirement/2/1	0			Subtype b-Non Conformities/Technic Requirement/4/1	0			Subtype d-Observation/Technic Requirement/2/1	0			Subtype e-Observation/Management Requirement/3/0	0			Subtype g-Observation/Management Requirement/5/	0
Subtype b-Observation/Technic Requirement/3/	0			Subtype b-Non Conformities/Technic Requirement/5/1	0			Subtype d-Observation/Technic Requirement/3/	0			Subtype e-Observation/Management Requirement/4/1	0			Subtype g-Observation/Technic Requirement/4/	0
Subtype b-Observation/Technic Requirement/6/0	0			Subtype b-Non Conformities/Technic Requirement/6/0	0			Subtype d-Observation/Technic Requirement/5/1	0			Subtype e-Observation/Management Requirement/6/0	0			Subtype g-Non Conformities/Management Requirement/4/	0
Subtype b-Non Conformities/Management Requirement/1/0	0			Subtype b-Observation/Management Requirement/1/1	0			Subtype d-Observation/Technic Requirement/6/0	0			Subtype e-Observation/Management Requirement/2/1	0			Subtype g-Non Conformities/Technic Requirement/4/	0
Subtype b-Non Conformities/Management Requirement/2/0	0			Subtype b-Observation/Management Requirement/2/	0			Subtype d-Non Conformities/Management Requirement/1/	0			Subtype f-Observation/Management Requirement/1/	0			Subtype g-Non Conformities/Technic Requirement/2/0	0
Subtype b-Non Conformities/Management Requirement/3/	0			Subtype b-Observation/Management Requirement/4/1	0			Subtype d-Non Conformities/Management Requirement/3/	0			Subtype f-Observation/Management Requirement/2/0	0			Subtype g-Non Conformities/Technic Requirement/4/1	0
Subtype b-Non Conformities/Management Requirement/4/0	0			Subtype b-Observation/Management Requirement/4/	0			Subtype d-Non Conformities/Management Requirement/4/0	0			Subtype f-Observation/Management Requirement/3/	0			Subtype g-Observation/Technic Requirement/5/0	0
Subtype b-Non Conformities/Management Requirement/6/0	0			Subtype b-Observation/Management Requirement/5/	0			Subtype d-Non Conformities/Management Requirement/5/0	0			Subtype f-Observation/Management Requirement/4/1	0
Subtype b-Non Conformities/Technic Requirement/2/1	0			Subtype b-Observation/Management Requirement/6/	0			Subtype d-Non Conformities/Management Requirement/6/1	0			Subtype f-Observation/Management Requirement/5/1	0
Subtype b-Non Conformities/Technic Requirement/3/	0			Subtype b-Observation/Technic Requirement/2/	0			Subtype d-Non Conformities/Technic Requirement/1/	0			Subtype f-Observation/Management Requirement/6/	0
Subtype b-Non Conformities/Technic Requirement/4/1	0			Subtype b-Observation/Technic Requirement/4/	0			Subtype d-Non Conformities/Technic Requirement/3/	0			Subtype f-Observation/Technic Requirement/1/	0
Subtype b-Non Conformities/Technic Requirement/5/1	0			Subtype b-Observation/Technic Requirement/5/1	0			Subtype d-Non Conformities/Technic Requirement/5/0	0			Subtype f-Observation/Technic Requirement/3/	0
Subtype b-Non Conformities/Technic Requirement/6/0	0			Subtype b-Observation/Technic Requirement/5/	0			Subtype d-Non Conformities/Technic Requirement/6/0	0			Subtype f-Observation/Technic Requirement/4/0	0
Subtype b-Observation/Management Requirement/1/1	0			Subtype b-Observation/Technic Requirement/6/	0			Subtype d-Observation/Management Requirement/2/	0			Subtype f-Observation/Technic Requirement/5/	0
Subtype b-Observation/Management Requirement/2/	0			Subtype b-Non Conformities/Management Requirement/1/	0			Subtype d-Observation/Management Requirement/4/	0			Subtype f-Observation/Technic Requirement/6/	0
Subtype b-Observation/Management Requirement/4/1	0			Subtype b-Non Conformities/Management Requirement/2/	0			Subtype d-Observation/Management Requirement/5/	0			Subtype f-Non Conformities/Management Requirement/1/	0
Subtype b-Observation/Management Requirement/4/	0			Subtype b-Non Conformities/Management Requirement/4/	0			Subtype d-Observation/Management Requirement/6/	0			Subtype f-Non Conformities/Management Requirement/3/	0
Subtype b-Observation/Management Requirement/5/	0			Subtype b-Non Conformities/Management Requirement/5/	0			Subtype d-Observation/Technic Requirement/2/	0			Subtype f-Non Conformities/Management Requirement/5/0	0
Subtype b-Observation/Management Requirement/6/	0			Subtype b-Non Conformities/Management Requirement/6/	0			Subtype d-Observation/Technic Requirement/4/	0			Subtype f-Non Conformities/Management Requirement/6/	0
Subtype b-Observation/Technic Requirement/2/	0			Subtype b-Non Conformities/Technic Requirement/2/	0			Subtype d-Observation/Technic Requirement/5/	0			Subtype f-Non Conformities/Technic Requirement/1/	0
Subtype b-Observation/Technic Requirement/4/	0			Subtype b-Non Conformities/Technic Requirement/4/	0			Subtype d-Observation/Technic Requirement/6/	0			Subtype f-Non Conformities/Technic Requirement/3/	0
Subtype b-Observation/Technic Requirement/5/1	0			Subtype b-Non Conformities/Technic Requirement/5/	0			Subtype d-Non Conformities/Management Requirement/2/	0			Subtype f-Non Conformities/Technic Requirement/5/0	0
Subtype b-Observation/Technic Requirement/5/	0			Subtype b-Non Conformities/Technic Requirement/6/	0			Subtype d-Non Conformities/Management Requirement/4/	0			Subtype f-Non Conformities/Technic Requirement/6/	0
Subtype b-Observation/Technic Requirement/6/	0			Subtype b-Observation/Technic Requirement/4/1	0			Subtype d-Non Conformities/Management Requirement/5/	0			Subtype f-Observation/Management Requirement/2/	0
Subtype b-Non Conformities/Management Requirement/1/	0			Subtype b-Observation/Technic Requirement/1/2	0			Subtype d-Non Conformities/Management Requirement/6/	0			Subtype f-Observation/Management Requirement/4/	0
Subtype b-Non Conformities/Management Requirement/2/	0			Subtype b-Non Conformities/Management Requirement/5/1	0			Subtype d-Non Conformities/Technic Requirement/2/	0			Subtype f-Observation/Management Requirement/5/	0
Subtype b-Non Conformities/Management Requirement/4/	0			Subtype b-Non Conformities/Technic Requirement/1/2	0			Subtype d-Non Conformities/Technic Requirement/4/	0			Subtype f-Observation/Technic Requirement/2/	0
Subtype b-Non Conformities/Management Requirement/5/	0			Subtype b-Observation/Management Requirement/3/0	0			Subtype d-Non Conformities/Technic Requirement/5/	0			Subtype f-Observation/Technic Requirement/4/	0
Subtype b-Non Conformities/Management Requirement/6/	0			Subtype b-Observation/Management Requirement/2/3	0			Subtype d-Non Conformities/Technic Requirement/6/	0			Subtype f-Non Conformities/Management Requirement/2/	0
Subtype b-Non Conformities/Technic Requirement/2/	0			Subtype b-Observation/Management Requirement/5/4	0			Subtype d-Observation/Management Requirement/2/1	0			Subtype f-Non Conformities/Management Requirement/4/	0
Subtype b-Non Conformities/Technic Requirement/4/	0			Subtype b-Observation/Management Requirement/6/2	0			Subtype d-Non Conformities/Technic Requirement/2/1	0			Subtype f-Non Conformities/Management Requirement/5/	0
Subtype b-Non Conformities/Technic Requirement/5/	0			Subtype c-Observation/Management Requirement/1/	0			Subtype d-Observation/Management Requirement/5/1	0			Subtype f-Non Conformities/Technic Requirement/2/	0
Subtype b-Non Conformities/Technic Requirement/6/	0			Subtype c-Observation/Management Requirement/3/	0			Subtype d-Observation/Management Requirement/3/0	0			Subtype f-Non Conformities/Technic Requirement/4/	0
Subtype b-Observation/Technic Requirement/4/1	0			Subtype c-Observation/Management Requirement/5/0	0			Subtype d-Observation/Management Requirement/6/1	0			Subtype f-Non Conformities/Technic Requirement/5/	0
Subtype b-Observation/Technic Requirement/1/2	0			Subtype c-Observation/Technic Requirement/1/	0			Subtype d-Non Conformities/Management Requirement/1/0	0			Subtype f-Observation/Technic Requirement/2/1	0
Subtype b-Non Conformities/Management Requirement/5/1	0			Subtype c-Observation/Technic Requirement/3/	0			Subtype d-Observation/Technic Requirement/4/1	0			Subtype f-Observation/Management Requirement/3/0	0
Subtype b-Non Conformities/Technic Requirement/1/2	0			Subtype c-Non Conformities/Management Requirement/3/	0			Subtype d-Observation/Management Requirement/4/1	0			Subtype f-Observation/Management Requirement/6/0	0
Subtype b-Observation/Management Requirement/3/0	0			Subtype c-Non Conformities/Management Requirement/6/0	0			Subtype d-Non Conformities/Management Requirement/2/1	0			Subtype f-Non Conformities/Technic Requirement/4/1	0
Subtype b-Observation/Management Requirement/2/3	0			Subtype c-Non Conformities/Technic Requirement/1/	0			Subtype d-Non Conformities/Technic Requirement/4/2	0			Subtype f-Non Conformities/Management Requirement/4/1	0
Subtype b-Observation/Management Requirement/5/4	0			Subtype c-Non Conformities/Technic Requirement/3/	0			Subtype e-Observation/Management Requirement/1/	0			Subtype g-Observation/Management Requirement/1/	0
Subtype b-Observation/Management Requirement/6/2	0			Subtype c-Non Conformities/Technic Requirement/5/0	0			Subtype e-Observation/Management Requirement/3/	0			Subtype g-Observation/Management Requirement/2/	0
Subtype c-Observation/Management Requirement/1/	0			Subtype c-Observation/Management Requirement/4/	0			Subtype e-Observation/Technic Requirement/1/	0			Subtype g-Observation/Management Requirement/3/	0
Subtype c-Observation/Management Requirement/3/	0			Subtype c-Observation/Management Requirement/5/	0			Subtype e-Observation/Technic Requirement/3/	0			Subtype g-Observation/Management Requirement/4/0	0
Subtype c-Observation/Management Requirement/5/0	0			Subtype c-Observation/Management Requirement/6/	0			Subtype e-Observation/Technic Requirement/5/1	0			Subtype g-Observation/Management Requirement/6/	0
Subtype c-Observation/Technic Requirement/1/	0			Subtype c-Observation/Technic Requirement/4/	0			Subtype e-Observation/Technic Requirement/6/	0			Subtype g-Observation/Technic Requirement/1/	0
Subtype c-Observation/Technic Requirement/3/	0			Subtype c-Observation/Technic Requirement/5/	0			Subtype e-Non Conformities/Management Requirement/1/	0			Subtype g-Observation/Technic Requirement/2/	0
Subtype c-Non Conformities/Management Requirement/3/	0			Subtype c-Non Conformities/Management Requirement/2/	0			Subtype e-Non Conformities/Management Requirement/2/0	0			Subtype g-Observation/Technic Requirement/3/	0
Subtype c-Non Conformities/Management Requirement/6/0	0			Subtype c-Non Conformities/Management Requirement/4/	0			Subtype e-Non Conformities/Management Requirement/3/	0			Subtype g-Observation/Technic Requirement/4/0	0
Subtype c-Non Conformities/Technic Requirement/1/	0			Subtype c-Non Conformities/Management Requirement/5/	0			Subtype e-Non Conformities/Management Requirement/4/0	0			Subtype g-Observation/Technic Requirement/6/	0
Subtype c-Non Conformities/Technic Requirement/3/	0			Subtype c-Non Conformities/Management Requirement/6/	0			Subtype e-Non Conformities/Management Requirement/5/0	0			Subtype g-Non Conformities/Management Requirement/1/	0
Subtype c-Non Conformities/Technic Requirement/5/0	0			Subtype c-Non Conformities/Technic Requirement/2/	0			Subtype e-Non Conformities/Management Requirement/6/	0			Subtype g-Non Conformities/Management Requirement/2/	0
Subtype c-Observation/Management Requirement/4/	0			Subtype c-Non Conformities/Technic Requirement/4/3	0			Subtype e-Non Conformities/Technic Requirement/1/	0			Subtype g-Non Conformities/Management Requirement/3/	0
Subtype c-Observation/Management Requirement/5/	0			Subtype c-Non Conformities/Technic Requirement/4/	0			Subtype e-Non Conformities/Technic Requirement/3/	0			Subtype g-Non Conformities/Management Requirement/4/0	0
Subtype c-Observation/Management Requirement/6/	0			Subtype c-Non Conformities/Technic Requirement/5/	0			Subtype e-Non Conformities/Technic Requirement/5/0	0			Subtype g-Non Conformities/Management Requirement/5/	0
Subtype c-Observation/Technic Requirement/4/	0			Subtype c-Non Conformities/Technic Requirement/6/	0			Subtype e-Non Conformities/Technic Requirement/6/	0			Subtype g-Non Conformities/Management Requirement/6/	0
Subtype c-Observation/Technic Requirement/5/	0			Subtype c-Non Conformities/Technic Requirement/2/1	0			Subtype e-Observation/Management Requirement/2/	0			Subtype g-Non Conformities/Technic Requirement/1/	0
Subtype c-Non Conformities/Management Requirement/2/	0			Subtype c-Observation/Technic Requirement/4/2	0			Subtype e-Observation/Management Requirement/4/	0			Subtype g-Non Conformities/Technic Requirement/3/	0
Subtype c-Non Conformities/Management Requirement/4/	0			Subtype c-Observation/Management Requirement/3/0	0			Subtype e-Observation/Management Requirement/5/1	0			Subtype g-Non Conformities/Technic Requirement/5/	0
Subtype c-Non Conformities/Management Requirement/5/	0			Subtype c-Observation/Technic Requirement/2/2	0			Subtype e-Observation/Management Requirement/5/	0			Subtype g-Non Conformities/Technic Requirement/6/	0
Subtype c-Non Conformities/Management Requirement/6/	0			Subtype c-Observation/Technic Requirement/6/1	0			Subtype e-Observation/Technic Requirement/2/	0			Subtype g-Observation/Management Requirement/4/	0
Subtype c-Non Conformities/Technic Requirement/2/	0			Subtype c-Observation/Management Requirement/4/2	0			Subtype e-Observation/Technic Requirement/4/1	0			Subtype g-Observation/Management Requirement/5/	0
Subtype c-Non Conformities/Technic Requirement/4/3	0			Subtype c-Non Conformities/Management Requirement/1/0	0			Subtype e-Observation/Technic Requirement/4/	0			Subtype g-Observation/Technic Requirement/4/	0
Subtype c-Non Conformities/Technic Requirement/4/	0			Subtype c-Observation/Technic Requirement/5/1	0			Subtype e-Observation/Technic Requirement/5/	0			Subtype g-Non Conformities/Management Requirement/4/	0
Subtype c-Non Conformities/Technic Requirement/5/	0			Subtype c-Observation/Technic Requirement/1/0	0			Subtype e-Non Conformities/Management Requirement/2/	0			Subtype g-Non Conformities/Technic Requirement/4/	0
Subtype c-Non Conformities/Technic Requirement/6/	0			Subtype c-Observation/Management Requirement/2/1	0			Subtype e-Non Conformities/Management Requirement/4/	0			Subtype g-Non Conformities/Technic Requirement/2/0	0
Subtype c-Non Conformities/Technic Requirement/2/1	0			Subtype c-Observation/Management Requirement/6/1	0			Subtype e-Non Conformities/Management Requirement/5/	0			Subtype g-Non Conformities/Technic Requirement/4/1	0
Subtype c-Observation/Technic Requirement/4/2	0			Subtype c-Non Conformities/Management Requirement/4/1	0			Subtype e-Non Conformities/Technic Requirement/2/	0			Subtype g-Observation/Technic Requirement/5/0	0
Subtype c-Observation/Management Requirement/3/0	0			Subtype c-Non Conformities/Management Requirement/5/1	0			Subtype e-Non Conformities/Technic Requirement/4/	0
Subtype c-Observation/Technic Requirement/2/2	0			Subtype c-Non Conformities/Technic Requirement/6/1	0			Subtype e-Non Conformities/Technic Requirement/5/	0
Subtype c-Observation/Technic Requirement/6/1	0			Subtype d-Observation/Management Requirement/1/	0			Subtype e-Observation/Technic Requirement/2/1	0
Subtype c-Observation/Management Requirement/4/2	0			Subtype d-Observation/Management Requirement/3/	0			Subtype e-Observation/Management Requirement/3/0	0
Subtype c-Non Conformities/Management Requirement/1/0	0			Subtype d-Observation/Technic Requirement/1/	0			Subtype e-Observation/Management Requirement/4/1	0
Subtype c-Observation/Technic Requirement/5/1	0			Subtype d-Observation/Technic Requirement/2/1	0			Subtype e-Observation/Management Requirement/6/0	0
Subtype c-Observation/Technic Requirement/1/0	0			Subtype d-Observation/Technic Requirement/3/	0			Subtype e-Observation/Management Requirement/2/1	0
Subtype c-Observation/Management Requirement/2/1	0			Subtype d-Observation/Technic Requirement/5/1	0			Subtype f-Observation/Management Requirement/1/	0
Subtype c-Observation/Management Requirement/6/1	0			Subtype d-Observation/Technic Requirement/6/0	0			Subtype f-Observation/Management Requirement/2/0	0
Subtype c-Non Conformities/Management Requirement/4/1	0			Subtype d-Non Conformities/Management Requirement/1/	0			Subtype f-Observation/Management Requirement/3/	0
Subtype c-Non Conformities/Management Requirement/5/1	0			Subtype d-Non Conformities/Management Requirement/3/	0			Subtype f-Observation/Management Requirement/4/1	0
Subtype c-Non Conformities/Technic Requirement/6/1	0			Subtype d-Non Conformities/Management Requirement/4/0	0			Subtype f-Observation/Management Requirement/5/1	0
Subtype d-Observation/Management Requirement/1/	0			Subtype d-Non Conformities/Management Requirement/5/0	0			Subtype f-Observation/Management Requirement/6/	0
Subtype d-Observation/Management Requirement/3/	0			Subtype d-Non Conformities/Management Requirement/6/1	0			Subtype f-Observation/Technic Requirement/1/	0
Subtype d-Observation/Technic Requirement/1/	0			Subtype d-Non Conformities/Technic Requirement/1/	0			Subtype f-Observation/Technic Requirement/3/	0
Subtype d-Observation/Technic Requirement/2/1	0			Subtype d-Non Conformities/Technic Requirement/3/	0			Subtype f-Observation/Technic Requirement/4/0	0
Subtype d-Observation/Technic Requirement/3/	0			Subtype d-Non Conformities/Technic Requirement/5/0	0			Subtype f-Observation/Technic Requirement/5/	0
Subtype d-Observation/Technic Requirement/5/1	0			Subtype d-Non Conformities/Technic Requirement/6/0	0			Subtype f-Observation/Technic Requirement/6/	0
Subtype d-Observation/Technic Requirement/6/0	0			Subtype d-Observation/Management Requirement/2/	0			Subtype f-Non Conformities/Management Requirement/1/	0
Subtype d-Non Conformities/Management Requirement/1/	0			Subtype d-Observation/Management Requirement/4/	0			Subtype f-Non Conformities/Management Requirement/3/	0
Subtype d-Non Conformities/Management Requirement/3/	0			Subtype d-Observation/Management Requirement/5/	0			Subtype f-Non Conformities/Management Requirement/5/0	0
Subtype d-Non Conformities/Management Requirement/4/0	0			Subtype d-Observation/Management Requirement/6/	0			Subtype f-Non Conformities/Management Requirement/6/	0
Subtype d-Non Conformities/Management Requirement/5/0	0			Subtype d-Observation/Technic Requirement/2/	0			Subtype f-Non Conformities/Technic Requirement/1/	0
Subtype d-Non Conformities/Management Requirement/6/1	0			Subtype d-Observation/Technic Requirement/4/	0			Subtype f-Non Conformities/Technic Requirement/3/	0
Subtype d-Non Conformities/Technic Requirement/1/	0			Subtype d-Observation/Technic Requirement/5/	0			Subtype f-Non Conformities/Technic Requirement/5/0	0
Subtype d-Non Conformities/Technic Requirement/3/	0			Subtype d-Observation/Technic Requirement/6/	0			Subtype f-Non Conformities/Technic Requirement/6/	0
Subtype d-Non Conformities/Technic Requirement/5/0	0			Subtype d-Non Conformities/Management Requirement/2/	0			Subtype f-Observation/Management Requirement/2/	0
Subtype d-Non Conformities/Technic Requirement/6/0	0			Subtype d-Non Conformities/Management Requirement/4/	0			Subtype f-Observation/Management Requirement/4/	0
Subtype d-Observation/Management Requirement/2/	0			Subtype d-Non Conformities/Management Requirement/5/	0			Subtype f-Observation/Management Requirement/5/	0
Subtype d-Observation/Management Requirement/4/	0			Subtype d-Non Conformities/Management Requirement/6/	0			Subtype f-Observation/Technic Requirement/2/	0
Subtype d-Observation/Management Requirement/5/	0			Subtype d-Non Conformities/Technic Requirement/2/	0			Subtype f-Observation/Technic Requirement/4/	0
Subtype d-Observation/Management Requirement/6/	0			Subtype d-Non Conformities/Technic Requirement/4/	0			Subtype f-Non Conformities/Management Requirement/2/	0
Subtype d-Observation/Technic Requirement/2/	0			Subtype d-Non Conformities/Technic Requirement/5/	0			Subtype f-Non Conformities/Management Requirement/4/	0
Subtype d-Observation/Technic Requirement/4/	0			Subtype d-Non Conformities/Technic Requirement/6/	0			Subtype f-Non Conformities/Management Requirement/5/	0
Subtype d-Observation/Technic Requirement/5/	0			Subtype d-Observation/Management Requirement/2/1	0			Subtype f-Non Conformities/Technic Requirement/2/	0
Subtype d-Observation/Technic Requirement/6/	0			Subtype d-Non Conformities/Technic Requirement/2/1	0			Subtype f-Non Conformities/Technic Requirement/4/	0
Subtype d-Non Conformities/Management Requirement/2/	0			Subtype d-Observation/Management Requirement/5/1	0			Subtype f-Non Conformities/Technic Requirement/5/	0
Subtype d-Non Conformities/Management Requirement/4/	0			Subtype d-Observation/Management Requirement/3/0	0			Subtype f-Observation/Technic Requirement/2/1	0
Subtype d-Non Conformities/Management Requirement/5/	0			Subtype d-Observation/Management Requirement/6/1	0			Subtype f-Observation/Management Requirement/3/0	0
Subtype d-Non Conformities/Management Requirement/6/	0			Subtype d-Non Conformities/Management Requirement/1/0	0			Subtype f-Observation/Management Requirement/6/0	0
Subtype d-Non Conformities/Technic Requirement/2/	0			Subtype d-Observation/Technic Requirement/4/1	0			Subtype f-Non Conformities/Technic Requirement/4/1	0
Subtype d-Non Conformities/Technic Requirement/4/	0			Subtype d-Observation/Management Requirement/4/1	0			Subtype f-Non Conformities/Management Requirement/4/1	0
Subtype d-Non Conformities/Technic Requirement/5/	0			Subtype d-Non Conformities/Management Requirement/2/1	0			Subtype g-Observation/Management Requirement/1/	0
Subtype d-Non Conformities/Technic Requirement/6/	0			Subtype d-Non Conformities/Technic Requirement/4/2	0			Subtype g-Observation/Management Requirement/2/	0
Subtype d-Observation/Management Requirement/2/1	0			Subtype e-Observation/Management Requirement/1/	0			Subtype g-Observation/Management Requirement/3/	0
Subtype d-Non Conformities/Technic Requirement/2/1	0			Subtype e-Observation/Management Requirement/3/	0			Subtype g-Observation/Management Requirement/4/0	0
Subtype d-Observation/Management Requirement/5/1	0			Subtype e-Observation/Technic Requirement/1/	0			Subtype g-Observation/Management Requirement/6/	0
Subtype d-Observation/Management Requirement/3/0	0			Subtype e-Observation/Technic Requirement/3/	0			Subtype g-Observation/Technic Requirement/1/	0
Subtype d-Observation/Management Requirement/6/1	0			Subtype e-Observation/Technic Requirement/5/1	0			Subtype g-Observation/Technic Requirement/2/	0
Subtype d-Non Conformities/Management Requirement/1/0	0			Subtype e-Observation/Technic Requirement/6/	0			Subtype g-Observation/Technic Requirement/3/	0
Subtype d-Observation/Technic Requirement/4/1	0			Subtype e-Non Conformities/Management Requirement/1/	0			Subtype g-Observation/Technic Requirement/4/0	0
Subtype d-Observation/Management Requirement/4/1	0			Subtype e-Non Conformities/Management Requirement/2/0	0			Subtype g-Observation/Technic Requirement/6/	0
Subtype d-Non Conformities/Management Requirement/2/1	0			Subtype e-Non Conformities/Management Requirement/3/	0			Subtype g-Non Conformities/Management Requirement/1/	0
Subtype d-Non Conformities/Technic Requirement/4/2	0			Subtype e-Non Conformities/Management Requirement/4/0	0			Subtype g-Non Conformities/Management Requirement/2/	0
Subtype e-Observation/Management Requirement/1/	0			Subtype e-Non Conformities/Management Requirement/5/0	0			Subtype g-Non Conformities/Management Requirement/3/	0
Subtype e-Observation/Management Requirement/3/	0			Subtype e-Non Conformities/Management Requirement/6/	0			Subtype g-Non Conformities/Management Requirement/4/0	0
Subtype e-Observation/Technic Requirement/1/	0			Subtype e-Non Conformities/Technic Requirement/1/	0			Subtype g-Non Conformities/Management Requirement/5/	0
Subtype e-Observation/Technic Requirement/3/	0			Subtype e-Non Conformities/Technic Requirement/3/	0			Subtype g-Non Conformities/Management Requirement/6/	0
Subtype e-Observation/Technic Requirement/5/1	0			Subtype e-Non Conformities/Technic Requirement/5/0	0			Subtype g-Non Conformities/Technic Requirement/1/	0
Subtype e-Observation/Technic Requirement/6/	0			Subtype e-Non Conformities/Technic Requirement/6/	0			Subtype g-Non Conformities/Technic Requirement/3/	0
Subtype e-Non Conformities/Management Requirement/1/	0			Subtype e-Observation/Management Requirement/2/	0			Subtype g-Non Conformities/Technic Requirement/5/	0
Subtype e-Non Conformities/Management Requirement/2/0	0			Subtype e-Observation/Management Requirement/4/	0			Subtype g-Non Conformities/Technic Requirement/6/	0
Subtype e-Non Conformities/Management Requirement/3/	0			Subtype e-Observation/Management Requirement/5/1	0			Subtype g-Observation/Management Requirement/4/	0
Subtype e-Non Conformities/Management Requirement/4/0	0			Subtype e-Observation/Management Requirement/5/	0			Subtype g-Observation/Management Requirement/5/	0
Subtype e-Non Conformities/Management Requirement/5/0	0			Subtype e-Observation/Technic Requirement/2/	0			Subtype g-Observation/Technic Requirement/4/	0
Subtype e-Non Conformities/Management Requirement/6/	0			Subtype e-Observation/Technic Requirement/4/1	0			Subtype g-Non Conformities/Management Requirement/4/	0
Subtype e-Non Conformities/Technic Requirement/1/	0			Subtype e-Observation/Technic Requirement/4/	0			Subtype g-Non Conformities/Technic Requirement/4/	0
Subtype e-Non Conformities/Technic Requirement/3/	0			Subtype e-Observation/Technic Requirement/5/	0			Subtype g-Non Conformities/Technic Requirement/2/0	0
Subtype e-Non Conformities/Technic Requirement/5/0	0			Subtype e-Non Conformities/Management Requirement/2/	0			Subtype g-Non Conformities/Technic Requirement/4/1	0
Subtype e-Non Conformities/Technic Requirement/6/	0			Subtype e-Non Conformities/Management Requirement/4/	0			Subtype g-Observation/Technic Requirement/5/0	0
Subtype e-Observation/Management Requirement/2/	0			Subtype e-Non Conformities/Management Requirement/5/	0
Subtype e-Observation/Management Requirement/4/	0			Subtype e-Non Conformities/Technic Requirement/2/	0
Subtype e-Observation/Management Requirement/5/1	0			Subtype e-Non Conformities/Technic Requirement/4/	0
Subtype e-Observation/Management Requirement/5/	0			Subtype e-Non Conformities/Technic Requirement/5/	0
Subtype e-Observation/Technic Requirement/2/	0			Subtype e-Observation/Technic Requirement/2/1	0
Subtype e-Observation/Technic Requirement/4/1	0			Subtype e-Observation/Management Requirement/3/0	0
Subtype e-Observation/Technic Requirement/4/	0			Subtype e-Observation/Management Requirement/4/1	0
Subtype e-Observation/Technic Requirement/5/	0			Subtype e-Observation/Management Requirement/6/0	0
Subtype e-Non Conformities/Management Requirement/2/	0			Subtype e-Observation/Management Requirement/2/1	0
Subtype e-Non Conformities/Management Requirement/4/	0			Subtype f-Observation/Management Requirement/1/	0
Subtype e-Non Conformities/Management Requirement/5/	0			Subtype f-Observation/Management Requirement/2/0	0
Subtype e-Non Conformities/Technic Requirement/2/	0			Subtype f-Observation/Management Requirement/3/	0
Subtype e-Non Conformities/Technic Requirement/4/	0			Subtype f-Observation/Management Requirement/4/1	0
Subtype e-Non Conformities/Technic Requirement/5/	0			Subtype f-Observation/Management Requirement/5/1	0
Subtype e-Observation/Technic Requirement/2/1	0			Subtype f-Observation/Management Requirement/6/	0
Subtype e-Observation/Management Requirement/3/0	0			Subtype f-Observation/Technic Requirement/1/	0
Subtype e-Observation/Management Requirement/4/1	0			Subtype f-Observation/Technic Requirement/3/	0
Subtype e-Observation/Management Requirement/6/0	0			Subtype f-Observation/Technic Requirement/4/0	0
Subtype e-Observation/Management Requirement/2/1	0			Subtype f-Observation/Technic Requirement/5/	0
Subtype f-Observation/Management Requirement/1/	0			Subtype f-Observation/Technic Requirement/6/	0
Subtype f-Observation/Management Requirement/2/0	0			Subtype f-Non Conformities/Management Requirement/1/	0
Subtype f-Observation/Management Requirement/3/	0			Subtype f-Non Conformities/Management Requirement/3/	0
Subtype f-Observation/Management Requirement/4/1	0			Subtype f-Non Conformities/Management Requirement/5/0	0
Subtype f-Observation/Management Requirement/5/1	0			Subtype f-Non Conformities/Management Requirement/6/	0
Subtype f-Observation/Management Requirement/6/	0			Subtype f-Non Conformities/Technic Requirement/1/	0
Subtype f-Observation/Technic Requirement/1/	0			Subtype f-Non Conformities/Technic Requirement/3/	0
Subtype f-Observation/Technic Requirement/3/	0			Subtype f-Non Conformities/Technic Requirement/5/0	0
Subtype f-Observation/Technic Requirement/4/0	0			Subtype f-Non Conformities/Technic Requirement/6/	0
Subtype f-Observation/Technic Requirement/5/	0			Subtype f-Observation/Management Requirement/2/	0
Subtype f-Observation/Technic Requirement/6/	0			Subtype f-Observation/Management Requirement/4/	0
Subtype f-Non Conformities/Management Requirement/1/	0			Subtype f-Observation/Management Requirement/5/	0
Subtype f-Non Conformities/Management Requirement/3/	0			Subtype f-Observation/Technic Requirement/2/	0
Subtype f-Non Conformities/Management Requirement/5/0	0			Subtype f-Observation/Technic Requirement/4/	0
Subtype f-Non Conformities/Management Requirement/6/	0			Subtype f-Non Conformities/Management Requirement/2/	0
Subtype f-Non Conformities/Technic Requirement/1/	0			Subtype f-Non Conformities/Management Requirement/4/	0
Subtype f-Non Conformities/Technic Requirement/3/	0			Subtype f-Non Conformities/Management Requirement/5/	0
Subtype f-Non Conformities/Technic Requirement/5/0	0			Subtype f-Non Conformities/Technic Requirement/2/	0
Subtype f-Non Conformities/Technic Requirement/6/	0			Subtype f-Non Conformities/Technic Requirement/4/	0
Subtype f-Observation/Management Requirement/2/	0			Subtype f-Non Conformities/Technic Requirement/5/	0
Subtype f-Observation/Management Requirement/4/	0			Subtype f-Observation/Technic Requirement/2/1	0
Subtype f-Observation/Management Requirement/5/	0			Subtype f-Observation/Management Requirement/3/0	0
Subtype f-Observation/Technic Requirement/2/	0			Subtype f-Observation/Management Requirement/6/0	0
Subtype f-Observation/Technic Requirement/4/	0			Subtype f-Non Conformities/Technic Requirement/4/1	0
Subtype f-Non Conformities/Management Requirement/2/	0			Subtype f-Non Conformities/Management Requirement/4/1	0
Subtype f-Non Conformities/Management Requirement/4/	0			Subtype g-Observation/Management Requirement/1/	0
Subtype f-Non Conformities/Management Requirement/5/	0			Subtype g-Observation/Management Requirement/2/	0
Subtype f-Non Conformities/Technic Requirement/2/	0			Subtype g-Observation/Management Requirement/3/	0
Subtype f-Non Conformities/Technic Requirement/4/	0			Subtype g-Observation/Management Requirement/4/0	0
Subtype f-Non Conformities/Technic Requirement/5/	0			Subtype g-Observation/Management Requirement/6/	0
Subtype f-Observation/Technic Requirement/2/1	0			Subtype g-Observation/Technic Requirement/1/	0
Subtype f-Observation/Management Requirement/3/0	0			Subtype g-Observation/Technic Requirement/2/	0
Subtype f-Observation/Management Requirement/6/0	0			Subtype g-Observation/Technic Requirement/3/	0
Subtype f-Non Conformities/Technic Requirement/4/1	0			Subtype g-Observation/Technic Requirement/4/0	0
Subtype f-Non Conformities/Management Requirement/4/1	0			Subtype g-Observation/Technic Requirement/6/	0
Subtype g-Observation/Management Requirement/1/	0			Subtype g-Non Conformities/Management Requirement/1/	0
Subtype g-Observation/Management Requirement/2/	0			Subtype g-Non Conformities/Management Requirement/2/	0
Subtype g-Observation/Management Requirement/3/	0			Subtype g-Non Conformities/Management Requirement/3/	0
Subtype g-Observation/Management Requirement/4/0	0			Subtype g-Non Conformities/Management Requirement/4/0	0
Subtype g-Observation/Management Requirement/6/	0			Subtype g-Non Conformities/Management Requirement/5/	0
Subtype g-Observation/Technic Requirement/1/	0			Subtype g-Non Conformities/Management Requirement/6/	0
Subtype g-Observation/Technic Requirement/2/	0			Subtype g-Non Conformities/Technic Requirement/1/	0
Subtype g-Observation/Technic Requirement/3/	0			Subtype g-Non Conformities/Technic Requirement/3/	0
Subtype g-Observation/Technic Requirement/4/0	0			Subtype g-Non Conformities/Technic Requirement/5/	0
Subtype g-Observation/Technic Requirement/6/	0			Subtype g-Non Conformities/Technic Requirement/6/	0
Subtype g-Non Conformities/Management Requirement/1/	0			Subtype g-Observation/Management Requirement/4/	0
Subtype g-Non Conformities/Management Requirement/2/	0			Subtype g-Observation/Management Requirement/5/	0
Subtype g-Non Conformities/Management Requirement/3/	0			Subtype g-Observation/Technic Requirement/4/	0
Subtype g-Non Conformities/Management Requirement/4/0	0			Subtype g-Non Conformities/Management Requirement/4/	0
Subtype g-Non Conformities/Management Requirement/5/	0			Subtype g-Non Conformities/Technic Requirement/4/	0
Subtype g-Non Conformities/Management Requirement/6/	0			Subtype g-Non Conformities/Technic Requirement/2/0	0
Subtype g-Non Conformities/Technic Requirement/1/	0			Subtype g-Non Conformities/Technic Requirement/4/1	0
Subtype g-Non Conformities/Technic Requirement/3/	0			Subtype g-Observation/Technic Requirement/5/0	0
Subtype g-Non Conformities/Technic Requirement/5/	0
Subtype g-Non Conformities/Technic Requirement/6/	0
Subtype g-Observation/Management Requirement/4/	0
Subtype g-Observation/Management Requirement/5/	0
Subtype g-Observation/Technic Requirement/4/	0
Subtype g-Non Conformities/Management Requirement/4/	0
Subtype g-Non Conformities/Technic Requirement/4/	0
Subtype g-Non Conformities/Technic Requirement/2/0	0
Subtype g-Non Conformities/Technic Requirement/4/1	0
Subtype g-Observation/Technic Requirement/5/0	0
