# Supplementary material for: A Quality Assurance Discrimination Tool for the Evaluation of Satellite Laboratory Practice Excellence in the Context of the European Official Meat Inspection for Trichinella spp
Source: Foods. 2023 Nov 20;12(22):4186. doi: 10.3390/foods12224186 (PMC10670484; doi:10.3390/foods12224186)
Supplement: Supplementary file 1 [file foods-12-04186-s001.zip › Table S2.xlsx]

## Sheet: Information
Article title	Quality Assurance Discrimination Tool for the Evaluation of Satellite Laboratory Practice Excellence in the Context of the European Official Meat Inspection for Trichinella spp.
Journal name	Foods
Authors' name	José Villegas Pérez, Francisco Javier Navas González, Salud Serrano Jiménez, Fernando García Viejo, Leandro Buffoni
Corresponding author's affiliation	Department of Genetics, Faculty of Veterinary Sciences, University of Córdoba, Spain.
Corresponding author's email	fjng87@hotmail.com
Supplementary Table S2.	Prior and posterior classification, membership probabilities, scores and squared distances and Leave-one-out (LOO) crossvalidation outputs.

## Sheet: Clasification
Observation	Prior	Posterior	Pr(LS1)	Pr(LS13)	Pr(LS14)	Pr(LS15)	Pr(LS19)	Pr(LS20)	Pr(LS21)	Pr(LS22)	Pr(LS23)	Pr(LS24)	Pr(LS25)	Pr(LS27)	Pr(LS28)	Pr(LS4)	Pr(LS6)	Pr(LS7)	Pr(LS8)	Pr(LS9)	F1	F2	F3	F4	F5	F6	F7	F8	F9	F10	F11	D²(LS1)	D²(LS13)	D²(LS14)	D²(LS15)	D²(LS19)	D²(LS20)	D²(LS21)	D²(LS22)	D²(LS23)	D²(LS24)	D²(LS25)	D²(LS27)	D²(LS28)	D²(LS4)	D²(LS6)	D²(LS7)	D²(LS8)	D²(LS9)
Obs1	LS1	LS6	0.0089339	0.14552	0.0513642	0.00835502	0.0377444	0.00395962	0.00993484	0.0513311	0.187411	0.010996	0.00440073	0.00727662	0.00783575	0.174108	0.193243	0.0218888	0.0390421	0.036656	-1.09686	-0.624897	-1.27134	-1.4442	0.00243926	-0.768436	-1.65958	0.427655	-0.134076	-0.00229672	0.13138	18.0203	12.4394	14.5221	18.1543	15.1383	19.6477	17.8079	14.5234	11.9334	17.6049	19.4364	18.4307	18.2826	12.0806	11.8721	16.228	15.0707	15.1968
Obs2	LS1	LS14	0.033845	0.00724582	0.197145	0.12763	0.00992463	0.00536473	0.00786957	0.0111273	0.183059	0.0105785	0.0907748	0.00488914	0.00558851	0.152863	0.0103012	0.120152	0.0106666	0.0109748	-0.271454	-2.03793	-0.0328966	0.257916	2.36431	2.7284	-0.0282381	1.14391	-0.593659	-0.47767	-0.037814	25.492	28.5748	21.9677	22.8373	27.9456	29.1759	28.4096	27.7168	22.116	27.818	23.5188	29.3616	29.0942	22.4765	27.8711	22.9581	27.8014	27.7444
Obs3	LS1	LS1	1	1.84768e-09	1.77691e-09	5.20087e-10	6.01034e-10	1.31062e-10	1.1963e-09	1.78915e-09	2.48944e-09	8.41054e-10	2.25322e-10	5.72003e-10	4.7681e-10	2.59649e-09	1.98756e-09	4.20953e-10	5.47565e-10	5.04841e-10	-4.45447	-4.35155	5.68102	6.65668	-0.351652	-3.75508	-3.44792	1.30039	-0.0823787	1.07235	1.38147	113.704	153.922	154.001	156.458	156.168	159.214	154.792	153.987	153.326	155.496	158.131	156.268	156.632	153.242	153.776	156.881	156.355	156.517
Obs4	LS1	LS13	0.0445657	0.192858	0.0316609	0.00926851	0.0107429	0.00399092	0.167881	0.0817481	0.0895411	0.0700644	0.00436029	0.0589057	0.0245599	0.0829945	0.0987277	0.00538995	0.0120689	0.0106707	-1.54146	0.396702	0.964533	-0.857909	-0.503922	0.192755	1.05457	0.457412	-0.0738639	-0.0916786	0.193643	12.1067	9.17673	12.7905	15.2474	14.9522	16.9326	9.45413	10.8934	10.7112	11.2018	16.7556	11.5488	13.2984	10.8631	10.5159	16.3316	14.7194	14.9656
Obs5	LS1	LS13	0.0445657	0.192858	0.0316609	0.00926851	0.0107429	0.00399092	0.167881	0.0817481	0.0895411	0.0700644	0.00436029	0.0589057	0.0245599	0.0829945	0.0987277	0.00538995	0.0120689	0.0106707	-1.54146	0.396702	0.964533	-0.857909	-0.503922	0.192755	1.05457	0.457412	-0.0738639	-0.0916786	0.193643	12.1067	9.17673	12.7905	15.2474	14.9522	16.9326	9.45413	10.8934	10.7112	11.2018	16.7556	11.5488	13.2984	10.8631	10.5159	16.3316	14.7194	14.9656
Obs6	LS1	LS13	0.0445657	0.192858	0.0316609	0.00926851	0.0107429	0.00399092	0.167881	0.0817481	0.0895411	0.0700644	0.00436029	0.0589057	0.0245599	0.0829945	0.0987277	0.00538995	0.0120689	0.0106707	-1.54146	0.396702	0.964533	-0.857909	-0.503922	0.192755	1.05457	0.457412	-0.0738639	-0.0916786	0.193643	12.1067	9.17673	12.7905	15.2474	14.9522	16.9326	9.45413	10.8934	10.7112	11.2018	16.7556	11.5488	13.2984	10.8631	10.5159	16.3316	14.7194	14.9656
Obs7	LS1	LS14	0.00712465	0.00887629	0.217673	0.0443129	0.20054	0.00522347	0.00942598	0.208572	0.011817	0.0109227	0.00577904	0.00703807	0.0336091	0.0451747	0.0495148	0.0322673	0.0513587	0.0507697	-0.243014	-0.560308	-1.95934	1.44228	-0.802677	-0.391882	1.24725	0.296637	-0.181711	-0.454651	0.0973753	18.6628	18.2231	11.8239	15.0073	11.9879	19.2836	18.103	11.9093	17.6508	17.8082	19.0814	18.6872	15.5603	14.9688	14.7854	15.6418	14.7122	14.7353
Obs8	LS1	LS6	0.0287521	0.173158	0.045894	0.0118615	0.0350656	0.0027829	0.0116089	0.0696049	0.169786	0.00816405	0.00533837	0.00663921	0.00693893	0.135534	0.174997	0.0389108	0.0358595	0.0391048	-1.25544	-0.973483	-1.00551	-1.0143	-0.0471886	-0.7296	-1.70217	-2.21676	-0.0718888	-0.191636	-2.90266	28.3562	24.7653	27.421	30.1271	27.9592	33.0267	30.1701	26.588	24.8046	30.8742	31.7238	31.2877	31.1994	25.2552	24.7441	27.7511	27.9144	27.7412
Obs9	LS1	LS7	0.0931922	0.00737675	0.150709	0.155025	0.00788859	0.00322588	0.00786749	0.0129094	0.141892	0.0067197	0.0942119	0.0038166	0.00423413	0.101809	0.00798122	0.182742	0.00838209	0.010017	-0.430035	-2.38652	0.232936	0.68782	2.31468	2.76724	-0.0708285	-1.5005	-0.531472	-0.66701	-3.07186	35.9328	41.0055	34.9715	34.915	40.8713	42.6598	40.8767	39.8863	35.092	41.1921	35.9111	42.3234	42.1158	35.756	40.848	34.586	40.75	40.3936
Obs10	LS1	LS1	1	1.84768e-09	1.77691e-09	5.20087e-10	6.01034e-10	1.31062e-10	1.1963e-09	1.78915e-09	2.48944e-09	8.41054e-10	2.25322e-10	5.72003e-10	4.7681e-10	2.59649e-09	1.98756e-09	4.20953e-10	5.47565e-10	5.04841e-10	-4.45447	-4.35155	5.68102	6.65668	-0.351652	-3.75508	-3.44792	1.30039	-0.0823787	1.07235	1.38147	113.704	153.922	154.001	156.458	156.168	159.214	154.792	153.987	153.326	155.496	158.131	156.268	156.632	153.242	153.776	156.881	156.355	156.517
Obs11	LS1	LS13	0.126461	0.202343	0.024943	0.011602	0.0087999	0.00247311	0.172965	0.0977384	0.0715253	0.0458665	0.00466367	0.0473884	0.0191764	0.0569647	0.0788303	0.00844816	0.00977384	0.0100371	-1.70004	0.048117	1.23037	-0.428004	-0.55355	0.231591	1.01198	-2.187	-0.0116769	-0.281018	-2.8404	22.9642	22.0241	26.2108	27.7417	28.2945	30.8331	22.3378	23.4794	24.1039	24.9926	29.5644	24.9273	26.7367	24.5592	23.9094	28.3761	28.0846	28.0315
Obs12	LS1	LS13	0.126461	0.202343	0.024943	0.011602	0.0087999	0.00247311	0.172965	0.0977384	0.0715253	0.0458665	0.00466367	0.0473884	0.0191764	0.0569647	0.0788303	0.00844816	0.00977384	0.0100371	-1.70004	0.048117	1.23037	-0.428004	-0.55355	0.231591	1.01198	-2.187	-0.0116769	-0.281018	-2.8404	22.9642	22.0241	26.2108	27.7417	28.2945	30.8331	22.3378	23.4794	24.1039	24.9926	29.5644	24.9273	26.7367	24.5592	23.9094	28.3761	28.0846	28.0315
Obs13	LS1	LS13	0.126461	0.202343	0.024943	0.011602	0.0087999	0.00247311	0.172965	0.0977384	0.0715253	0.0458665	0.00466367	0.0473884	0.0191764	0.0569647	0.0788303	0.00844816	0.00977384	0.0100371	-1.70004	0.048117	1.23037	-0.428004	-0.55355	0.231591	1.01198	-2.187	-0.0116769	-0.281018	-2.8404	22.9642	22.0241	26.2108	27.7417	28.2945	30.8331	22.3378	23.4794	24.1039	24.9926	29.5644	24.9273	26.7367	24.5592	23.9094	28.3761	28.0846	28.0315
Obs14	LS1	LS14	0.00712465	0.00887629	0.217673	0.0443129	0.20054	0.00522347	0.00942598	0.208572	0.011817	0.0109227	0.00577904	0.00703807	0.0336091	0.0451747	0.0495148	0.0322673	0.0513587	0.0507697	-0.243014	-0.560308	-1.95934	1.44228	-0.802677	-0.391882	1.24725	0.296637	-0.181711	-0.454651	0.0973753	18.6628	18.2231	11.8239	15.0073	11.9879	19.2836	18.103	11.9093	17.6508	17.8082	19.0814	18.6872	15.5603	14.9688	14.7854	15.6418	14.7122	14.7353
Obs15	LS1	LS6	0.0089339	0.14552	0.0513642	0.00835502	0.0377444	0.00395962	0.00993484	0.0513311	0.187411	0.010996	0.00440073	0.00727662	0.00783575	0.174108	0.193243	0.0218888	0.0390421	0.036656	-1.09686	-0.624897	-1.27134	-1.4442	0.00243926	-0.768436	-1.65958	0.427655	-0.134076	-0.00229672	0.13138	18.0203	12.4394	14.5221	18.1543	15.1383	19.6477	17.8079	14.5234	11.9334	17.6049	19.4364	18.4307	18.2826	12.0806	11.8721	16.228	15.0707	15.1968
Obs16	LS1	LS7	0.0228934	0.00956303	0.0806247	0.121394	0.00556892	0.00392062	0.00329967	0.0182756	0.159157	0.0022702	0.0665884	0.00359392	0.00493388	0.0931694	0.00477349	0.393267	0.00372445	0.00298254	-0.314095	-2.31074	-0.19789	0.149751	2.77431	3.08951	0.286399	-5.95039	-4.90743	-0.80826	5.426	118.665	120.411	116.147	115.328	121.492	122.194	122.539	119.115	114.787	123.287	116.53	122.368	121.734	115.858	121.8	112.978	122.297	122.741
Obs17	LS1	LS1	1	1.84768e-09	1.77691e-09	5.20087e-10	6.01034e-10	1.31062e-10	1.1963e-09	1.78915e-09	2.48944e-09	8.41054e-10	2.25322e-10	5.72003e-10	4.7681e-10	2.59649e-09	1.98756e-09	4.20953e-10	5.47565e-10	5.04841e-10	-4.45447	-4.35155	5.68102	6.65668	-0.351652	-3.75508	-3.44792	1.30039	-0.0823787	1.07235	1.38147	113.704	153.922	154.001	156.458	156.168	159.214	154.792	153.987	153.326	155.496	158.131	156.268	156.632	153.242	153.776	156.881	156.355	156.517
Obs18	LS1	LS13	0.0445657	0.192858	0.0316609	0.00926851	0.0107429	0.00399092	0.167881	0.0817481	0.0895411	0.0700644	0.00436029	0.0589057	0.0245599	0.0829945	0.0987277	0.00538995	0.0120689	0.0106707	-1.54146	0.396702	0.964533	-0.857909	-0.503922	0.192755	1.05457	0.457412	-0.0738639	-0.0916786	0.193643	12.1067	9.17673	12.7905	15.2474	14.9522	16.9326	9.45413	10.8934	10.7112	11.2018	16.7556	11.5488	13.2984	10.8631	10.5159	16.3316	14.7194	14.9656
Obs19	LS1	LS13	0.0445657	0.192858	0.0316609	0.00926851	0.0107429	0.00399092	0.167881	0.0817481	0.0895411	0.0700644	0.00436029	0.0589057	0.0245599	0.0829945	0.0987277	0.00538995	0.0120689	0.0106707	-1.54146	0.396702	0.964533	-0.857909	-0.503922	0.192755	1.05457	0.457412	-0.0738639	-0.0916786	0.193643	12.1067	9.17673	12.7905	15.2474	14.9522	16.9326	9.45413	10.8934	10.7112	11.2018	16.7556	11.5488	13.2984	10.8631	10.5159	16.3316	14.7194	14.9656
Obs20	LS1	LS13	0.0445657	0.192858	0.0316609	0.00926851	0.0107429	0.00399092	0.167881	0.0817481	0.0895411	0.0700644	0.00436029	0.0589057	0.0245599	0.0829945	0.0987277	0.00538995	0.0120689	0.0106707	-1.54146	0.396702	0.964533	-0.857909	-0.503922	0.192755	1.05457	0.457412	-0.0738639	-0.0916786	0.193643	12.1067	9.17673	12.7905	15.2474	14.9522	16.9326	9.45413	10.8934	10.7112	11.2018	16.7556	11.5488	13.2984	10.8631	10.5159	16.3316	14.7194	14.9656
Obs21	LS1	LS14	0.00712465	0.00887629	0.217673	0.0443129	0.20054	0.00522347	0.00942598	0.208572	0.011817	0.0109227	0.00577904	0.00703807	0.0336091	0.0451747	0.0495148	0.0322673	0.0513587	0.0507697	-0.243014	-0.560308	-1.95934	1.44228	-0.802677	-0.391882	1.24725	0.296637	-0.181711	-0.454651	0.0973753	18.6628	18.2231	11.8239	15.0073	11.9879	19.2836	18.103	11.9093	17.6508	17.8082	19.0814	18.6872	15.5603	14.9688	14.7854	15.6418	14.7122	14.7353
Obs22	LS1	LS6	0.0089339	0.14552	0.0513642	0.00835502	0.0377444	0.00395962	0.00993484	0.0513311	0.187411	0.010996	0.00440073	0.00727662	0.00783575	0.174108	0.193243	0.0218888	0.0390421	0.036656	-1.09686	-0.624897	-1.27134	-1.4442	0.00243926	-0.768436	-1.65958	0.427655	-0.134076	-0.00229672	0.13138	18.0203	12.4394	14.5221	18.1543	15.1383	19.6477	17.8079	14.5234	11.9334	17.6049	19.4364	18.4307	18.2826	12.0806	11.8721	16.228	15.0707	15.1968
Obs23	LS1	LS4	0.0376355	0.00413577	0.118898	0.187092	0.00791334	0.00224259	0.013413	0.00839846	0.10297	0.00398453	0.11418	0.00366323	0.00443801	0.252893	0.00582382	0.110089	0.0144097	0.0078203	-0.317736	-2.141	-0.0527363	0.645077	2.6914	3.3538	0.0376301	-1.12889	4.88184	-1.37853	1.56694	58.7344	63.1509	56.4337	55.5271	61.8532	64.375	60.7978	61.7342	56.7214	63.2254	56.5147	63.3936	63.0098	54.9243	62.4663	56.5877	60.6544	61.8768
Obs24	LS1	LS1	1	9.48403e-10	9.63719e-10	6.8561e-10	4.30965e-10	4.92691e-11	1.83364e-09	1.21437e-09	1.25927e-09	2.84888e-10	2.54874e-10	3.85414e-10	3.40514e-10	3.86295e-09	1.0105e-09	3.4685e-10	6.65219e-10	3.23504e-10	-4.50075	-4.45462	5.66118	7.04384	-0.0245583	-3.12968	-3.38205	-0.972416	5.39312	0.171493	2.98622	148.852	190.404	190.372	191.053	191.982	196.319	189.086	189.91	189.837	192.81	193.032	192.205	192.453	187.595	190.277	192.416	191.114	192.555
Obs25	LS1	LS21	0.0539694	0.119881	0.0207948	0.0147964	0.00932846	0.00181684	0.311617	0.0671939	0.0548513	0.0287406	0.00597287	0.0480655	0.0212405	0.14953	0.0607861	0.00537823	0.0177559	0.00828069	-1.58774	0.293634	0.944693	-0.470747	-0.176828	0.818147	1.12044	-1.81539	5.40163	-0.992536	1.7984	48.0162	46.42	49.9236	50.6042	51.5269	54.7988	44.5094	47.5778	47.9837	49.2764	52.4185	48.2479	49.8812	45.978	47.7783	52.6283	50.2396	51.7651
Obs26	LS1	LS13	0.0445657	0.192858	0.0316609	0.00926851	0.0107429	0.00399092	0.167881	0.0817481	0.0895411	0.0700644	0.00436029	0.0589057	0.0245599	0.0829945	0.0987277	0.00538995	0.0120689	0.0106707	-1.54146	0.396702	0.964533	-0.857909	-0.503922	0.192755	1.05457	0.457412	-0.0738639	-0.0916786	0.193643	12.1067	9.17673	12.7905	15.2474	14.9522	16.9326	9.45413	10.8934	10.7112	11.2018	16.7556	11.5488	13.2984	10.8631	10.5159	16.3316	14.7194	14.9656
Obs27	LS1	LS13	0.0445657	0.192858	0.0316609	0.00926851	0.0107429	0.00399092	0.167881	0.0817481	0.0895411	0.0700644	0.00436029	0.0589057	0.0245599	0.0829945	0.0987277	0.00538995	0.0120689	0.0106707	-1.54146	0.396702	0.964533	-0.857909	-0.503922	0.192755	1.05457	0.457412	-0.0738639	-0.0916786	0.193643	12.1067	9.17673	12.7905	15.2474	14.9522	16.9326	9.45413	10.8934	10.7112	11.2018	16.7556	11.5488	13.2984	10.8631	10.5159	16.3316	14.7194	14.9656
Obs28	LS1	LS14	0.00712465	0.00887629	0.217673	0.0443129	0.20054	0.00522347	0.00942598	0.208572	0.011817	0.0109227	0.00577904	0.00703807	0.0336091	0.0451747	0.0495148	0.0322673	0.0513587	0.0507697	-0.243014	-0.560308	-1.95934	1.44228	-0.802677	-0.391882	1.24725	0.296637	-0.181711	-0.454651	0.0973753	18.6628	18.2231	11.8239	15.0073	11.9879	19.2836	18.103	11.9093	17.6508	17.8082	19.0814	18.6872	15.5603	14.9688	14.7854	15.6418	14.7122	14.7353
Obs29	LS1	LS6	0.0287521	0.173158	0.045894	0.0118615	0.0350656	0.0027829	0.0116089	0.0696049	0.169786	0.00816405	0.00533837	0.00663921	0.00693893	0.135534	0.174997	0.0389108	0.0358595	0.0391048	-1.25544	-0.973483	-1.00551	-1.0143	-0.0471886	-0.7296	-1.70217	-2.21676	-0.0718888	-0.191636	-2.90266	28.3562	24.7653	27.421	30.1271	27.9592	33.0267	30.1701	26.588	24.8046	30.8742	31.7238	31.2877	31.1994	25.2552	24.7441	27.7511	27.9144	27.7412
Obs30	LS1	LS7	0.0931922	0.00737675	0.150709	0.155025	0.00788859	0.00322588	0.00786749	0.0129094	0.141892	0.0067197	0.0942119	0.0038166	0.00423413	0.101809	0.00798122	0.182742	0.00838209	0.010017	-0.430035	-2.38652	0.232936	0.68782	2.31468	2.76724	-0.0708285	-1.5005	-0.531472	-0.66701	-3.07186	35.9328	41.0055	34.9715	34.915	40.8713	42.6598	40.8767	39.8863	35.092	41.1921	35.9111	42.3234	42.1158	35.756	40.848	34.586	40.75	40.3936
Obs31	LS1	LS1	1	6.83155e-10	4.93325e-10	2.29425e-10	1.735e-10	2.86214e-11	4.34351e-10	7.53838e-10	7.0078e-10	1.94028e-10	8.49298e-11	1.62165e-10	1.31198e-10	6.2804e-10	5.59265e-10	2.32517e-10	1.56271e-10	1.67344e-10	-4.61305	-4.70013	5.94685	7.08659	-0.40128	-3.71624	-3.49051	-1.34403	-0.0201916	0.883011	-1.65257	125.718	167.926	168.578	170.109	170.668	174.272	168.832	167.73	167.876	170.444	172.096	170.803	171.226	168.095	168.327	170.082	170.877	170.74
Obs32	LS1	LS13	0.126461	0.202343	0.024943	0.011602	0.0087999	0.00247311	0.172965	0.0977384	0.0715253	0.0458665	0.00466367	0.0473884	0.0191764	0.0569647	0.0788303	0.00844816	0.00977384	0.0100371	-1.70004	0.048117	1.23037	-0.428004	-0.55355	0.231591	1.01198	-2.187	-0.0116769	-0.281018	-2.8404	22.9642	22.0241	26.2108	27.7417	28.2945	30.8331	22.3378	23.4794	24.1039	24.9926	29.5644	24.9273	26.7367	24.5592	23.9094	28.3761	28.0846	28.0315
Obs33	LS1	LS13	0.126461	0.202343	0.024943	0.011602	0.0087999	0.00247311	0.172965	0.0977384	0.0715253	0.0458665	0.00466367	0.0473884	0.0191764	0.0569647	0.0788303	0.00844816	0.00977384	0.0100371	-1.70004	0.048117	1.23037	-0.428004	-0.55355	0.231591	1.01198	-2.187	-0.0116769	-0.281018	-2.8404	22.9642	22.0241	26.2108	27.7417	28.2945	30.8331	22.3378	23.4794	24.1039	24.9926	29.5644	24.9273	26.7367	24.5592	23.9094	28.3761	28.0846	28.0315
Obs34	LS1	LS13	0.126461	0.202343	0.024943	0.011602	0.0087999	0.00247311	0.172965	0.0977384	0.0715253	0.0458665	0.00466367	0.0473884	0.0191764	0.0569647	0.0788303	0.00844816	0.00977384	0.0100371	-1.70004	0.048117	1.23037	-0.428004	-0.55355	0.231591	1.01198	-2.187	-0.0116769	-0.281018	-2.8404	22.9642	22.0241	26.2108	27.7417	28.2945	30.8331	22.3378	23.4794	24.1039	24.9926	29.5644	24.9273	26.7367	24.5592	23.9094	28.3761	28.0846	28.0315
Obs35	LS1	LS14	0.00712465	0.00887629	0.217673	0.0443129	0.20054	0.00522347	0.00942598	0.208572	0.011817	0.0109227	0.00577904	0.00703807	0.0336091	0.0451747	0.0495148	0.0322673	0.0513587	0.0507697	-0.243014	-0.560308	-1.95934	1.44228	-0.802677	-0.391882	1.24725	0.296637	-0.181711	-0.454651	0.0973753	18.6628	18.2231	11.8239	15.0073	11.9879	19.2836	18.103	11.9093	17.6508	17.8082	19.0814	18.6872	15.5603	14.9688	14.7854	15.6418	14.7122	14.7353
Obs36	LS1	LS6	0.0089339	0.14552	0.0513642	0.00835502	0.0377444	0.00395962	0.00993484	0.0513311	0.187411	0.010996	0.00440073	0.00727662	0.00783575	0.174108	0.193243	0.0218888	0.0390421	0.036656	-1.09686	-0.624897	-1.27134	-1.4442	0.00243926	-0.768436	-1.65958	0.427655	-0.134076	-0.00229672	0.13138	18.0203	12.4394	14.5221	18.1543	15.1383	19.6477	17.8079	14.5234	11.9334	17.6049	19.4364	18.4307	18.2826	12.0806	11.8721	16.228	15.0707	15.1968
Obs37	LS1	LS14	0.033845	0.00724582	0.197145	0.12763	0.00992463	0.00536473	0.00786957	0.0111273	0.183059	0.0105785	0.0907748	0.00488914	0.00558851	0.152863	0.0103012	0.120152	0.0106666	0.0109748	-0.271454	-2.03793	-0.0328966	0.257916	2.36431	2.7284	-0.0282381	1.14391	-0.593659	-0.47767	-0.037814	25.492	28.5748	21.9677	22.8373	27.9456	29.1759	28.4096	27.7168	22.116	27.818	23.5188	29.3616	29.0942	22.4765	27.8711	22.9581	27.8014	27.7444
Obs38	LS1	LS1	1	1.84768e-09	1.77691e-09	5.20087e-10	6.01034e-10	1.31062e-10	1.1963e-09	1.78915e-09	2.48944e-09	8.41054e-10	2.25322e-10	5.72003e-10	4.7681e-10	2.59649e-09	1.98756e-09	4.20953e-10	5.47565e-10	5.04841e-10	-4.45447	-4.35155	5.68102	6.65668	-0.351652	-3.75508	-3.44792	1.30039	-0.0823787	1.07235	1.38147	113.704	153.922	154.001	156.458	156.168	159.214	154.792	153.987	153.326	155.496	158.131	156.268	156.632	153.242	153.776	156.881	156.355	156.517
Obs39	LS1	LS13	0.0445657	0.192858	0.0316609	0.00926851	0.0107429	0.00399092	0.167881	0.0817481	0.0895411	0.0700644	0.00436029	0.0589057	0.0245599	0.0829945	0.0987277	0.00538995	0.0120689	0.0106707	-1.54146	0.396702	0.964533	-0.857909	-0.503922	0.192755	1.05457	0.457412	-0.0738639	-0.0916786	0.193643	12.1067	9.17673	12.7905	15.2474	14.9522	16.9326	9.45413	10.8934	10.7112	11.2018	16.7556	11.5488	13.2984	10.8631	10.5159	16.3316	14.7194	14.9656
Obs40	LS1	LS13	0.0445657	0.192858	0.0316609	0.00926851	0.0107429	0.00399092	0.167881	0.0817481	0.0895411	0.0700644	0.00436029	0.0589057	0.0245599	0.0829945	0.0987277	0.00538995	0.0120689	0.0106707	-1.54146	0.396702	0.964533	-0.857909	-0.503922	0.192755	1.05457	0.457412	-0.0738639	-0.0916786	0.193643	12.1067	9.17673	12.7905	15.2474	14.9522	16.9326	9.45413	10.8934	10.7112	11.2018	16.7556	11.5488	13.2984	10.8631	10.5159	16.3316	14.7194	14.9656
Obs41	LS1	LS13	0.0445657	0.192858	0.0316609	0.00926851	0.0107429	0.00399092	0.167881	0.0817481	0.0895411	0.0700644	0.00436029	0.0589057	0.0245599	0.0829945	0.0987277	0.00538995	0.0120689	0.0106707	-1.54146	0.396702	0.964533	-0.857909	-0.503922	0.192755	1.05457	0.457412	-0.0738639	-0.0916786	0.193643	12.1067	9.17673	12.7905	15.2474	14.9522	16.9326	9.45413	10.8934	10.7112	11.2018	16.7556	11.5488	13.2984	10.8631	10.5159	16.3316	14.7194	14.9656
Obs42	LS1	LS14	0.00712465	0.00887629	0.217673	0.0443129	0.20054	0.00522347	0.00942598	0.208572	0.011817	0.0109227	0.00577904	0.00703807	0.0336091	0.0451747	0.0495148	0.0322673	0.0513587	0.0507697	-0.243014	-0.560308	-1.95934	1.44228	-0.802677	-0.391882	1.24725	0.296637	-0.181711	-0.454651	0.0973753	18.6628	18.2231	11.8239	15.0073	11.9879	19.2836	18.103	11.9093	17.6508	17.8082	19.0814	18.6872	15.5603	14.9688	14.7854	15.6418	14.7122	14.7353
Obs43	LS1	LS6	0.0089339	0.14552	0.0513642	0.00835502	0.0377444	0.00395962	0.00993484	0.0513311	0.187411	0.010996	0.00440073	0.00727662	0.00783575	0.174108	0.193243	0.0218888	0.0390421	0.036656	-1.09686	-0.624897	-1.27134	-1.4442	0.00243926	-0.768436	-1.65958	0.427655	-0.134076	-0.00229672	0.13138	18.0203	12.4394	14.5221	18.1543	15.1383	19.6477	17.8079	14.5234	11.9334	17.6049	19.4364	18.4307	18.2826	12.0806	11.8721	16.228	15.0707	15.1968
Obs44	LS1	LS14	0.033845	0.00724582	0.197145	0.12763	0.00992463	0.00536473	0.00786957	0.0111273	0.183059	0.0105785	0.0907748	0.00488914	0.00558851	0.152863	0.0103012	0.120152	0.0106666	0.0109748	-0.271454	-2.03793	-0.0328966	0.257916	2.36431	2.7284	-0.0282381	1.14391	-0.593659	-0.47767	-0.037814	25.492	28.5748	21.9677	22.8373	27.9456	29.1759	28.4096	27.7168	22.116	27.818	23.5188	29.3616	29.0942	22.4765	27.8711	22.9581	27.8014	27.7444
Obs45	LS1	LS1	1	3.64992e-09	1.31378e-08	1.61022e-09	1.66547e-09	6.16937e-11	9.746e-10	3.92205e-09	1.09195e-09	7.82124e-10	2.60732e-10	5.6606e-10	8.83871e-10	1.89274e-08	3.13415e-09	1.88188e-09	5.26905e-10	9.6237e-10	-4.58714	-4.68588	4.34919	7.10401	-0.428245	-2.40735	-2.61941	0.157789	0.890336	8.88524	1.31084	175.184	214.041	211.479	215.677	215.61	222.201	216.682	213.897	216.454	217.122	219.319	217.768	216.877	210.749	214.345	215.366	217.912	216.707
Obs46	LS1	LS4	0.0215713	0.184404	0.113307	0.0138898	0.014409	0.000909313	0.0662009	0.0867401	0.0190107	0.0315373	0.0024422	0.0282161	0.0220367	0.29284	0.0753554	0.0116632	0.00562132	0.00984595	-1.67413	0.0623717	-0.36729	-0.410582	-0.580515	1.54048	1.88308	-0.685188	0.898851	7.72121	0.123011	77.5258	73.2343	74.2083	78.4062	78.3328	83.8586	75.2831	74.7427	77.7785	76.7662	81.8827	76.9887	77.4831	72.3093	75.0241	78.7556	80.2154	79.0944
Obs47	LS1	LS13	0.0445657	0.192858	0.0316609	0.00926851	0.0107429	0.00399092	0.167881	0.0817481	0.0895411	0.0700644	0.00436029	0.0589057	0.0245599	0.0829945	0.0987277	0.00538995	0.0120689	0.0106707	-1.54146	0.396702	0.964533	-0.857909	-0.503922	0.192755	1.05457	0.457412	-0.0738639	-0.0916786	0.193643	12.1067	9.17673	12.7905	15.2474	14.9522	16.9326	9.45413	10.8934	10.7112	11.2018	16.7556	11.5488	13.2984	10.8631	10.5159	16.3316	14.7194	14.9656
Obs48	LS1	LS13	0.0445657	0.192858	0.0316609	0.00926851	0.0107429	0.00399092	0.167881	0.0817481	0.0895411	0.0700644	0.00436029	0.0589057	0.0245599	0.0829945	0.0987277	0.00538995	0.0120689	0.0106707	-1.54146	0.396702	0.964533	-0.857909	-0.503922	0.192755	1.05457	0.457412	-0.0738639	-0.0916786	0.193643	12.1067	9.17673	12.7905	15.2474	14.9522	16.9326	9.45413	10.8934	10.7112	11.2018	16.7556	11.5488	13.2984	10.8631	10.5159	16.3316	14.7194	14.9656
Obs49	LS1	LS14	0.00712465	0.00887629	0.217673	0.0443129	0.20054	0.00522347	0.00942598	0.208572	0.011817	0.0109227	0.00577904	0.00703807	0.0336091	0.0451747	0.0495148	0.0322673	0.0513587	0.0507697	-0.243014	-0.560308	-1.95934	1.44228	-0.802677	-0.391882	1.24725	0.296637	-0.181711	-0.454651	0.0973753	18.6628	18.2231	11.8239	15.0073	11.9879	19.2836	18.103	11.9093	17.6508	17.8082	19.0814	18.6872	15.5603	14.9688	14.7854	15.6418	14.7122	14.7353
Obs50	LS1	LS6	0.0089339	0.14552	0.0513642	0.00835502	0.0377444	0.00395962	0.00993484	0.0513311	0.187411	0.010996	0.00440073	0.00727662	0.00783575	0.174108	0.193243	0.0218888	0.0390421	0.036656	-1.09686	-0.624897	-1.27134	-1.4442	0.00243926	-0.768436	-1.65958	0.427655	-0.134076	-0.00229672	0.13138	18.0203	12.4394	14.5221	18.1543	15.1383	19.6477	17.8079	14.5234	11.9334	17.6049	19.4364	18.4307	18.2826	12.0806	11.8721	16.228	15.0707	15.1968
Obs51	LS1	LS7	0.0931922	0.00737675	0.150709	0.155025	0.00788859	0.00322588	0.00786749	0.0129094	0.141892	0.0067197	0.0942119	0.0038166	0.00423413	0.101809	0.00798122	0.182742	0.00838209	0.010017	-0.430035	-2.38652	0.232936	0.68782	2.31468	2.76724	-0.0708285	-1.5005	-0.531472	-0.66701	-3.07186	35.9328	41.0055	34.9715	34.915	40.8713	42.6598	40.8767	39.8863	35.092	41.1921	35.9111	42.3234	42.1158	35.756	40.848	34.586	40.75	40.3936
Obs52	LS1	LS1	1	6.83155e-10	4.93325e-10	2.29425e-10	1.735e-10	2.86214e-11	4.34351e-10	7.53838e-10	7.0078e-10	1.94028e-10	8.49298e-11	1.62165e-10	1.31198e-10	6.2804e-10	5.59265e-10	2.32517e-10	1.56271e-10	1.67344e-10	-4.61305	-4.70013	5.94685	7.08659	-0.40128	-3.71624	-3.49051	-1.34403	-0.0201916	0.883011	-1.65257	125.718	167.926	168.578	170.109	170.668	174.272	168.832	167.73	167.876	170.444	172.096	170.803	171.226	168.095	168.327	170.082	170.877	170.74
Obs53	LS1	LS13	0.126461	0.202343	0.024943	0.011602	0.0087999	0.00247311	0.172965	0.0977384	0.0715253	0.0458665	0.00466367	0.0473884	0.0191764	0.0569647	0.0788303	0.00844816	0.00977384	0.0100371	-1.70004	0.048117	1.23037	-0.428004	-0.55355	0.231591	1.01198	-2.187	-0.0116769	-0.281018	-2.8404	22.9642	22.0241	26.2108	27.7417	28.2945	30.8331	22.3378	23.4794	24.1039	24.9926	29.5644	24.9273	26.7367	24.5592	23.9094	28.3761	28.0846	28.0315
Obs54	LS1	LS13	0.0445657	0.192858	0.0316609	0.00926851	0.0107429	0.00399092	0.167881	0.0817481	0.0895411	0.0700644	0.00436029	0.0589057	0.0245599	0.0829945	0.0987277	0.00538995	0.0120689	0.0106707	-1.54146	0.396702	0.964533	-0.857909	-0.503922	0.192755	1.05457	0.457412	-0.0738639	-0.0916786	0.193643	12.1067	9.17673	12.7905	15.2474	14.9522	16.9326	9.45413	10.8934	10.7112	11.2018	16.7556	11.5488	13.2984	10.8631	10.5159	16.3316	14.7194	14.9656
Obs55	LS1	LS13	0.126461	0.202343	0.024943	0.011602	0.0087999	0.00247311	0.172965	0.0977384	0.0715253	0.0458665	0.00466367	0.0473884	0.0191764	0.0569647	0.0788303	0.00844816	0.00977384	0.0100371	-1.70004	0.048117	1.23037	-0.428004	-0.55355	0.231591	1.01198	-2.187	-0.0116769	-0.281018	-2.8404	22.9642	22.0241	26.2108	27.7417	28.2945	30.8331	22.3378	23.4794	24.1039	24.9926	29.5644	24.9273	26.7367	24.5592	23.9094	28.3761	28.0846	28.0315
Obs56	LS1	LS22	0.0213213	0.00982142	0.180852	0.0584987	0.173242	0.00341369	0.0102418	0.262989	0.00995493	0.00754089	0.00651871	0.00597121	0.0276752	0.0326999	0.0416949	0.0533377	0.0438639	0.0503629	-0.401595	-0.908893	-1.69351	1.87218	-0.852305	-0.353046	1.20466	-2.34778	-0.119524	-0.64399	-2.93667	31.7251	33.2754	27.4492	29.7065	27.5352	35.389	33.1916	26.7003	33.2484	33.8039	34.0952	34.2707	31.2035	30.8698	30.3838	29.8913	30.2824	30.006
Obs57	LS1	LS6	0.0089339	0.14552	0.0513642	0.00835502	0.0377444	0.00395962	0.00993484	0.0513311	0.187411	0.010996	0.00440073	0.00727662	0.00783575	0.174108	0.193243	0.0218888	0.0390421	0.036656	-1.09686	-0.624897	-1.27134	-1.4442	0.00243926	-0.768436	-1.65958	0.427655	-0.134076	-0.00229672	0.13138	18.0203	12.4394	14.5221	18.1543	15.1383	19.6477	17.8079	14.5234	11.9334	17.6049	19.4364	18.4307	18.2826	12.0806	11.8721	16.228	15.0707	15.1968
Obs58	LS1	LS14	0.033845	0.00724582	0.197145	0.12763	0.00992463	0.00536473	0.00786957	0.0111273	0.183059	0.0105785	0.0907748	0.00488914	0.00558851	0.152863	0.0103012	0.120152	0.0106666	0.0109748	-0.271454	-2.03793	-0.0328966	0.257916	2.36431	2.7284	-0.0282381	1.14391	-0.593659	-0.47767	-0.037814	25.492	28.5748	21.9677	22.8373	27.9456	29.1759	28.4096	27.7168	22.116	27.818	23.5188	29.3616	29.0942	22.4765	27.8711	22.9581	27.8014	27.7444
Obs59	LS1	LS1	1	3.60512e-09	1.07432e-09	7.31317e-10	4.98586e-10	1.41601e-10	7.41557e-10	4.34423e-09	3.19978e-09	2.66839e-10	2.44355e-10	6.21611e-10	6.22333e-10	2.3396e-09	1.36161e-09	2.03692e-09	2.82656e-10	2.02829e-10	-4.49711	-4.62435	5.51602	6.54852	0.058349	-3.39397	-3.13328	-5.79391	-4.39615	0.741761	6.84528	204.018	242.9	245.321	246.09	246.856	249.374	246.062	242.527	243.138	248.107	248.283	246.415	246.413	243.764	244.847	244.041	247.991	248.655
Obs60	LS1	LS13	0.0445657	0.192858	0.0316609	0.00926851	0.0107429	0.00399092	0.167881	0.0817481	0.0895411	0.0700644	0.00436029	0.0589057	0.0245599	0.0829945	0.0987277	0.00538995	0.0120689	0.0106707	-1.54146	0.396702	0.964533	-0.857909	-0.503922	0.192755	1.05457	0.457412	-0.0738639	-0.0916786	0.193643	12.1067	9.17673	12.7905	15.2474	14.9522	16.9326	9.45413	10.8934	10.7112	11.2018	16.7556	11.5488	13.2984	10.8631	10.5159	16.3316	14.7194	14.9656
Obs61	LS1	LS13	0.0445657	0.192858	0.0316609	0.00926851	0.0107429	0.00399092	0.167881	0.0817481	0.0895411	0.0700644	0.00436029	0.0589057	0.0245599	0.0829945	0.0987277	0.00538995	0.0120689	0.0106707	-1.54146	0.396702	0.964533	-0.857909	-0.503922	0.192755	1.05457	0.457412	-0.0738639	-0.0916786	0.193643	12.1067	9.17673	12.7905	15.2474	14.9522	16.9326	9.45413	10.8934	10.7112	11.2018	16.7556	11.5488	13.2984	10.8631	10.5159	16.3316	14.7194	14.9656
Obs62	LS1	LS13	0.0445657	0.192858	0.0316609	0.00926851	0.0107429	0.00399092	0.167881	0.0817481	0.0895411	0.0700644	0.00436029	0.0589057	0.0245599	0.0829945	0.0987277	0.00538995	0.0120689	0.0106707	-1.54146	0.396702	0.964533	-0.857909	-0.503922	0.192755	1.05457	0.457412	-0.0738639	-0.0916786	0.193643	12.1067	9.17673	12.7905	15.2474	14.9522	16.9326	9.45413	10.8934	10.7112	11.2018	16.7556	11.5488	13.2984	10.8631	10.5159	16.3316	14.7194	14.9656
Obs63	LS1	LS14	0.00712465	0.00887629	0.217673	0.0443129	0.20054	0.00522347	0.00942598	0.208572	0.011817	0.0109227	0.00577904	0.00703807	0.0336091	0.0451747	0.0495148	0.0322673	0.0513587	0.0507697	-0.243014	-0.560308	-1.95934	1.44228	-0.802677	-0.391882	1.24725	0.296637	-0.181711	-0.454651	0.0973753	18.6628	18.2231	11.8239	15.0073	11.9879	19.2836	18.103	11.9093	17.6508	17.8082	19.0814	18.6872	15.5603	14.9688	14.7854	15.6418	14.7122	14.7353
Obs64	LS1	LS4	0.0117342	0.0981067	0.0365895	0.0144664	0.0355473	0.00195508	0.0200007	0.0457612	0.124515	0.00489214	0.00653818	0.00643977	0.00734991	0.340223	0.129043	0.0236887	0.0622979	0.0308519	-1.14314	-0.727965	-1.29118	-1.05704	0.329533	-0.143043	-1.59371	-1.84515	5.34142	-0.903154	1.73613	51.6204	47.3733	49.3459	51.2017	49.4036	55.2045	50.5538	48.8985	46.8965	53.3701	52.7901	52.8204	52.556	44.8862	46.8251	50.2154	48.2815	49.687
Obs65	LS1	LS14	0.033845	0.00724582	0.197145	0.12763	0.00992463	0.00536473	0.00786957	0.0111273	0.183059	0.0105785	0.0907748	0.00488914	0.00558851	0.152863	0.0103012	0.120152	0.0106666	0.0109748	-0.271454	-2.03793	-0.0328966	0.257916	2.36431	2.7284	-0.0282381	1.14391	-0.593659	-0.47767	-0.037814	25.492	28.5748	21.9677	22.8373	27.9456	29.1759	28.4096	27.7168	22.116	27.818	23.5188	29.3616	29.0942	22.4765	27.8711	22.9581	27.8014	27.7444
Obs66	LS1	LS1	1	1.84768e-09	1.77691e-09	5.20087e-10	6.01034e-10	1.31062e-10	1.1963e-09	1.78915e-09	2.48944e-09	8.41054e-10	2.25322e-10	5.72003e-10	4.7681e-10	2.59649e-09	1.98756e-09	4.20953e-10	5.47565e-10	5.04841e-10	-4.45447	-4.35155	5.68102	6.65668	-0.351652	-3.75508	-3.44792	1.30039	-0.0823787	1.07235	1.38147	113.704	153.922	154.001	156.458	156.168	159.214	154.792	153.987	153.326	155.496	158.131	156.268	156.632	153.242	153.776	156.881	156.355	156.517
Obs67	LS1	LS13	0.0445657	0.192858	0.0316609	0.00926851	0.0107429	0.00399092	0.167881	0.0817481	0.0895411	0.0700644	0.00436029	0.0589057	0.0245599	0.0829945	0.0987277	0.00538995	0.0120689	0.0106707	-1.54146	0.396702	0.964533	-0.857909	-0.503922	0.192755	1.05457	0.457412	-0.0738639	-0.0916786	0.193643	12.1067	9.17673	12.7905	15.2474	14.9522	16.9326	9.45413	10.8934	10.7112	11.2018	16.7556	11.5488	13.2984	10.8631	10.5159	16.3316	14.7194	14.9656
Obs68	LS1	LS13	0.0445657	0.192858	0.0316609	0.00926851	0.0107429	0.00399092	0.167881	0.0817481	0.0895411	0.0700644	0.00436029	0.0589057	0.0245599	0.0829945	0.0987277	0.00538995	0.0120689	0.0106707	-1.54146	0.396702	0.964533	-0.857909	-0.503922	0.192755	1.05457	0.457412	-0.0738639	-0.0916786	0.193643	12.1067	9.17673	12.7905	15.2474	14.9522	16.9326	9.45413	10.8934	10.7112	11.2018	16.7556	11.5488	13.2984	10.8631	10.5159	16.3316	14.7194	14.9656
Obs69	LS1	LS13	0.0445657	0.192858	0.0316609	0.00926851	0.0107429	0.00399092	0.167881	0.0817481	0.0895411	0.0700644	0.00436029	0.0589057	0.0245599	0.0829945	0.0987277	0.00538995	0.0120689	0.0106707	-1.54146	0.396702	0.964533	-0.857909	-0.503922	0.192755	1.05457	0.457412	-0.0738639	-0.0916786	0.193643	12.1067	9.17673	12.7905	15.2474	14.9522	16.9326	9.45413	10.8934	10.7112	11.2018	16.7556	11.5488	13.2984	10.8631	10.5159	16.3316	14.7194	14.9656
Obs70	LS1	LS14	0.00712465	0.00887629	0.217673	0.0443129	0.20054	0.00522347	0.00942598	0.208572	0.011817	0.0109227	0.00577904	0.00703807	0.0336091	0.0451747	0.0495148	0.0322673	0.0513587	0.0507697	-0.243014	-0.560308	-1.95934	1.44228	-0.802677	-0.391882	1.24725	0.296637	-0.181711	-0.454651	0.0973753	18.6628	18.2231	11.8239	15.0073	11.9879	19.2836	18.103	11.9093	17.6508	17.8082	19.0814	18.6872	15.5603	14.9688	14.7854	15.6418	14.7122	14.7353
Obs71	LS1	LS6	0.0287521	0.173158	0.045894	0.0118615	0.0350656	0.0027829	0.0116089	0.0696049	0.169786	0.00816405	0.00533837	0.00663921	0.00693893	0.135534	0.174997	0.0389108	0.0358595	0.0391048	-1.25544	-0.973483	-1.00551	-1.0143	-0.0471886	-0.7296	-1.70217	-2.21676	-0.0718888	-0.191636	-2.90266	28.3562	24.7653	27.421	30.1271	27.9592	33.0267	30.1701	26.588	24.8046	30.8742	31.7238	31.2877	31.1994	25.2552	24.7441	27.7511	27.9144	27.7412
Obs72	LS1	LS7	0.0931922	0.00737675	0.150709	0.155025	0.00788859	0.00322588	0.00786749	0.0129094	0.141892	0.0067197	0.0942119	0.0038166	0.00423413	0.101809	0.00798122	0.182742	0.00838209	0.010017	-0.430035	-2.38652	0.232936	0.68782	2.31468	2.76724	-0.0708285	-1.5005	-0.531472	-0.66701	-3.07186	35.9328	41.0055	34.9715	34.915	40.8713	42.6598	40.8767	39.8863	35.092	41.1921	35.9111	42.3234	42.1158	35.756	40.848	34.586	40.75	40.3936
Obs73	LS1	LS1	1	6.83155e-10	4.93325e-10	2.29425e-10	1.735e-10	2.86214e-11	4.34351e-10	7.53838e-10	7.0078e-10	1.94028e-10	8.49298e-11	1.62165e-10	1.31198e-10	6.2804e-10	5.59265e-10	2.32517e-10	1.56271e-10	1.67344e-10	-4.61305	-4.70013	5.94685	7.08659	-0.40128	-3.71624	-3.49051	-1.34403	-0.0201916	0.883011	-1.65257	125.718	167.926	168.578	170.109	170.668	174.272	168.832	167.73	167.876	170.444	172.096	170.803	171.226	168.095	168.327	170.082	170.877	170.74
Obs74	LS1	LS13	0.0445657	0.192858	0.0316609	0.00926851	0.0107429	0.00399092	0.167881	0.0817481	0.0895411	0.0700644	0.00436029	0.0589057	0.0245599	0.0829945	0.0987277	0.00538995	0.0120689	0.0106707	-1.54146	0.396702	0.964533	-0.857909	-0.503922	0.192755	1.05457	0.457412	-0.0738639	-0.0916786	0.193643	12.1067	9.17673	12.7905	15.2474	14.9522	16.9326	9.45413	10.8934	10.7112	11.2018	16.7556	11.5488	13.2984	10.8631	10.5159	16.3316	14.7194	14.9656
Obs75	LS1	LS13	0.0445657	0.192858	0.0316609	0.00926851	0.0107429	0.00399092	0.167881	0.0817481	0.0895411	0.0700644	0.00436029	0.0589057	0.0245599	0.0829945	0.0987277	0.00538995	0.0120689	0.0106707	-1.54146	0.396702	0.964533	-0.857909	-0.503922	0.192755	1.05457	0.457412	-0.0738639	-0.0916786	0.193643	12.1067	9.17673	12.7905	15.2474	14.9522	16.9326	9.45413	10.8934	10.7112	11.2018	16.7556	11.5488	13.2984	10.8631	10.5159	16.3316	14.7194	14.9656
Obs76	LS1	LS13	0.126461	0.202343	0.024943	0.011602	0.0087999	0.00247311	0.172965	0.0977384	0.0715253	0.0458665	0.00466367	0.0473884	0.0191764	0.0569647	0.0788303	0.00844816	0.00977384	0.0100371	-1.70004	0.048117	1.23037	-0.428004	-0.55355	0.231591	1.01198	-2.187	-0.0116769	-0.281018	-2.8404	22.9642	22.0241	26.2108	27.7417	28.2945	30.8331	22.3378	23.4794	24.1039	24.9926	29.5644	24.9273	26.7367	24.5592	23.9094	28.3761	28.0846	28.0315
Obs77	LS1	LS22	0.0213213	0.00982142	0.180852	0.0584987	0.173242	0.00341369	0.0102418	0.262989	0.00995493	0.00754089	0.00651871	0.00597121	0.0276752	0.0326999	0.0416949	0.0533377	0.0438639	0.0503629	-0.401595	-0.908893	-1.69351	1.87218	-0.852305	-0.353046	1.20466	-2.34778	-0.119524	-0.64399	-2.93667	31.7251	33.2754	27.4492	29.7065	27.5352	35.389	33.1916	26.7003	33.2484	33.8039	34.0952	34.2707	31.2035	30.8698	30.3838	29.8913	30.2824	30.006
Obs78	LS1	LS6	0.0089339	0.14552	0.0513642	0.00835502	0.0377444	0.00395962	0.00993484	0.0513311	0.187411	0.010996	0.00440073	0.00727662	0.00783575	0.174108	0.193243	0.0218888	0.0390421	0.036656	-1.09686	-0.624897	-1.27134	-1.4442	0.00243926	-0.768436	-1.65958	0.427655	-0.134076	-0.00229672	0.13138	18.0203	12.4394	14.5221	18.1543	15.1383	19.6477	17.8079	14.5234	11.9334	17.6049	19.4364	18.4307	18.2826	12.0806	11.8721	16.228	15.0707	15.1968
Obs79	LS1	LS14	0.033845	0.00724582	0.197145	0.12763	0.00992463	0.00536473	0.00786957	0.0111273	0.183059	0.0105785	0.0907748	0.00488914	0.00558851	0.152863	0.0103012	0.120152	0.0106666	0.0109748	-0.271454	-2.03793	-0.0328966	0.257916	2.36431	2.7284	-0.0282381	1.14391	-0.593659	-0.47767	-0.037814	25.492	28.5748	21.9677	22.8373	27.9456	29.1759	28.4096	27.7168	22.116	27.818	23.5188	29.3616	29.0942	22.4765	27.8711	22.9581	27.8014	27.7444
Obs80	LS1	LS1	1	1.84768e-09	1.77691e-09	5.20087e-10	6.01034e-10	1.31062e-10	1.1963e-09	1.78915e-09	2.48944e-09	8.41054e-10	2.25322e-10	5.72003e-10	4.7681e-10	2.59649e-09	1.98756e-09	4.20953e-10	5.47565e-10	5.04841e-10	-4.45447	-4.35155	5.68102	6.65668	-0.351652	-3.75508	-3.44792	1.30039	-0.0823787	1.07235	1.38147	113.704	153.922	154.001	156.458	156.168	159.214	154.792	153.987	153.326	155.496	158.131	156.268	156.632	153.242	153.776	156.881	156.355	156.517
Obs81	LS1	LS13	0.0445657	0.192858	0.0316609	0.00926851	0.0107429	0.00399092	0.167881	0.0817481	0.0895411	0.0700644	0.00436029	0.0589057	0.0245599	0.0829945	0.0987277	0.00538995	0.0120689	0.0106707	-1.54146	0.396702	0.964533	-0.857909	-0.503922	0.192755	1.05457	0.457412	-0.0738639	-0.0916786	0.193643	12.1067	9.17673	12.7905	15.2474	14.9522	16.9326	9.45413	10.8934	10.7112	11.2018	16.7556	11.5488	13.2984	10.8631	10.5159	16.3316	14.7194	14.9656
Obs82	LS1	LS13	0.0445657	0.192858	0.0316609	0.00926851	0.0107429	0.00399092	0.167881	0.0817481	0.0895411	0.0700644	0.00436029	0.0589057	0.0245599	0.0829945	0.0987277	0.00538995	0.0120689	0.0106707	-1.54146	0.396702	0.964533	-0.857909	-0.503922	0.192755	1.05457	0.457412	-0.0738639	-0.0916786	0.193643	12.1067	9.17673	12.7905	15.2474	14.9522	16.9326	9.45413	10.8934	10.7112	11.2018	16.7556	11.5488	13.2984	10.8631	10.5159	16.3316	14.7194	14.9656
Obs83	LS1	LS13	0.0445657	0.192858	0.0316609	0.00926851	0.0107429	0.00399092	0.167881	0.0817481	0.0895411	0.0700644	0.00436029	0.0589057	0.0245599	0.0829945	0.0987277	0.00538995	0.0120689	0.0106707	-1.54146	0.396702	0.964533	-0.857909	-0.503922	0.192755	1.05457	0.457412	-0.0738639	-0.0916786	0.193643	12.1067	9.17673	12.7905	15.2474	14.9522	16.9326	9.45413	10.8934	10.7112	11.2018	16.7556	11.5488	13.2984	10.8631	10.5159	16.3316	14.7194	14.9656
Obs84	LS1	LS6	0.0089339	0.14552	0.0513642	0.00835502	0.0377444	0.00395962	0.00993484	0.0513311	0.187411	0.010996	0.00440073	0.00727662	0.00783575	0.174108	0.193243	0.0218888	0.0390421	0.036656	-1.09686	-0.624897	-1.27134	-1.4442	0.00243926	-0.768436	-1.65958	0.427655	-0.134076	-0.00229672	0.13138	18.0203	12.4394	14.5221	18.1543	15.1383	19.6477	17.8079	14.5234	11.9334	17.6049	19.4364	18.4307	18.2826	12.0806	11.8721	16.228	15.0707	15.1968
Obs85	LS1	LS14	0.033845	0.00724582	0.197145	0.12763	0.00992463	0.00536473	0.00786957	0.0111273	0.183059	0.0105785	0.0907748	0.00488914	0.00558851	0.152863	0.0103012	0.120152	0.0106666	0.0109748	-0.271454	-2.03793	-0.0328966	0.257916	2.36431	2.7284	-0.0282381	1.14391	-0.593659	-0.47767	-0.037814	25.492	28.5748	21.9677	22.8373	27.9456	29.1759	28.4096	27.7168	22.116	27.818	23.5188	29.3616	29.0942	22.4765	27.8711	22.9581	27.8014	27.7444
Obs86	LS1	LS1	1	1.84768e-09	1.77691e-09	5.20087e-10	6.01034e-10	1.31062e-10	1.1963e-09	1.78915e-09	2.48944e-09	8.41054e-10	2.25322e-10	5.72003e-10	4.7681e-10	2.59649e-09	1.98756e-09	4.20953e-10	5.47565e-10	5.04841e-10	-4.45447	-4.35155	5.68102	6.65668	-0.351652	-3.75508	-3.44792	1.30039	-0.0823787	1.07235	1.38147	113.704	153.922	154.001	156.458	156.168	159.214	154.792	153.987	153.326	155.496	158.131	156.268	156.632	153.242	153.776	156.881	156.355	156.517
Obs87	LS1	LS13	0.0445657	0.192858	0.0316609	0.00926851	0.0107429	0.00399092	0.167881	0.0817481	0.0895411	0.0700644	0.00436029	0.0589057	0.0245599	0.0829945	0.0987277	0.00538995	0.0120689	0.0106707	-1.54146	0.396702	0.964533	-0.857909	-0.503922	0.192755	1.05457	0.457412	-0.0738639	-0.0916786	0.193643	12.1067	9.17673	12.7905	15.2474	14.9522	16.9326	9.45413	10.8934	10.7112	11.2018	16.7556	11.5488	13.2984	10.8631	10.5159	16.3316	14.7194	14.9656
Obs88	LS1	LS13	0.0445657	0.192858	0.0316609	0.00926851	0.0107429	0.00399092	0.167881	0.0817481	0.0895411	0.0700644	0.00436029	0.0589057	0.0245599	0.0829945	0.0987277	0.00538995	0.0120689	0.0106707	-1.54146	0.396702	0.964533	-0.857909	-0.503922	0.192755	1.05457	0.457412	-0.0738639	-0.0916786	0.193643	12.1067	9.17673	12.7905	15.2474	14.9522	16.9326	9.45413	10.8934	10.7112	11.2018	16.7556	11.5488	13.2984	10.8631	10.5159	16.3316	14.7194	14.9656
Obs89	LS1	LS13	0.0445657	0.192858	0.0316609	0.00926851	0.0107429	0.00399092	0.167881	0.0817481	0.0895411	0.0700644	0.00436029	0.0589057	0.0245599	0.0829945	0.0987277	0.00538995	0.0120689	0.0106707	-1.54146	0.396702	0.964533	-0.857909	-0.503922	0.192755	1.05457	0.457412	-0.0738639	-0.0916786	0.193643	12.1067	9.17673	12.7905	15.2474	14.9522	16.9326	9.45413	10.8934	10.7112	11.2018	16.7556	11.5488	13.2984	10.8631	10.5159	16.3316	14.7194	14.9656
Obs90	LS1	LS14	0.00712465	0.00887629	0.217673	0.0443129	0.20054	0.00522347	0.00942598	0.208572	0.011817	0.0109227	0.00577904	0.00703807	0.0336091	0.0451747	0.0495148	0.0322673	0.0513587	0.0507697	-0.243014	-0.560308	-1.95934	1.44228	-0.802677	-0.391882	1.24725	0.296637	-0.181711	-0.454651	0.0973753	18.6628	18.2231	11.8239	15.0073	11.9879	19.2836	18.103	11.9093	17.6508	17.8082	19.0814	18.6872	15.5603	14.9688	14.7854	15.6418	14.7122	14.7353
Obs91	LS1	LS6	0.0089339	0.14552	0.0513642	0.00835502	0.0377444	0.00395962	0.00993484	0.0513311	0.187411	0.010996	0.00440073	0.00727662	0.00783575	0.174108	0.193243	0.0218888	0.0390421	0.036656	-1.09686	-0.624897	-1.27134	-1.4442	0.00243926	-0.768436	-1.65958	0.427655	-0.134076	-0.00229672	0.13138	18.0203	12.4394	14.5221	18.1543	15.1383	19.6477	17.8079	14.5234	11.9334	17.6049	19.4364	18.4307	18.2826	12.0806	11.8721	16.228	15.0707	15.1968
Obs92	LS1	LS14	0.033845	0.00724582	0.197145	0.12763	0.00992463	0.00536473	0.00786957	0.0111273	0.183059	0.0105785	0.0907748	0.00488914	0.00558851	0.152863	0.0103012	0.120152	0.0106666	0.0109748	-0.271454	-2.03793	-0.0328966	0.257916	2.36431	2.7284	-0.0282381	1.14391	-0.593659	-0.47767	-0.037814	25.492	28.5748	21.9677	22.8373	27.9456	29.1759	28.4096	27.7168	22.116	27.818	23.5188	29.3616	29.0942	22.4765	27.8711	22.9581	27.8014	27.7444
Obs93	LS1	LS1	1	1.84768e-09	1.77691e-09	5.20087e-10	6.01034e-10	1.31062e-10	1.1963e-09	1.78915e-09	2.48944e-09	8.41054e-10	2.25322e-10	5.72003e-10	4.7681e-10	2.59649e-09	1.98756e-09	4.20953e-10	5.47565e-10	5.04841e-10	-4.45447	-4.35155	5.68102	6.65668	-0.351652	-3.75508	-3.44792	1.30039	-0.0823787	1.07235	1.38147	113.704	153.922	154.001	156.458	156.168	159.214	154.792	153.987	153.326	155.496	158.131	156.268	156.632	153.242	153.776	156.881	156.355	156.517
Obs94	LS1	LS13	0.0445657	0.192858	0.0316609	0.00926851	0.0107429	0.00399092	0.167881	0.0817481	0.0895411	0.0700644	0.00436029	0.0589057	0.0245599	0.0829945	0.0987277	0.00538995	0.0120689	0.0106707	-1.54146	0.396702	0.964533	-0.857909	-0.503922	0.192755	1.05457	0.457412	-0.0738639	-0.0916786	0.193643	12.1067	9.17673	12.7905	15.2474	14.9522	16.9326	9.45413	10.8934	10.7112	11.2018	16.7556	11.5488	13.2984	10.8631	10.5159	16.3316	14.7194	14.9656
Obs95	LS1	LS13	0.0445657	0.192858	0.0316609	0.00926851	0.0107429	0.00399092	0.167881	0.0817481	0.0895411	0.0700644	0.00436029	0.0589057	0.0245599	0.0829945	0.0987277	0.00538995	0.0120689	0.0106707	-1.54146	0.396702	0.964533	-0.857909	-0.503922	0.192755	1.05457	0.457412	-0.0738639	-0.0916786	0.193643	12.1067	9.17673	12.7905	15.2474	14.9522	16.9326	9.45413	10.8934	10.7112	11.2018	16.7556	11.5488	13.2984	10.8631	10.5159	16.3316	14.7194	14.9656
Obs96	LS1	LS13	0.0445657	0.192858	0.0316609	0.00926851	0.0107429	0.00399092	0.167881	0.0817481	0.0895411	0.0700644	0.00436029	0.0589057	0.0245599	0.0829945	0.0987277	0.00538995	0.0120689	0.0106707	-1.54146	0.396702	0.964533	-0.857909	-0.503922	0.192755	1.05457	0.457412	-0.0738639	-0.0916786	0.193643	12.1067	9.17673	12.7905	15.2474	14.9522	16.9326	9.45413	10.8934	10.7112	11.2018	16.7556	11.5488	13.2984	10.8631	10.5159	16.3316	14.7194	14.9656
Obs97	LS1	LS14	0.00712465	0.00887629	0.217673	0.0443129	0.20054	0.00522347	0.00942598	0.208572	0.011817	0.0109227	0.00577904	0.00703807	0.0336091	0.0451747	0.0495148	0.0322673	0.0513587	0.0507697	-0.243014	-0.560308	-1.95934	1.44228	-0.802677	-0.391882	1.24725	0.296637	-0.181711	-0.454651	0.0973753	18.6628	18.2231	11.8239	15.0073	11.9879	19.2836	18.103	11.9093	17.6508	17.8082	19.0814	18.6872	15.5603	14.9688	14.7854	15.6418	14.7122	14.7353
Obs98	LS1	LS6	0.0089339	0.14552	0.0513642	0.00835502	0.0377444	0.00395962	0.00993484	0.0513311	0.187411	0.010996	0.00440073	0.00727662	0.00783575	0.174108	0.193243	0.0218888	0.0390421	0.036656	-1.09686	-0.624897	-1.27134	-1.4442	0.00243926	-0.768436	-1.65958	0.427655	-0.134076	-0.00229672	0.13138	18.0203	12.4394	14.5221	18.1543	15.1383	19.6477	17.8079	14.5234	11.9334	17.6049	19.4364	18.4307	18.2826	12.0806	11.8721	16.228	15.0707	15.1968
Obs99	LS1	LS14	0.033845	0.00724582	0.197145	0.12763	0.00992463	0.00536473	0.00786957	0.0111273	0.183059	0.0105785	0.0907748	0.00488914	0.00558851	0.152863	0.0103012	0.120152	0.0106666	0.0109748	-0.271454	-2.03793	-0.0328966	0.257916	2.36431	2.7284	-0.0282381	1.14391	-0.593659	-0.47767	-0.037814	25.492	28.5748	21.9677	22.8373	27.9456	29.1759	28.4096	27.7168	22.116	27.818	23.5188	29.3616	29.0942	22.4765	27.8711	22.9581	27.8014	27.7444
Obs100	LS1	LS1	1	1.84768e-09	1.77691e-09	5.20087e-10	6.01034e-10	1.31062e-10	1.1963e-09	1.78915e-09	2.48944e-09	8.41054e-10	2.25322e-10	5.72003e-10	4.7681e-10	2.59649e-09	1.98756e-09	4.20953e-10	5.47565e-10	5.04841e-10	-4.45447	-4.35155	5.68102	6.65668	-0.351652	-3.75508	-3.44792	1.30039	-0.0823787	1.07235	1.38147	113.704	153.922	154.001	156.458	156.168	159.214	154.792	153.987	153.326	155.496	158.131	156.268	156.632	153.242	153.776	156.881	156.355	156.517
Obs101	LS1	LS13	0.0445657	0.192858	0.0316609	0.00926851	0.0107429	0.00399092	0.167881	0.0817481	0.0895411	0.0700644	0.00436029	0.0589057	0.0245599	0.0829945	0.0987277	0.00538995	0.0120689	0.0106707	-1.54146	0.396702	0.964533	-0.857909	-0.503922	0.192755	1.05457	0.457412	-0.0738639	-0.0916786	0.193643	12.1067	9.17673	12.7905	15.2474	14.9522	16.9326	9.45413	10.8934	10.7112	11.2018	16.7556	11.5488	13.2984	10.8631	10.5159	16.3316	14.7194	14.9656
Obs102	LS1	LS13	0.0445657	0.192858	0.0316609	0.00926851	0.0107429	0.00399092	0.167881	0.0817481	0.0895411	0.0700644	0.00436029	0.0589057	0.0245599	0.0829945	0.0987277	0.00538995	0.0120689	0.0106707	-1.54146	0.396702	0.964533	-0.857909	-0.503922	0.192755	1.05457	0.457412	-0.0738639	-0.0916786	0.193643	12.1067	9.17673	12.7905	15.2474	14.9522	16.9326	9.45413	10.8934	10.7112	11.2018	16.7556	11.5488	13.2984	10.8631	10.5159	16.3316	14.7194	14.9656
Obs103	LS1	LS13	0.0445657	0.192858	0.0316609	0.00926851	0.0107429	0.00399092	0.167881	0.0817481	0.0895411	0.0700644	0.00436029	0.0589057	0.0245599	0.0829945	0.0987277	0.00538995	0.0120689	0.0106707	-1.54146	0.396702	0.964533	-0.857909	-0.503922	0.192755	1.05457	0.457412	-0.0738639	-0.0916786	0.193643	12.1067	9.17673	12.7905	15.2474	14.9522	16.9326	9.45413	10.8934	10.7112	11.2018	16.7556	11.5488	13.2984	10.8631	10.5159	16.3316	14.7194	14.9656
Obs104	LS1	LS14	0.00712465	0.00887629	0.217673	0.0443129	0.20054	0.00522347	0.00942598	0.208572	0.011817	0.0109227	0.00577904	0.00703807	0.0336091	0.0451747	0.0495148	0.0322673	0.0513587	0.0507697	-0.243014	-0.560308	-1.95934	1.44228	-0.802677	-0.391882	1.24725	0.296637	-0.181711	-0.454651	0.0973753	18.6628	18.2231	11.8239	15.0073	11.9879	19.2836	18.103	11.9093	17.6508	17.8082	19.0814	18.6872	15.5603	14.9688	14.7854	15.6418	14.7122	14.7353
Obs105	LS1	LS6	0.0089339	0.14552	0.0513642	0.00835502	0.0377444	0.00395962	0.00993484	0.0513311	0.187411	0.010996	0.00440073	0.00727662	0.00783575	0.174108	0.193243	0.0218888	0.0390421	0.036656	-1.09686	-0.624897	-1.27134	-1.4442	0.00243926	-0.768436	-1.65958	0.427655	-0.134076	-0.00229672	0.13138	18.0203	12.4394	14.5221	18.1543	15.1383	19.6477	17.8079	14.5234	11.9334	17.6049	19.4364	18.4307	18.2826	12.0806	11.8721	16.228	15.0707	15.1968
Obs106	LS1	LS14	0.033845	0.00724582	0.197145	0.12763	0.00992463	0.00536473	0.00786957	0.0111273	0.183059	0.0105785	0.0907748	0.00488914	0.00558851	0.152863	0.0103012	0.120152	0.0106666	0.0109748	-0.271454	-2.03793	-0.0328966	0.257916	2.36431	2.7284	-0.0282381	1.14391	-0.593659	-0.47767	-0.037814	25.492	28.5748	21.9677	22.8373	27.9456	29.1759	28.4096	27.7168	22.116	27.818	23.5188	29.3616	29.0942	22.4765	27.8711	22.9581	27.8014	27.7444
Obs107	LS1	LS1	1	1.84768e-09	1.77691e-09	5.20087e-10	6.01034e-10	1.31062e-10	1.1963e-09	1.78915e-09	2.48944e-09	8.41054e-10	2.25322e-10	5.72003e-10	4.7681e-10	2.59649e-09	1.98756e-09	4.20953e-10	5.47565e-10	5.04841e-10	-4.45447	-4.35155	5.68102	6.65668	-0.351652	-3.75508	-3.44792	1.30039	-0.0823787	1.07235	1.38147	113.704	153.922	154.001	156.458	156.168	159.214	154.792	153.987	153.326	155.496	158.131	156.268	156.632	153.242	153.776	156.881	156.355	156.517
Obs108	LS1	LS13	0.0445657	0.192858	0.0316609	0.00926851	0.0107429	0.00399092	0.167881	0.0817481	0.0895411	0.0700644	0.00436029	0.0589057	0.0245599	0.0829945	0.0987277	0.00538995	0.0120689	0.0106707	-1.54146	0.396702	0.964533	-0.857909	-0.503922	0.192755	1.05457	0.457412	-0.0738639	-0.0916786	0.193643	12.1067	9.17673	12.7905	15.2474	14.9522	16.9326	9.45413	10.8934	10.7112	11.2018	16.7556	11.5488	13.2984	10.8631	10.5159	16.3316	14.7194	14.9656
Obs109	LS1	LS13	0.0445657	0.192858	0.0316609	0.00926851	0.0107429	0.00399092	0.167881	0.0817481	0.0895411	0.0700644	0.00436029	0.0589057	0.0245599	0.0829945	0.0987277	0.00538995	0.0120689	0.0106707	-1.54146	0.396702	0.964533	-0.857909	-0.503922	0.192755	1.05457	0.457412	-0.0738639	-0.0916786	0.193643	12.1067	9.17673	12.7905	15.2474	14.9522	16.9326	9.45413	10.8934	10.7112	11.2018	16.7556	11.5488	13.2984	10.8631	10.5159	16.3316	14.7194	14.9656
Obs110	LS1	LS21	0.0539694	0.119881	0.0207948	0.0147964	0.00932846	0.00181684	0.311617	0.0671939	0.0548513	0.0287406	0.00597287	0.0480655	0.0212405	0.14953	0.0607861	0.00537823	0.0177559	0.00828069	-1.58774	0.293634	0.944693	-0.470747	-0.176828	0.818147	1.12044	-1.81539	5.40163	-0.992536	1.7984	48.0162	46.42	49.9236	50.6042	51.5269	54.7988	44.5094	47.5778	47.9837	49.2764	52.4185	48.2479	49.8812	45.978	47.7783	52.6283	50.2396	51.7651
Obs111	LS1	LS14	0.00712465	0.00887629	0.217673	0.0443129	0.20054	0.00522347	0.00942598	0.208572	0.011817	0.0109227	0.00577904	0.00703807	0.0336091	0.0451747	0.0495148	0.0322673	0.0513587	0.0507697	-0.243014	-0.560308	-1.95934	1.44228	-0.802677	-0.391882	1.24725	0.296637	-0.181711	-0.454651	0.0973753	18.6628	18.2231	11.8239	15.0073	11.9879	19.2836	18.103	11.9093	17.6508	17.8082	19.0814	18.6872	15.5603	14.9688	14.7854	15.6418	14.7122	14.7353
Obs112	LS1	LS6	0.0089339	0.14552	0.0513642	0.00835502	0.0377444	0.00395962	0.00993484	0.0513311	0.187411	0.010996	0.00440073	0.00727662	0.00783575	0.174108	0.193243	0.0218888	0.0390421	0.036656	-1.09686	-0.624897	-1.27134	-1.4442	0.00243926	-0.768436	-1.65958	0.427655	-0.134076	-0.00229672	0.13138	18.0203	12.4394	14.5221	18.1543	15.1383	19.6477	17.8079	14.5234	11.9334	17.6049	19.4364	18.4307	18.2826	12.0806	11.8721	16.228	15.0707	15.1968
Obs113	LS1	LS14	0.033845	0.00724582	0.197145	0.12763	0.00992463	0.00536473	0.00786957	0.0111273	0.183059	0.0105785	0.0907748	0.00488914	0.00558851	0.152863	0.0103012	0.120152	0.0106666	0.0109748	-0.271454	-2.03793	-0.0328966	0.257916	2.36431	2.7284	-0.0282381	1.14391	-0.593659	-0.47767	-0.037814	25.492	28.5748	21.9677	22.8373	27.9456	29.1759	28.4096	27.7168	22.116	27.818	23.5188	29.3616	29.0942	22.4765	27.8711	22.9581	27.8014	27.7444
Obs114	LS1	LS1	1	1.84768e-09	1.77691e-09	5.20087e-10	6.01034e-10	1.31062e-10	1.1963e-09	1.78915e-09	2.48944e-09	8.41054e-10	2.25322e-10	5.72003e-10	4.7681e-10	2.59649e-09	1.98756e-09	4.20953e-10	5.47565e-10	5.04841e-10	-4.45447	-4.35155	5.68102	6.65668	-0.351652	-3.75508	-3.44792	1.30039	-0.0823787	1.07235	1.38147	113.704	153.922	154.001	156.458	156.168	159.214	154.792	153.987	153.326	155.496	158.131	156.268	156.632	153.242	153.776	156.881	156.355	156.517
Obs115	LS1	LS13	0.0445657	0.192858	0.0316609	0.00926851	0.0107429	0.00399092	0.167881	0.0817481	0.0895411	0.0700644	0.00436029	0.0589057	0.0245599	0.0829945	0.0987277	0.00538995	0.0120689	0.0106707	-1.54146	0.396702	0.964533	-0.857909	-0.503922	0.192755	1.05457	0.457412	-0.0738639	-0.0916786	0.193643	12.1067	9.17673	12.7905	15.2474	14.9522	16.9326	9.45413	10.8934	10.7112	11.2018	16.7556	11.5488	13.2984	10.8631	10.5159	16.3316	14.7194	14.9656
Obs116	LS1	LS13	0.126461	0.202343	0.024943	0.011602	0.0087999	0.00247311	0.172965	0.0977384	0.0715253	0.0458665	0.00466367	0.0473884	0.0191764	0.0569647	0.0788303	0.00844816	0.00977384	0.0100371	-1.70004	0.048117	1.23037	-0.428004	-0.55355	0.231591	1.01198	-2.187	-0.0116769	-0.281018	-2.8404	22.9642	22.0241	26.2108	27.7417	28.2945	30.8331	22.3378	23.4794	24.1039	24.9926	29.5644	24.9273	26.7367	24.5592	23.9094	28.3761	28.0846	28.0315
Obs117	LS1	LS13	0.126461	0.202343	0.024943	0.011602	0.0087999	0.00247311	0.172965	0.0977384	0.0715253	0.0458665	0.00466367	0.0473884	0.0191764	0.0569647	0.0788303	0.00844816	0.00977384	0.0100371	-1.70004	0.048117	1.23037	-0.428004	-0.55355	0.231591	1.01198	-2.187	-0.0116769	-0.281018	-2.8404	22.9642	22.0241	26.2108	27.7417	28.2945	30.8331	22.3378	23.4794	24.1039	24.9926	29.5644	24.9273	26.7367	24.5592	23.9094	28.3761	28.0846	28.0315
Obs118	LS1	LS14	0.00712465	0.00887629	0.217673	0.0443129	0.20054	0.00522347	0.00942598	0.208572	0.011817	0.0109227	0.00577904	0.00703807	0.0336091	0.0451747	0.0495148	0.0322673	0.0513587	0.0507697	-0.243014	-0.560308	-1.95934	1.44228	-0.802677	-0.391882	1.24725	0.296637	-0.181711	-0.454651	0.0973753	18.6628	18.2231	11.8239	15.0073	11.9879	19.2836	18.103	11.9093	17.6508	17.8082	19.0814	18.6872	15.5603	14.9688	14.7854	15.6418	14.7122	14.7353
Obs119	LS1	LS6	0.0089339	0.14552	0.0513642	0.00835502	0.0377444	0.00395962	0.00993484	0.0513311	0.187411	0.010996	0.00440073	0.00727662	0.00783575	0.174108	0.193243	0.0218888	0.0390421	0.036656	-1.09686	-0.624897	-1.27134	-1.4442	0.00243926	-0.768436	-1.65958	0.427655	-0.134076	-0.00229672	0.13138	18.0203	12.4394	14.5221	18.1543	15.1383	19.6477	17.8079	14.5234	11.9334	17.6049	19.4364	18.4307	18.2826	12.0806	11.8721	16.228	15.0707	15.1968
Obs120	LS1	LS14	0.033845	0.00724582	0.197145	0.12763	0.00992463	0.00536473	0.00786957	0.0111273	0.183059	0.0105785	0.0907748	0.00488914	0.00558851	0.152863	0.0103012	0.120152	0.0106666	0.0109748	-0.271454	-2.03793	-0.0328966	0.257916	2.36431	2.7284	-0.0282381	1.14391	-0.593659	-0.47767	-0.037814	25.492	28.5748	21.9677	22.8373	27.9456	29.1759	28.4096	27.7168	22.116	27.818	23.5188	29.3616	29.0942	22.4765	27.8711	22.9581	27.8014	27.7444
Obs121	LS1	LS1	1	1.84768e-09	1.77691e-09	5.20087e-10	6.01034e-10	1.31062e-10	1.1963e-09	1.78915e-09	2.48944e-09	8.41054e-10	2.25322e-10	5.72003e-10	4.7681e-10	2.59649e-09	1.98756e-09	4.20953e-10	5.47565e-10	5.04841e-10	-4.45447	-4.35155	5.68102	6.65668	-0.351652	-3.75508	-3.44792	1.30039	-0.0823787	1.07235	1.38147	113.704	153.922	154.001	156.458	156.168	159.214	154.792	153.987	153.326	155.496	158.131	156.268	156.632	153.242	153.776	156.881	156.355	156.517
Obs122	LS1	LS13	0.0445657	0.192858	0.0316609	0.00926851	0.0107429	0.00399092	0.167881	0.0817481	0.0895411	0.0700644	0.00436029	0.0589057	0.0245599	0.0829945	0.0987277	0.00538995	0.0120689	0.0106707	-1.54146	0.396702	0.964533	-0.857909	-0.503922	0.192755	1.05457	0.457412	-0.0738639	-0.0916786	0.193643	12.1067	9.17673	12.7905	15.2474	14.9522	16.9326	9.45413	10.8934	10.7112	11.2018	16.7556	11.5488	13.2984	10.8631	10.5159	16.3316	14.7194	14.9656
Obs123	LS1	LS13	0.0445657	0.192858	0.0316609	0.00926851	0.0107429	0.00399092	0.167881	0.0817481	0.0895411	0.0700644	0.00436029	0.0589057	0.0245599	0.0829945	0.0987277	0.00538995	0.0120689	0.0106707	-1.54146	0.396702	0.964533	-0.857909	-0.503922	0.192755	1.05457	0.457412	-0.0738639	-0.0916786	0.193643	12.1067	9.17673	12.7905	15.2474	14.9522	16.9326	9.45413	10.8934	10.7112	11.2018	16.7556	11.5488	13.2984	10.8631	10.5159	16.3316	14.7194	14.9656
Obs124	LS1	LS13	0.0445657	0.192858	0.0316609	0.00926851	0.0107429	0.00399092	0.167881	0.0817481	0.0895411	0.0700644	0.00436029	0.0589057	0.0245599	0.0829945	0.0987277	0.00538995	0.0120689	0.0106707	-1.54146	0.396702	0.964533	-0.857909	-0.503922	0.192755	1.05457	0.457412	-0.0738639	-0.0916786	0.193643	12.1067	9.17673	12.7905	15.2474	14.9522	16.9326	9.45413	10.8934	10.7112	11.2018	16.7556	11.5488	13.2984	10.8631	10.5159	16.3316	14.7194	14.9656
Obs125	LS1	LS14	0.00712465	0.00887629	0.217673	0.0443129	0.20054	0.00522347	0.00942598	0.208572	0.011817	0.0109227	0.00577904	0.00703807	0.0336091	0.0451747	0.0495148	0.0322673	0.0513587	0.0507697	-0.243014	-0.560308	-1.95934	1.44228	-0.802677	-0.391882	1.24725	0.296637	-0.181711	-0.454651	0.0973753	18.6628	18.2231	11.8239	15.0073	11.9879	19.2836	18.103	11.9093	17.6508	17.8082	19.0814	18.6872	15.5603	14.9688	14.7854	15.6418	14.7122	14.7353
Obs126	LS1	LS6	0.0089339	0.14552	0.0513642	0.00835502	0.0377444	0.00395962	0.00993484	0.0513311	0.187411	0.010996	0.00440073	0.00727662	0.00783575	0.174108	0.193243	0.0218888	0.0390421	0.036656	-1.09686	-0.624897	-1.27134	-1.4442	0.00243926	-0.768436	-1.65958	0.427655	-0.134076	-0.00229672	0.13138	18.0203	12.4394	14.5221	18.1543	15.1383	19.6477	17.8079	14.5234	11.9334	17.6049	19.4364	18.4307	18.2826	12.0806	11.8721	16.228	15.0707	15.1968
Obs127	LS1	LS14	0.033845	0.00724582	0.197145	0.12763	0.00992463	0.00536473	0.00786957	0.0111273	0.183059	0.0105785	0.0907748	0.00488914	0.00558851	0.152863	0.0103012	0.120152	0.0106666	0.0109748	-0.271454	-2.03793	-0.0328966	0.257916	2.36431	2.7284	-0.0282381	1.14391	-0.593659	-0.47767	-0.037814	25.492	28.5748	21.9677	22.8373	27.9456	29.1759	28.4096	27.7168	22.116	27.818	23.5188	29.3616	29.0942	22.4765	27.8711	22.9581	27.8014	27.7444
Obs128	LS1	LS1	1	1.84768e-09	1.77691e-09	5.20087e-10	6.01034e-10	1.31062e-10	1.1963e-09	1.78915e-09	2.48944e-09	8.41054e-10	2.25322e-10	5.72003e-10	4.7681e-10	2.59649e-09	1.98756e-09	4.20953e-10	5.47565e-10	5.04841e-10	-4.45447	-4.35155	5.68102	6.65668	-0.351652	-3.75508	-3.44792	1.30039	-0.0823787	1.07235	1.38147	113.704	153.922	154.001	156.458	156.168	159.214	154.792	153.987	153.326	155.496	158.131	156.268	156.632	153.242	153.776	156.881	156.355	156.517
Obs129	LS1	LS13	0.0445657	0.192858	0.0316609	0.00926851	0.0107429	0.00399092	0.167881	0.0817481	0.0895411	0.0700644	0.00436029	0.0589057	0.0245599	0.0829945	0.0987277	0.00538995	0.0120689	0.0106707	-1.54146	0.396702	0.964533	-0.857909	-0.503922	0.192755	1.05457	0.457412	-0.0738639	-0.0916786	0.193643	12.1067	9.17673	12.7905	15.2474	14.9522	16.9326	9.45413	10.8934	10.7112	11.2018	16.7556	11.5488	13.2984	10.8631	10.5159	16.3316	14.7194	14.9656
Obs130	LS1	LS13	0.0445657	0.192858	0.0316609	0.00926851	0.0107429	0.00399092	0.167881	0.0817481	0.0895411	0.0700644	0.00436029	0.0589057	0.0245599	0.0829945	0.0987277	0.00538995	0.0120689	0.0106707	-1.54146	0.396702	0.964533	-0.857909	-0.503922	0.192755	1.05457	0.457412	-0.0738639	-0.0916786	0.193643	12.1067	9.17673	12.7905	15.2474	14.9522	16.9326	9.45413	10.8934	10.7112	11.2018	16.7556	11.5488	13.2984	10.8631	10.5159	16.3316	14.7194	14.9656
Obs131	LS1	LS13	0.0445657	0.192858	0.0316609	0.00926851	0.0107429	0.00399092	0.167881	0.0817481	0.0895411	0.0700644	0.00436029	0.0589057	0.0245599	0.0829945	0.0987277	0.00538995	0.0120689	0.0106707	-1.54146	0.396702	0.964533	-0.857909	-0.503922	0.192755	1.05457	0.457412	-0.0738639	-0.0916786	0.193643	12.1067	9.17673	12.7905	15.2474	14.9522	16.9326	9.45413	10.8934	10.7112	11.2018	16.7556	11.5488	13.2984	10.8631	10.5159	16.3316	14.7194	14.9656
Obs132	LS1	LS14	0.00712465	0.00887629	0.217673	0.0443129	0.20054	0.00522347	0.00942598	0.208572	0.011817	0.0109227	0.00577904	0.00703807	0.0336091	0.0451747	0.0495148	0.0322673	0.0513587	0.0507697	-0.243014	-0.560308	-1.95934	1.44228	-0.802677	-0.391882	1.24725	0.296637	-0.181711	-0.454651	0.0973753	18.6628	18.2231	11.8239	15.0073	11.9879	19.2836	18.103	11.9093	17.6508	17.8082	19.0814	18.6872	15.5603	14.9688	14.7854	15.6418	14.7122	14.7353
Obs133	LS1	LS6	0.0089339	0.14552	0.0513642	0.00835502	0.0377444	0.00395962	0.00993484	0.0513311	0.187411	0.010996	0.00440073	0.00727662	0.00783575	0.174108	0.193243	0.0218888	0.0390421	0.036656	-1.09686	-0.624897	-1.27134	-1.4442	0.00243926	-0.768436	-1.65958	0.427655	-0.134076	-0.00229672	0.13138	18.0203	12.4394	14.5221	18.1543	15.1383	19.6477	17.8079	14.5234	11.9334	17.6049	19.4364	18.4307	18.2826	12.0806	11.8721	16.228	15.0707	15.1968
Obs134	LS1	LS14	0.033845	0.00724582	0.197145	0.12763	0.00992463	0.00536473	0.00786957	0.0111273	0.183059	0.0105785	0.0907748	0.00488914	0.00558851	0.152863	0.0103012	0.120152	0.0106666	0.0109748	-0.271454	-2.03793	-0.0328966	0.257916	2.36431	2.7284	-0.0282381	1.14391	-0.593659	-0.47767	-0.037814	25.492	28.5748	21.9677	22.8373	27.9456	29.1759	28.4096	27.7168	22.116	27.818	23.5188	29.3616	29.0942	22.4765	27.8711	22.9581	27.8014	27.7444
Obs135	LS1	LS1	1	1.84768e-09	1.77691e-09	5.20087e-10	6.01034e-10	1.31062e-10	1.1963e-09	1.78915e-09	2.48944e-09	8.41054e-10	2.25322e-10	5.72003e-10	4.7681e-10	2.59649e-09	1.98756e-09	4.20953e-10	5.47565e-10	5.04841e-10	-4.45447	-4.35155	5.68102	6.65668	-0.351652	-3.75508	-3.44792	1.30039	-0.0823787	1.07235	1.38147	113.704	153.922	154.001	156.458	156.168	159.214	154.792	153.987	153.326	155.496	158.131	156.268	156.632	153.242	153.776	156.881	156.355	156.517
Obs136	LS1	LS13	0.0445657	0.192858	0.0316609	0.00926851	0.0107429	0.00399092	0.167881	0.0817481	0.0895411	0.0700644	0.00436029	0.0589057	0.0245599	0.0829945	0.0987277	0.00538995	0.0120689	0.0106707	-1.54146	0.396702	0.964533	-0.857909	-0.503922	0.192755	1.05457	0.457412	-0.0738639	-0.0916786	0.193643	12.1067	9.17673	12.7905	15.2474	14.9522	16.9326	9.45413	10.8934	10.7112	11.2018	16.7556	11.5488	13.2984	10.8631	10.5159	16.3316	14.7194	14.9656
Obs137	LS1	LS13	0.126461	0.202343	0.024943	0.011602	0.0087999	0.00247311	0.172965	0.0977384	0.0715253	0.0458665	0.00466367	0.0473884	0.0191764	0.0569647	0.0788303	0.00844816	0.00977384	0.0100371	-1.70004	0.048117	1.23037	-0.428004	-0.55355	0.231591	1.01198	-2.187	-0.0116769	-0.281018	-2.8404	22.9642	22.0241	26.2108	27.7417	28.2945	30.8331	22.3378	23.4794	24.1039	24.9926	29.5644	24.9273	26.7367	24.5592	23.9094	28.3761	28.0846	28.0315
Obs138	LS1	LS13	0.126461	0.202343	0.024943	0.011602	0.0087999	0.00247311	0.172965	0.0977384	0.0715253	0.0458665	0.00466367	0.0473884	0.0191764	0.0569647	0.0788303	0.00844816	0.00977384	0.0100371	-1.70004	0.048117	1.23037	-0.428004	-0.55355	0.231591	1.01198	-2.187	-0.0116769	-0.281018	-2.8404	22.9642	22.0241	26.2108	27.7417	28.2945	30.8331	22.3378	23.4794	24.1039	24.9926	29.5644	24.9273	26.7367	24.5592	23.9094	28.3761	28.0846	28.0315
Obs139	LS1	LS14	0.00712465	0.00887629	0.217673	0.0443129	0.20054	0.00522347	0.00942598	0.208572	0.011817	0.0109227	0.00577904	0.00703807	0.0336091	0.0451747	0.0495148	0.0322673	0.0513587	0.0507697	-0.243014	-0.560308	-1.95934	1.44228	-0.802677	-0.391882	1.24725	0.296637	-0.181711	-0.454651	0.0973753	18.6628	18.2231	11.8239	15.0073	11.9879	19.2836	18.103	11.9093	17.6508	17.8082	19.0814	18.6872	15.5603	14.9688	14.7854	15.6418	14.7122	14.7353
Obs140	LS1	LS6	0.0089339	0.14552	0.0513642	0.00835502	0.0377444	0.00395962	0.00993484	0.0513311	0.187411	0.010996	0.00440073	0.00727662	0.00783575	0.174108	0.193243	0.0218888	0.0390421	0.036656	-1.09686	-0.624897	-1.27134	-1.4442	0.00243926	-0.768436	-1.65958	0.427655	-0.134076	-0.00229672	0.13138	18.0203	12.4394	14.5221	18.1543	15.1383	19.6477	17.8079	14.5234	11.9334	17.6049	19.4364	18.4307	18.2826	12.0806	11.8721	16.228	15.0707	15.1968
Obs141	LS1	LS14	0.033845	0.00724582	0.197145	0.12763	0.00992463	0.00536473	0.00786957	0.0111273	0.183059	0.0105785	0.0907748	0.00488914	0.00558851	0.152863	0.0103012	0.120152	0.0106666	0.0109748	-0.271454	-2.03793	-0.0328966	0.257916	2.36431	2.7284	-0.0282381	1.14391	-0.593659	-0.47767	-0.037814	25.492	28.5748	21.9677	22.8373	27.9456	29.1759	28.4096	27.7168	22.116	27.818	23.5188	29.3616	29.0942	22.4765	27.8711	22.9581	27.8014	27.7444
Obs142	LS1	LS1	1	1.84768e-09	1.77691e-09	5.20087e-10	6.01034e-10	1.31062e-10	1.1963e-09	1.78915e-09	2.48944e-09	8.41054e-10	2.25322e-10	5.72003e-10	4.7681e-10	2.59649e-09	1.98756e-09	4.20953e-10	5.47565e-10	5.04841e-10	-4.45447	-4.35155	5.68102	6.65668	-0.351652	-3.75508	-3.44792	1.30039	-0.0823787	1.07235	1.38147	113.704	153.922	154.001	156.458	156.168	159.214	154.792	153.987	153.326	155.496	158.131	156.268	156.632	153.242	153.776	156.881	156.355	156.517
Obs143	LS1	LS13	0.0445657	0.192858	0.0316609	0.00926851	0.0107429	0.00399092	0.167881	0.0817481	0.0895411	0.0700644	0.00436029	0.0589057	0.0245599	0.0829945	0.0987277	0.00538995	0.0120689	0.0106707	-1.54146	0.396702	0.964533	-0.857909	-0.503922	0.192755	1.05457	0.457412	-0.0738639	-0.0916786	0.193643	12.1067	9.17673	12.7905	15.2474	14.9522	16.9326	9.45413	10.8934	10.7112	11.2018	16.7556	11.5488	13.2984	10.8631	10.5159	16.3316	14.7194	14.9656
Obs144	LS1	LS13	0.0445657	0.192858	0.0316609	0.00926851	0.0107429	0.00399092	0.167881	0.0817481	0.0895411	0.0700644	0.00436029	0.0589057	0.0245599	0.0829945	0.0987277	0.00538995	0.0120689	0.0106707	-1.54146	0.396702	0.964533	-0.857909	-0.503922	0.192755	1.05457	0.457412	-0.0738639	-0.0916786	0.193643	12.1067	9.17673	12.7905	15.2474	14.9522	16.9326	9.45413	10.8934	10.7112	11.2018	16.7556	11.5488	13.2984	10.8631	10.5159	16.3316	14.7194	14.9656
Obs145	LS1	LS13	0.0375779	0.317295	0.0161407	0.0109893	0.00751439	0.00363576	0.0877482	0.167369	0.0970452	0.0187437	0.00398717	0.0539771	0.0270294	0.0630575	0.0570302	0.0219916	0.00525316	0.00361494	-1.5841	0.123899	0.79954	-0.966074	-0.093921	0.55386	1.36921	-6.63689	-4.38764	-0.422268	5.65745	108	103.733	109.69	110.459	111.219	112.671	106.304	105.012	106.102	109.391	112.487	107.276	108.659	106.965	107.166	109.071	111.935	112.683
Obs146	LS1	LS14	0.00712465	0.00887629	0.217673	0.0443129	0.20054	0.00522347	0.00942598	0.208572	0.011817	0.0109227	0.00577904	0.00703807	0.0336091	0.0451747	0.0495148	0.0322673	0.0513587	0.0507697	-0.243014	-0.560308	-1.95934	1.44228	-0.802677	-0.391882	1.24725	0.296637	-0.181711	-0.454651	0.0973753	18.6628	18.2231	11.8239	15.0073	11.9879	19.2836	18.103	11.9093	17.6508	17.8082	19.0814	18.6872	15.5603	14.9688	14.7854	15.6418	14.7122	14.7353
Obs147	LS1	LS6	0.0089339	0.14552	0.0513642	0.00835502	0.0377444	0.00395962	0.00993484	0.0513311	0.187411	0.010996	0.00440073	0.00727662	0.00783575	0.174108	0.193243	0.0218888	0.0390421	0.036656	-1.09686	-0.624897	-1.27134	-1.4442	0.00243926	-0.768436	-1.65958	0.427655	-0.134076	-0.00229672	0.13138	18.0203	12.4394	14.5221	18.1543	15.1383	19.6477	17.8079	14.5234	11.9334	17.6049	19.4364	18.4307	18.2826	12.0806	11.8721	16.228	15.0707	15.1968
Obs148	LS1	LS14	0.033845	0.00724582	0.197145	0.12763	0.00992463	0.00536473	0.00786957	0.0111273	0.183059	0.0105785	0.0907748	0.00488914	0.00558851	0.152863	0.0103012	0.120152	0.0106666	0.0109748	-0.271454	-2.03793	-0.0328966	0.257916	2.36431	2.7284	-0.0282381	1.14391	-0.593659	-0.47767	-0.037814	25.492	28.5748	21.9677	22.8373	27.9456	29.1759	28.4096	27.7168	22.116	27.818	23.5188	29.3616	29.0942	22.4765	27.8711	22.9581	27.8014	27.7444
Obs149	LS1	LS1	1	1.84768e-09	1.77691e-09	5.20087e-10	6.01034e-10	1.31062e-10	1.1963e-09	1.78915e-09	2.48944e-09	8.41054e-10	2.25322e-10	5.72003e-10	4.7681e-10	2.59649e-09	1.98756e-09	4.20953e-10	5.47565e-10	5.04841e-10	-4.45447	-4.35155	5.68102	6.65668	-0.351652	-3.75508	-3.44792	1.30039	-0.0823787	1.07235	1.38147	113.704	153.922	154.001	156.458	156.168	159.214	154.792	153.987	153.326	155.496	158.131	156.268	156.632	153.242	153.776	156.881	156.355	156.517
Obs150	LS1	LS13	0.0445657	0.192858	0.0316609	0.00926851	0.0107429	0.00399092	0.167881	0.0817481	0.0895411	0.0700644	0.00436029	0.0589057	0.0245599	0.0829945	0.0987277	0.00538995	0.0120689	0.0106707	-1.54146	0.396702	0.964533	-0.857909	-0.503922	0.192755	1.05457	0.457412	-0.0738639	-0.0916786	0.193643	12.1067	9.17673	12.7905	15.2474	14.9522	16.9326	9.45413	10.8934	10.7112	11.2018	16.7556	11.5488	13.2984	10.8631	10.5159	16.3316	14.7194	14.9656
Obs151	LS1	LS21	0.0539694	0.119881	0.0207948	0.0147964	0.00932846	0.00181684	0.311617	0.0671939	0.0548513	0.0287406	0.00597287	0.0480655	0.0212405	0.14953	0.0607861	0.00537823	0.0177559	0.00828069	-1.58774	0.293634	0.944693	-0.470747	-0.176828	0.818147	1.12044	-1.81539	5.40163	-0.992536	1.7984	48.0162	46.42	49.9236	50.6042	51.5269	54.7988	44.5094	47.5778	47.9837	49.2764	52.4185	48.2479	49.8812	45.978	47.7783	52.6283	50.2396	51.7651
Obs152	LS1	LS21	0.0539694	0.119881	0.0207948	0.0147964	0.00932846	0.00181684	0.311617	0.0671939	0.0548513	0.0287406	0.00597287	0.0480655	0.0212405	0.14953	0.0607861	0.00537823	0.0177559	0.00828069	-1.58774	0.293634	0.944693	-0.470747	-0.176828	0.818147	1.12044	-1.81539	5.40163	-0.992536	1.7984	48.0162	46.42	49.9236	50.6042	51.5269	54.7988	44.5094	47.5778	47.9837	49.2764	52.4185	48.2479	49.8812	45.978	47.7783	52.6283	50.2396	51.7651
Obs153	LS1	LS14	0.00712465	0.00887629	0.217673	0.0443129	0.20054	0.00522347	0.00942598	0.208572	0.011817	0.0109227	0.00577904	0.00703807	0.0336091	0.0451747	0.0495148	0.0322673	0.0513587	0.0507697	-0.243014	-0.560308	-1.95934	1.44228	-0.802677	-0.391882	1.24725	0.296637	-0.181711	-0.454651	0.0973753	18.6628	18.2231	11.8239	15.0073	11.9879	19.2836	18.103	11.9093	17.6508	17.8082	19.0814	18.6872	15.5603	14.9688	14.7854	15.6418	14.7122	14.7353
Obs154	LS1	LS6	0.0089339	0.14552	0.0513642	0.00835502	0.0377444	0.00395962	0.00993484	0.0513311	0.187411	0.010996	0.00440073	0.00727662	0.00783575	0.174108	0.193243	0.0218888	0.0390421	0.036656	-1.09686	-0.624897	-1.27134	-1.4442	0.00243926	-0.768436	-1.65958	0.427655	-0.134076	-0.00229672	0.13138	18.0203	12.4394	14.5221	18.1543	15.1383	19.6477	17.8079	14.5234	11.9334	17.6049	19.4364	18.4307	18.2826	12.0806	11.8721	16.228	15.0707	15.1968
Obs155	LS1	LS14	0.033845	0.00724582	0.197145	0.12763	0.00992463	0.00536473	0.00786957	0.0111273	0.183059	0.0105785	0.0907748	0.00488914	0.00558851	0.152863	0.0103012	0.120152	0.0106666	0.0109748	-0.271454	-2.03793	-0.0328966	0.257916	2.36431	2.7284	-0.0282381	1.14391	-0.593659	-0.47767	-0.037814	25.492	28.5748	21.9677	22.8373	27.9456	29.1759	28.4096	27.7168	22.116	27.818	23.5188	29.3616	29.0942	22.4765	27.8711	22.9581	27.8014	27.7444
Obs156	LS1	LS1	1	1.84768e-09	1.77691e-09	5.20087e-10	6.01034e-10	1.31062e-10	1.1963e-09	1.78915e-09	2.48944e-09	8.41054e-10	2.25322e-10	5.72003e-10	4.7681e-10	2.59649e-09	1.98756e-09	4.20953e-10	5.47565e-10	5.04841e-10	-4.45447	-4.35155	5.68102	6.65668	-0.351652	-3.75508	-3.44792	1.30039	-0.0823787	1.07235	1.38147	113.704	153.922	154.001	156.458	156.168	159.214	154.792	153.987	153.326	155.496	158.131	156.268	156.632	153.242	153.776	156.881	156.355	156.517
Obs157	LS1	LS13	0.0445657	0.192858	0.0316609	0.00926851	0.0107429	0.00399092	0.167881	0.0817481	0.0895411	0.0700644	0.00436029	0.0589057	0.0245599	0.0829945	0.0987277	0.00538995	0.0120689	0.0106707	-1.54146	0.396702	0.964533	-0.857909	-0.503922	0.192755	1.05457	0.457412	-0.0738639	-0.0916786	0.193643	12.1067	9.17673	12.7905	15.2474	14.9522	16.9326	9.45413	10.8934	10.7112	11.2018	16.7556	11.5488	13.2984	10.8631	10.5159	16.3316	14.7194	14.9656
Obs158	LS1	LS13	0.126461	0.202343	0.024943	0.011602	0.0087999	0.00247311	0.172965	0.0977384	0.0715253	0.0458665	0.00466367	0.0473884	0.0191764	0.0569647	0.0788303	0.00844816	0.00977384	0.0100371	-1.70004	0.048117	1.23037	-0.428004	-0.55355	0.231591	1.01198	-2.187	-0.0116769	-0.281018	-2.8404	22.9642	22.0241	26.2108	27.7417	28.2945	30.8331	22.3378	23.4794	24.1039	24.9926	29.5644	24.9273	26.7367	24.5592	23.9094	28.3761	28.0846	28.0315
Obs159	LS1	LS13	0.0445657	0.192858	0.0316609	0.00926851	0.0107429	0.00399092	0.167881	0.0817481	0.0895411	0.0700644	0.00436029	0.0589057	0.0245599	0.0829945	0.0987277	0.00538995	0.0120689	0.0106707	-1.54146	0.396702	0.964533	-0.857909	-0.503922	0.192755	1.05457	0.457412	-0.0738639	-0.0916786	0.193643	12.1067	9.17673	12.7905	15.2474	14.9522	16.9326	9.45413	10.8934	10.7112	11.2018	16.7556	11.5488	13.2984	10.8631	10.5159	16.3316	14.7194	14.9656
Obs160	LS1	LS14	0.00712465	0.00887629	0.217673	0.0443129	0.20054	0.00522347	0.00942598	0.208572	0.011817	0.0109227	0.00577904	0.00703807	0.0336091	0.0451747	0.0495148	0.0322673	0.0513587	0.0507697	-0.243014	-0.560308	-1.95934	1.44228	-0.802677	-0.391882	1.24725	0.296637	-0.181711	-0.454651	0.0973753	18.6628	18.2231	11.8239	15.0073	11.9879	19.2836	18.103	11.9093	17.6508	17.8082	19.0814	18.6872	15.5603	14.9688	14.7854	15.6418	14.7122	14.7353
Obs161	LS1	LS6	0.0089339	0.14552	0.0513642	0.00835502	0.0377444	0.00395962	0.00993484	0.0513311	0.187411	0.010996	0.00440073	0.00727662	0.00783575	0.174108	0.193243	0.0218888	0.0390421	0.036656	-1.09686	-0.624897	-1.27134	-1.4442	0.00243926	-0.768436	-1.65958	0.427655	-0.134076	-0.00229672	0.13138	18.0203	12.4394	14.5221	18.1543	15.1383	19.6477	17.8079	14.5234	11.9334	17.6049	19.4364	18.4307	18.2826	12.0806	11.8721	16.228	15.0707	15.1968
Obs162	LS1	LS14	0.033845	0.00724582	0.197145	0.12763	0.00992463	0.00536473	0.00786957	0.0111273	0.183059	0.0105785	0.0907748	0.00488914	0.00558851	0.152863	0.0103012	0.120152	0.0106666	0.0109748	-0.271454	-2.03793	-0.0328966	0.257916	2.36431	2.7284	-0.0282381	1.14391	-0.593659	-0.47767	-0.037814	25.492	28.5748	21.9677	22.8373	27.9456	29.1759	28.4096	27.7168	22.116	27.818	23.5188	29.3616	29.0942	22.4765	27.8711	22.9581	27.8014	27.7444
Obs163	LS1	LS1	1	1.84768e-09	1.77691e-09	5.20087e-10	6.01034e-10	1.31062e-10	1.1963e-09	1.78915e-09	2.48944e-09	8.41054e-10	2.25322e-10	5.72003e-10	4.7681e-10	2.59649e-09	1.98756e-09	4.20953e-10	5.47565e-10	5.04841e-10	-4.45447	-4.35155	5.68102	6.65668	-0.351652	-3.75508	-3.44792	1.30039	-0.0823787	1.07235	1.38147	113.704	153.922	154.001	156.458	156.168	159.214	154.792	153.987	153.326	155.496	158.131	156.268	156.632	153.242	153.776	156.881	156.355	156.517
Obs164	LS1	LS13	0.0445657	0.192858	0.0316609	0.00926851	0.0107429	0.00399092	0.167881	0.0817481	0.0895411	0.0700644	0.00436029	0.0589057	0.0245599	0.0829945	0.0987277	0.00538995	0.0120689	0.0106707	-1.54146	0.396702	0.964533	-0.857909	-0.503922	0.192755	1.05457	0.457412	-0.0738639	-0.0916786	0.193643	12.1067	9.17673	12.7905	15.2474	14.9522	16.9326	9.45413	10.8934	10.7112	11.2018	16.7556	11.5488	13.2984	10.8631	10.5159	16.3316	14.7194	14.9656
Obs165	LS1	LS13	0.0445657	0.192858	0.0316609	0.00926851	0.0107429	0.00399092	0.167881	0.0817481	0.0895411	0.0700644	0.00436029	0.0589057	0.0245599	0.0829945	0.0987277	0.00538995	0.0120689	0.0106707	-1.54146	0.396702	0.964533	-0.857909	-0.503922	0.192755	1.05457	0.457412	-0.0738639	-0.0916786	0.193643	12.1067	9.17673	12.7905	15.2474	14.9522	16.9326	9.45413	10.8934	10.7112	11.2018	16.7556	11.5488	13.2984	10.8631	10.5159	16.3316	14.7194	14.9656
Obs166	LS1	LS13	0.0445657	0.192858	0.0316609	0.00926851	0.0107429	0.00399092	0.167881	0.0817481	0.0895411	0.0700644	0.00436029	0.0589057	0.0245599	0.0829945	0.0987277	0.00538995	0.0120689	0.0106707	-1.54146	0.396702	0.964533	-0.857909	-0.503922	0.192755	1.05457	0.457412	-0.0738639	-0.0916786	0.193643	12.1067	9.17673	12.7905	15.2474	14.9522	16.9326	9.45413	10.8934	10.7112	11.2018	16.7556	11.5488	13.2984	10.8631	10.5159	16.3316	14.7194	14.9656
Obs167	LS1	LS14	0.00712465	0.00887629	0.217673	0.0443129	0.20054	0.00522347	0.00942598	0.208572	0.011817	0.0109227	0.00577904	0.00703807	0.0336091	0.0451747	0.0495148	0.0322673	0.0513587	0.0507697	-0.243014	-0.560308	-1.95934	1.44228	-0.802677	-0.391882	1.24725	0.296637	-0.181711	-0.454651	0.0973753	18.6628	18.2231	11.8239	15.0073	11.9879	19.2836	18.103	11.9093	17.6508	17.8082	19.0814	18.6872	15.5603	14.9688	14.7854	15.6418	14.7122	14.7353
Obs168	LS4	LS6	0.0089339	0.14552	0.0513642	0.00835502	0.0377444	0.00395962	0.00993484	0.0513311	0.187411	0.010996	0.00440073	0.00727662	0.00783575	0.174108	0.193243	0.0218888	0.0390421	0.036656	-1.09686	-0.624897	-1.27134	-1.4442	0.00243926	-0.768436	-1.65958	0.427655	-0.134076	-0.00229672	0.13138	18.0203	12.4394	14.5221	18.1543	15.1383	19.6477	17.8079	14.5234	11.9334	17.6049	19.4364	18.4307	18.2826	12.0806	11.8721	16.228	15.0707	15.1968
Obs169	LS4	LS6	0.0089339	0.14552	0.0513642	0.00835502	0.0377444	0.00395962	0.00993484	0.0513311	0.187411	0.010996	0.00440073	0.00727662	0.00783575	0.174108	0.193243	0.0218888	0.0390421	0.036656	-1.09686	-0.624897	-1.27134	-1.4442	0.00243926	-0.768436	-1.65958	0.427655	-0.134076	-0.00229672	0.13138	18.0203	12.4394	14.5221	18.1543	15.1383	19.6477	17.8079	14.5234	11.9334	17.6049	19.4364	18.4307	18.2826	12.0806	11.8721	16.228	15.0707	15.1968
Obs170	LS4	LS14	0.033845	0.00724582	0.197145	0.12763	0.00992463	0.00536473	0.00786957	0.0111273	0.183059	0.0105785	0.0907748	0.00488914	0.00558851	0.152863	0.0103012	0.120152	0.0106666	0.0109748	-0.271454	-2.03793	-0.0328966	0.257916	2.36431	2.7284	-0.0282381	1.14391	-0.593659	-0.47767	-0.037814	25.492	28.5748	21.9677	22.8373	27.9456	29.1759	28.4096	27.7168	22.116	27.818	23.5188	29.3616	29.0942	22.4765	27.8711	22.9581	27.8014	27.7444
Obs171	LS4	LS14	0.00712465	0.00887629	0.217673	0.0443129	0.20054	0.00522347	0.00942598	0.208572	0.011817	0.0109227	0.00577904	0.00703807	0.0336091	0.0451747	0.0495148	0.0322673	0.0513587	0.0507697	-0.243014	-0.560308	-1.95934	1.44228	-0.802677	-0.391882	1.24725	0.296637	-0.181711	-0.454651	0.0973753	18.6628	18.2231	11.8239	15.0073	11.9879	19.2836	18.103	11.9093	17.6508	17.8082	19.0814	18.6872	15.5603	14.9688	14.7854	15.6418	14.7122	14.7353
Obs172	LS4	LS4	0.0215713	0.184404	0.113307	0.0138898	0.014409	0.000909313	0.0662009	0.0867401	0.0190107	0.0315373	0.0024422	0.0282161	0.0220367	0.29284	0.0753554	0.0116632	0.00562132	0.00984595	-1.67413	0.0623717	-0.36729	-0.410582	-0.580515	1.54048	1.88308	-0.685188	0.898851	7.72121	0.123011	77.5258	73.2343	74.2083	78.4062	78.3328	83.8586	75.2831	74.7427	77.7785	76.7662	81.8827	76.9887	77.4831	72.3093	75.0241	78.7556	80.2154	79.0944
Obs173	LS4	LS13	0.0445657	0.192858	0.0316609	0.00926851	0.0107429	0.00399092	0.167881	0.0817481	0.0895411	0.0700644	0.00436029	0.0589057	0.0245599	0.0829945	0.0987277	0.00538995	0.0120689	0.0106707	-1.54146	0.396702	0.964533	-0.857909	-0.503922	0.192755	1.05457	0.457412	-0.0738639	-0.0916786	0.193643	12.1067	9.17673	12.7905	15.2474	14.9522	16.9326	9.45413	10.8934	10.7112	11.2018	16.7556	11.5488	13.2984	10.8631	10.5159	16.3316	14.7194	14.9656
Obs174	LS4	LS28	0.00160338	0.0335468	0.0241999	0.0794989	0.0455258	0.0245095	0.0455101	0.0267845	0.0219818	0.0505211	0.0251023	0.193301	0.214106	0.019587	0.0429821	0.00895995	0.0923087	0.049971	0.283937	1.44994	0.0283561	0.565257	0.587798	-0.000983014	-0.430512	-0.0466304	-0.0376191	0.0741324	-0.0333834	16.2537	10.172	10.8252	8.44642	9.56135	10.7998	9.56204	10.6223	11.0175	9.35312	10.752	6.66941	6.46496	11.2482	9.67634	12.8124	8.14763	9.37502
Obs175	LS4	LS6	0.0287521	0.173158	0.045894	0.0118615	0.0350656	0.0027829	0.0116089	0.0696049	0.169786	0.00816405	0.00533837	0.00663921	0.00693893	0.135534	0.174997	0.0389108	0.0358595	0.0391048	-1.25544	-0.973483	-1.00551	-1.0143	-0.0471886	-0.7296	-1.70217	-2.21676	-0.0718888	-0.191636	-2.90266	28.3562	24.7653	27.421	30.1271	27.9592	33.0267	30.1701	26.588	24.8046	30.8742	31.7238	31.2877	31.1994	25.2552	24.7441	27.7511	27.9144	27.7412
Obs176	LS4	LS6	0.0089339	0.14552	0.0513642	0.00835502	0.0377444	0.00395962	0.00993484	0.0513311	0.187411	0.010996	0.00440073	0.00727662	0.00783575	0.174108	0.193243	0.0218888	0.0390421	0.036656	-1.09686	-0.624897	-1.27134	-1.4442	0.00243926	-0.768436	-1.65958	0.427655	-0.134076	-0.00229672	0.13138	18.0203	12.4394	14.5221	18.1543	15.1383	19.6477	17.8079	14.5234	11.9334	17.6049	19.4364	18.4307	18.2826	12.0806	11.8721	16.228	15.0707	15.1968
Obs177	LS4	LS7	0.0931922	0.00737675	0.150709	0.155025	0.00788859	0.00322588	0.00786749	0.0129094	0.141892	0.0067197	0.0942119	0.0038166	0.00423413	0.101809	0.00798122	0.182742	0.00838209	0.010017	-0.430035	-2.38652	0.232936	0.68782	2.31468	2.76724	-0.0708285	-1.5005	-0.531472	-0.66701	-3.07186	35.9328	41.0055	34.9715	34.915	40.8713	42.6598	40.8767	39.8863	35.092	41.1921	35.9111	42.3234	42.1158	35.756	40.848	34.586	40.75	40.3936
Obs178	LS4	LS14	0.00712465	0.00887629	0.217673	0.0443129	0.20054	0.00522347	0.00942598	0.208572	0.011817	0.0109227	0.00577904	0.00703807	0.0336091	0.0451747	0.0495148	0.0322673	0.0513587	0.0507697	-0.243014	-0.560308	-1.95934	1.44228	-0.802677	-0.391882	1.24725	0.296637	-0.181711	-0.454651	0.0973753	18.6628	18.2231	11.8239	15.0073	11.9879	19.2836	18.103	11.9093	17.6508	17.8082	19.0814	18.6872	15.5603	14.9688	14.7854	15.6418	14.7122	14.7353
Obs179	LS4	LS13	0.126461	0.202343	0.024943	0.011602	0.0087999	0.00247311	0.172965	0.0977384	0.0715253	0.0458665	0.00466367	0.0473884	0.0191764	0.0569647	0.0788303	0.00844816	0.00977384	0.0100371	-1.70004	0.048117	1.23037	-0.428004	-0.55355	0.231591	1.01198	-2.187	-0.0116769	-0.281018	-2.8404	22.9642	22.0241	26.2108	27.7417	28.2945	30.8331	22.3378	23.4794	24.1039	24.9926	29.5644	24.9273	26.7367	24.5592	23.9094	28.3761	28.0846	28.0315
Obs180	LS4	LS13	0.0445657	0.192858	0.0316609	0.00926851	0.0107429	0.00399092	0.167881	0.0817481	0.0895411	0.0700644	0.00436029	0.0589057	0.0245599	0.0829945	0.0987277	0.00538995	0.0120689	0.0106707	-1.54146	0.396702	0.964533	-0.857909	-0.503922	0.192755	1.05457	0.457412	-0.0738639	-0.0916786	0.193643	12.1067	9.17673	12.7905	15.2474	14.9522	16.9326	9.45413	10.8934	10.7112	11.2018	16.7556	11.5488	13.2984	10.8631	10.5159	16.3316	14.7194	14.9656
Obs181	LS4	LS28	0.00160338	0.0335468	0.0241999	0.0794989	0.0455258	0.0245095	0.0455101	0.0267845	0.0219818	0.0505211	0.0251023	0.193301	0.214106	0.019587	0.0429821	0.00895995	0.0923087	0.049971	0.283937	1.44994	0.0283561	0.565257	0.587798	-0.000983014	-0.430512	-0.0466304	-0.0376191	0.0741324	-0.0333834	16.2537	10.172	10.8252	8.44642	9.56135	10.7998	9.56204	10.6223	11.0175	9.35312	10.752	6.66941	6.46496	11.2482	9.67634	12.8124	8.14763	9.37502
Obs182	LS4	LS6	0.0089339	0.14552	0.0513642	0.00835502	0.0377444	0.00395962	0.00993484	0.0513311	0.187411	0.010996	0.00440073	0.00727662	0.00783575	0.174108	0.193243	0.0218888	0.0390421	0.036656	-1.09686	-0.624897	-1.27134	-1.4442	0.00243926	-0.768436	-1.65958	0.427655	-0.134076	-0.00229672	0.13138	18.0203	12.4394	14.5221	18.1543	15.1383	19.6477	17.8079	14.5234	11.9334	17.6049	19.4364	18.4307	18.2826	12.0806	11.8721	16.228	15.0707	15.1968
Obs183	LS4	LS6	0.0089339	0.14552	0.0513642	0.00835502	0.0377444	0.00395962	0.00993484	0.0513311	0.187411	0.010996	0.00440073	0.00727662	0.00783575	0.174108	0.193243	0.0218888	0.0390421	0.036656	-1.09686	-0.624897	-1.27134	-1.4442	0.00243926	-0.768436	-1.65958	0.427655	-0.134076	-0.00229672	0.13138	18.0203	12.4394	14.5221	18.1543	15.1383	19.6477	17.8079	14.5234	11.9334	17.6049	19.4364	18.4307	18.2826	12.0806	11.8721	16.228	15.0707	15.1968
Obs184	LS4	LS14	0.033845	0.00724582	0.197145	0.12763	0.00992463	0.00536473	0.00786957	0.0111273	0.183059	0.0105785	0.0907748	0.00488914	0.00558851	0.152863	0.0103012	0.120152	0.0106666	0.0109748	-0.271454	-2.03793	-0.0328966	0.257916	2.36431	2.7284	-0.0282381	1.14391	-0.593659	-0.47767	-0.037814	25.492	28.5748	21.9677	22.8373	27.9456	29.1759	28.4096	27.7168	22.116	27.818	23.5188	29.3616	29.0942	22.4765	27.8711	22.9581	27.8014	27.7444
Obs185	LS4	LS14	0.00712465	0.00887629	0.217673	0.0443129	0.20054	0.00522347	0.00942598	0.208572	0.011817	0.0109227	0.00577904	0.00703807	0.0336091	0.0451747	0.0495148	0.0322673	0.0513587	0.0507697	-0.243014	-0.560308	-1.95934	1.44228	-0.802677	-0.391882	1.24725	0.296637	-0.181711	-0.454651	0.0973753	18.6628	18.2231	11.8239	15.0073	11.9879	19.2836	18.103	11.9093	17.6508	17.8082	19.0814	18.6872	15.5603	14.9688	14.7854	15.6418	14.7122	14.7353
Obs186	LS4	LS13	0.0445657	0.192858	0.0316609	0.00926851	0.0107429	0.00399092	0.167881	0.0817481	0.0895411	0.0700644	0.00436029	0.0589057	0.0245599	0.0829945	0.0987277	0.00538995	0.0120689	0.0106707	-1.54146	0.396702	0.964533	-0.857909	-0.503922	0.192755	1.05457	0.457412	-0.0738639	-0.0916786	0.193643	12.1067	9.17673	12.7905	15.2474	14.9522	16.9326	9.45413	10.8934	10.7112	11.2018	16.7556	11.5488	13.2984	10.8631	10.5159	16.3316	14.7194	14.9656
Obs187	LS4	LS13	0.0445657	0.192858	0.0316609	0.00926851	0.0107429	0.00399092	0.167881	0.0817481	0.0895411	0.0700644	0.00436029	0.0589057	0.0245599	0.0829945	0.0987277	0.00538995	0.0120689	0.0106707	-1.54146	0.396702	0.964533	-0.857909	-0.503922	0.192755	1.05457	0.457412	-0.0738639	-0.0916786	0.193643	12.1067	9.17673	12.7905	15.2474	14.9522	16.9326	9.45413	10.8934	10.7112	11.2018	16.7556	11.5488	13.2984	10.8631	10.5159	16.3316	14.7194	14.9656
Obs188	LS4	LS28	0.00160338	0.0335468	0.0241999	0.0794989	0.0455258	0.0245095	0.0455101	0.0267845	0.0219818	0.0505211	0.0251023	0.193301	0.214106	0.019587	0.0429821	0.00895995	0.0923087	0.049971	0.283937	1.44994	0.0283561	0.565257	0.587798	-0.000983014	-0.430512	-0.0466304	-0.0376191	0.0741324	-0.0333834	16.2537	10.172	10.8252	8.44642	9.56135	10.7998	9.56204	10.6223	11.0175	9.35312	10.752	6.66941	6.46496	11.2482	9.67634	12.8124	8.14763	9.37502
Obs189	LS4	LS6	0.0089339	0.14552	0.0513642	0.00835502	0.0377444	0.00395962	0.00993484	0.0513311	0.187411	0.010996	0.00440073	0.00727662	0.00783575	0.174108	0.193243	0.0218888	0.0390421	0.036656	-1.09686	-0.624897	-1.27134	-1.4442	0.00243926	-0.768436	-1.65958	0.427655	-0.134076	-0.00229672	0.13138	18.0203	12.4394	14.5221	18.1543	15.1383	19.6477	17.8079	14.5234	11.9334	17.6049	19.4364	18.4307	18.2826	12.0806	11.8721	16.228	15.0707	15.1968
Obs190	LS4	LS4	0.0117342	0.0981067	0.0365895	0.0144664	0.0355473	0.00195508	0.0200007	0.0457612	0.124515	0.00489214	0.00653818	0.00643977	0.00734991	0.340223	0.129043	0.0236887	0.0622979	0.0308519	-1.14314	-0.727965	-1.29118	-1.05704	0.329533	-0.143043	-1.59371	-1.84515	5.34142	-0.903154	1.73613	51.6204	47.3733	49.3459	51.2017	49.4036	55.2045	50.5538	48.8985	46.8965	53.3701	52.7901	52.8204	52.556	44.8862	46.8251	50.2154	48.2815	49.687
Obs191	LS4	LS4	0.0376355	0.00413577	0.118898	0.187092	0.00791334	0.00224259	0.013413	0.00839846	0.10297	0.00398453	0.11418	0.00366323	0.00443801	0.252893	0.00582382	0.110089	0.0144097	0.0078203	-0.317736	-2.141	-0.0527363	0.645077	2.6914	3.3538	0.0376301	-1.12889	4.88184	-1.37853	1.56694	58.7344	63.1509	56.4337	55.5271	61.8532	64.375	60.7978	61.7342	56.7214	63.2254	56.5147	63.3936	63.0098	54.9243	62.4663	56.5877	60.6544	61.8768
Obs192	LS4	LS14	0.00712465	0.00887629	0.217673	0.0443129	0.20054	0.00522347	0.00942598	0.208572	0.011817	0.0109227	0.00577904	0.00703807	0.0336091	0.0451747	0.0495148	0.0322673	0.0513587	0.0507697	-0.243014	-0.560308	-1.95934	1.44228	-0.802677	-0.391882	1.24725	0.296637	-0.181711	-0.454651	0.0973753	18.6628	18.2231	11.8239	15.0073	11.9879	19.2836	18.103	11.9093	17.6508	17.8082	19.0814	18.6872	15.5603	14.9688	14.7854	15.6418	14.7122	14.7353
Obs193	LS4	LS21	0.0539694	0.119881	0.0207948	0.0147964	0.00932846	0.00181684	0.311617	0.0671939	0.0548513	0.0287406	0.00597287	0.0480655	0.0212405	0.14953	0.0607861	0.00537823	0.0177559	0.00828069	-1.58774	0.293634	0.944693	-0.470747	-0.176828	0.818147	1.12044	-1.81539	5.40163	-0.992536	1.7984	48.0162	46.42	49.9236	50.6042	51.5269	54.7988	44.5094	47.5778	47.9837	49.2764	52.4185	48.2479	49.8812	45.978	47.7783	52.6283	50.2396	51.7651
Obs194	LS4	LS13	0.0445657	0.192858	0.0316609	0.00926851	0.0107429	0.00399092	0.167881	0.0817481	0.0895411	0.0700644	0.00436029	0.0589057	0.0245599	0.0829945	0.0987277	0.00538995	0.0120689	0.0106707	-1.54146	0.396702	0.964533	-0.857909	-0.503922	0.192755	1.05457	0.457412	-0.0738639	-0.0916786	0.193643	12.1067	9.17673	12.7905	15.2474	14.9522	16.9326	9.45413	10.8934	10.7112	11.2018	16.7556	11.5488	13.2984	10.8631	10.5159	16.3316	14.7194	14.9656
Obs195	LS4	LS28	0.00160338	0.0335468	0.0241999	0.0794989	0.0455258	0.0245095	0.0455101	0.0267845	0.0219818	0.0505211	0.0251023	0.193301	0.214106	0.019587	0.0429821	0.00895995	0.0923087	0.049971	0.283937	1.44994	0.0283561	0.565257	0.587798	-0.000983014	-0.430512	-0.0466304	-0.0376191	0.0741324	-0.0333834	16.2537	10.172	10.8252	8.44642	9.56135	10.7998	9.56204	10.6223	11.0175	9.35312	10.752	6.66941	6.46496	11.2482	9.67634	12.8124	8.14763	9.37502
Obs196	LS4	LS6	0.0287521	0.173158	0.045894	0.0118615	0.0350656	0.0027829	0.0116089	0.0696049	0.169786	0.00816405	0.00533837	0.00663921	0.00693893	0.135534	0.174997	0.0389108	0.0358595	0.0391048	-1.25544	-0.973483	-1.00551	-1.0143	-0.0471886	-0.7296	-1.70217	-2.21676	-0.0718888	-0.191636	-2.90266	28.3562	24.7653	27.421	30.1271	27.9592	33.0267	30.1701	26.588	24.8046	30.8742	31.7238	31.2877	31.1994	25.2552	24.7441	27.7511	27.9144	27.7412
Obs197	LS4	LS6	0.0287521	0.173158	0.045894	0.0118615	0.0350656	0.0027829	0.0116089	0.0696049	0.169786	0.00816405	0.00533837	0.00663921	0.00693893	0.135534	0.174997	0.0389108	0.0358595	0.0391048	-1.25544	-0.973483	-1.00551	-1.0143	-0.0471886	-0.7296	-1.70217	-2.21676	-0.0718888	-0.191636	-2.90266	28.3562	24.7653	27.421	30.1271	27.9592	33.0267	30.1701	26.588	24.8046	30.8742	31.7238	31.2877	31.1994	25.2552	24.7441	27.7511	27.9144	27.7412
Obs198	LS4	LS14	0.033845	0.00724582	0.197145	0.12763	0.00992463	0.00536473	0.00786957	0.0111273	0.183059	0.0105785	0.0907748	0.00488914	0.00558851	0.152863	0.0103012	0.120152	0.0106666	0.0109748	-0.271454	-2.03793	-0.0328966	0.257916	2.36431	2.7284	-0.0282381	1.14391	-0.593659	-0.47767	-0.037814	25.492	28.5748	21.9677	22.8373	27.9456	29.1759	28.4096	27.7168	22.116	27.818	23.5188	29.3616	29.0942	22.4765	27.8711	22.9581	27.8014	27.7444
Obs199	LS4	LS14	0.00712465	0.00887629	0.217673	0.0443129	0.20054	0.00522347	0.00942598	0.208572	0.011817	0.0109227	0.00577904	0.00703807	0.0336091	0.0451747	0.0495148	0.0322673	0.0513587	0.0507697	-0.243014	-0.560308	-1.95934	1.44228	-0.802677	-0.391882	1.24725	0.296637	-0.181711	-0.454651	0.0973753	18.6628	18.2231	11.8239	15.0073	11.9879	19.2836	18.103	11.9093	17.6508	17.8082	19.0814	18.6872	15.5603	14.9688	14.7854	15.6418	14.7122	14.7353
Obs200	LS4	LS13	0.126461	0.202343	0.024943	0.011602	0.0087999	0.00247311	0.172965	0.0977384	0.0715253	0.0458665	0.00466367	0.0473884	0.0191764	0.0569647	0.0788303	0.00844816	0.00977384	0.0100371	-1.70004	0.048117	1.23037	-0.428004	-0.55355	0.231591	1.01198	-2.187	-0.0116769	-0.281018	-2.8404	22.9642	22.0241	26.2108	27.7417	28.2945	30.8331	22.3378	23.4794	24.1039	24.9926	29.5644	24.9273	26.7367	24.5592	23.9094	28.3761	28.0846	28.0315
Obs201	LS4	LS13	0.0445657	0.192858	0.0316609	0.00926851	0.0107429	0.00399092	0.167881	0.0817481	0.0895411	0.0700644	0.00436029	0.0589057	0.0245599	0.0829945	0.0987277	0.00538995	0.0120689	0.0106707	-1.54146	0.396702	0.964533	-0.857909	-0.503922	0.192755	1.05457	0.457412	-0.0738639	-0.0916786	0.193643	12.1067	9.17673	12.7905	15.2474	14.9522	16.9326	9.45413	10.8934	10.7112	11.2018	16.7556	11.5488	13.2984	10.8631	10.5159	16.3316	14.7194	14.9656
Obs202	LS4	LS28	0.00160338	0.0335468	0.0241999	0.0794989	0.0455258	0.0245095	0.0455101	0.0267845	0.0219818	0.0505211	0.0251023	0.193301	0.214106	0.019587	0.0429821	0.00895995	0.0923087	0.049971	0.283937	1.44994	0.0283561	0.565257	0.587798	-0.000983014	-0.430512	-0.0466304	-0.0376191	0.0741324	-0.0333834	16.2537	10.172	10.8252	8.44642	9.56135	10.7998	9.56204	10.6223	11.0175	9.35312	10.752	6.66941	6.46496	11.2482	9.67634	12.8124	8.14763	9.37502
Obs203	LS4	LS6	0.0089339	0.14552	0.0513642	0.00835502	0.0377444	0.00395962	0.00993484	0.0513311	0.187411	0.010996	0.00440073	0.00727662	0.00783575	0.174108	0.193243	0.0218888	0.0390421	0.036656	-1.09686	-0.624897	-1.27134	-1.4442	0.00243926	-0.768436	-1.65958	0.427655	-0.134076	-0.00229672	0.13138	18.0203	12.4394	14.5221	18.1543	15.1383	19.6477	17.8079	14.5234	11.9334	17.6049	19.4364	18.4307	18.2826	12.0806	11.8721	16.228	15.0707	15.1968
Obs204	LS4	LS6	0.0089339	0.14552	0.0513642	0.00835502	0.0377444	0.00395962	0.00993484	0.0513311	0.187411	0.010996	0.00440073	0.00727662	0.00783575	0.174108	0.193243	0.0218888	0.0390421	0.036656	-1.09686	-0.624897	-1.27134	-1.4442	0.00243926	-0.768436	-1.65958	0.427655	-0.134076	-0.00229672	0.13138	18.0203	12.4394	14.5221	18.1543	15.1383	19.6477	17.8079	14.5234	11.9334	17.6049	19.4364	18.4307	18.2826	12.0806	11.8721	16.228	15.0707	15.1968
Obs205	LS4	LS14	0.033845	0.00724582	0.197145	0.12763	0.00992463	0.00536473	0.00786957	0.0111273	0.183059	0.0105785	0.0907748	0.00488914	0.00558851	0.152863	0.0103012	0.120152	0.0106666	0.0109748	-0.271454	-2.03793	-0.0328966	0.257916	2.36431	2.7284	-0.0282381	1.14391	-0.593659	-0.47767	-0.037814	25.492	28.5748	21.9677	22.8373	27.9456	29.1759	28.4096	27.7168	22.116	27.818	23.5188	29.3616	29.0942	22.4765	27.8711	22.9581	27.8014	27.7444
Obs206	LS4	LS14	0.00712465	0.00887629	0.217673	0.0443129	0.20054	0.00522347	0.00942598	0.208572	0.011817	0.0109227	0.00577904	0.00703807	0.0336091	0.0451747	0.0495148	0.0322673	0.0513587	0.0507697	-0.243014	-0.560308	-1.95934	1.44228	-0.802677	-0.391882	1.24725	0.296637	-0.181711	-0.454651	0.0973753	18.6628	18.2231	11.8239	15.0073	11.9879	19.2836	18.103	11.9093	17.6508	17.8082	19.0814	18.6872	15.5603	14.9688	14.7854	15.6418	14.7122	14.7353
Obs207	LS4	LS13	0.0445657	0.192858	0.0316609	0.00926851	0.0107429	0.00399092	0.167881	0.0817481	0.0895411	0.0700644	0.00436029	0.0589057	0.0245599	0.0829945	0.0987277	0.00538995	0.0120689	0.0106707	-1.54146	0.396702	0.964533	-0.857909	-0.503922	0.192755	1.05457	0.457412	-0.0738639	-0.0916786	0.193643	12.1067	9.17673	12.7905	15.2474	14.9522	16.9326	9.45413	10.8934	10.7112	11.2018	16.7556	11.5488	13.2984	10.8631	10.5159	16.3316	14.7194	14.9656
Obs208	LS4	LS13	0.0445657	0.192858	0.0316609	0.00926851	0.0107429	0.00399092	0.167881	0.0817481	0.0895411	0.0700644	0.00436029	0.0589057	0.0245599	0.0829945	0.0987277	0.00538995	0.0120689	0.0106707	-1.54146	0.396702	0.964533	-0.857909	-0.503922	0.192755	1.05457	0.457412	-0.0738639	-0.0916786	0.193643	12.1067	9.17673	12.7905	15.2474	14.9522	16.9326	9.45413	10.8934	10.7112	11.2018	16.7556	11.5488	13.2984	10.8631	10.5159	16.3316	14.7194	14.9656
Obs209	LS4	LS28	0.00160338	0.0335468	0.0241999	0.0794989	0.0455258	0.0245095	0.0455101	0.0267845	0.0219818	0.0505211	0.0251023	0.193301	0.214106	0.019587	0.0429821	0.00895995	0.0923087	0.049971	0.283937	1.44994	0.0283561	0.565257	0.587798	-0.000983014	-0.430512	-0.0466304	-0.0376191	0.0741324	-0.0333834	16.2537	10.172	10.8252	8.44642	9.56135	10.7998	9.56204	10.6223	11.0175	9.35312	10.752	6.66941	6.46496	11.2482	9.67634	12.8124	8.14763	9.37502
Obs210	LS4	LS6	0.0089339	0.14552	0.0513642	0.00835502	0.0377444	0.00395962	0.00993484	0.0513311	0.187411	0.010996	0.00440073	0.00727662	0.00783575	0.174108	0.193243	0.0218888	0.0390421	0.036656	-1.09686	-0.624897	-1.27134	-1.4442	0.00243926	-0.768436	-1.65958	0.427655	-0.134076	-0.00229672	0.13138	18.0203	12.4394	14.5221	18.1543	15.1383	19.6477	17.8079	14.5234	11.9334	17.6049	19.4364	18.4307	18.2826	12.0806	11.8721	16.228	15.0707	15.1968
Obs211	LS4	LS4	0.00315958	0.101664	0.134309	0.00914841	0.0369896	0.000659186	0.00286244	0.0397957	0.0290726	0.0036164	0.00180096	0.00254673	0.00513705	0.448863	0.107769	0.0346074	0.0132868	0.0247128	-1.22952	-0.959228	-2.60317	-0.996876	-0.0741538	0.579287	-0.831068	-0.714945	0.838639	7.81059	0.0607475	83.626	76.6836	76.1266	81.4998	78.7056	86.7604	83.8236	78.5594	79.1873	83.356	84.7503	84.0573	82.654	73.7135	76.567	78.8388	80.7534	79.5123
Obs212	LS4	LS14	0.0087432	0.00369759	0.376546	0.102079	0.00710441	0.000652362	0.0016562	0.00630135	0.0207428	0.00254127	0.0271351	0.00124989	0.00267618	0.287861	0.00419625	0.138761	0.00265153	0.00540454	-0.404122	-2.37226	-1.36472	0.705243	2.28771	4.07613	0.800273	0.00131392	0.379055	7.33522	-0.108446	91.8795	93.6007	84.354	86.9645	92.2946	97.0703	95.207	92.5345	90.1516	94.3507	89.6144	95.7699	94.2473	84.8911	93.3476	86.3505	94.2658	92.8416
Obs213	LS4	LS14	0.00712465	0.00887629	0.217673	0.0443129	0.20054	0.00522347	0.00942598	0.208572	0.011817	0.0109227	0.00577904	0.00703807	0.0336091	0.0451747	0.0495148	0.0322673	0.0513587	0.0507697	-0.243014	-0.560308	-1.95934	1.44228	-0.802677	-0.391882	1.24725	0.296637	-0.181711	-0.454651	0.0973753	18.6628	18.2231	11.8239	15.0073	11.9879	19.2836	18.103	11.9093	17.6508	17.8082	19.0814	18.6872	15.5603	14.9688	14.7854	15.6418	14.7122	14.7353
Obs214	LS4	LS4	0.0215713	0.184404	0.113307	0.0138898	0.014409	0.000909313	0.0662009	0.0867401	0.0190107	0.0315373	0.0024422	0.0282161	0.0220367	0.29284	0.0753554	0.0116632	0.00562132	0.00984595	-1.67413	0.0623717	-0.36729	-0.410582	-0.580515	1.54048	1.88308	-0.685188	0.898851	7.72121	0.123011	77.5258	73.2343	74.2083	78.4062	78.3328	83.8586	75.2831	74.7427	77.7785	76.7662	81.8827	76.9887	77.4831	72.3093	75.0241	78.7556	80.2154	79.0944
Obs215	LS4	LS4	0.0215713	0.184404	0.113307	0.0138898	0.014409	0.000909313	0.0662009	0.0867401	0.0190107	0.0315373	0.0024422	0.0282161	0.0220367	0.29284	0.0753554	0.0116632	0.00562132	0.00984595	-1.67413	0.0623717	-0.36729	-0.410582	-0.580515	1.54048	1.88308	-0.685188	0.898851	7.72121	0.123011	77.5258	73.2343	74.2083	78.4062	78.3328	83.8586	75.2831	74.7427	77.7785	76.7662	81.8827	76.9887	77.4831	72.3093	75.0241	78.7556	80.2154	79.0944
Obs216	LS4	LS28	0.00160338	0.0335468	0.0241999	0.0794989	0.0455258	0.0245095	0.0455101	0.0267845	0.0219818	0.0505211	0.0251023	0.193301	0.214106	0.019587	0.0429821	0.00895995	0.0923087	0.049971	0.283937	1.44994	0.0283561	0.565257	0.587798	-0.000983014	-0.430512	-0.0466304	-0.0376191	0.0741324	-0.0333834	16.2537	10.172	10.8252	8.44642	9.56135	10.7998	9.56204	10.6223	11.0175	9.35312	10.752	6.66941	6.46496	11.2482	9.67634	12.8124	8.14763	9.37502
Obs217	LS4	LS6	0.0089339	0.14552	0.0513642	0.00835502	0.0377444	0.00395962	0.00993484	0.0513311	0.187411	0.010996	0.00440073	0.00727662	0.00783575	0.174108	0.193243	0.0218888	0.0390421	0.036656	-1.09686	-0.624897	-1.27134	-1.4442	0.00243926	-0.768436	-1.65958	0.427655	-0.134076	-0.00229672	0.13138	18.0203	12.4394	14.5221	18.1543	15.1383	19.6477	17.8079	14.5234	11.9334	17.6049	19.4364	18.4307	18.2826	12.0806	11.8721	16.228	15.0707	15.1968
Obs218	LS4	LS6	0.0089339	0.14552	0.0513642	0.00835502	0.0377444	0.00395962	0.00993484	0.0513311	0.187411	0.010996	0.00440073	0.00727662	0.00783575	0.174108	0.193243	0.0218888	0.0390421	0.036656	-1.09686	-0.624897	-1.27134	-1.4442	0.00243926	-0.768436	-1.65958	0.427655	-0.134076	-0.00229672	0.13138	18.0203	12.4394	14.5221	18.1543	15.1383	19.6477	17.8079	14.5234	11.9334	17.6049	19.4364	18.4307	18.2826	12.0806	11.8721	16.228	15.0707	15.1968
Obs219	LS4	LS14	0.033845	0.00724582	0.197145	0.12763	0.00992463	0.00536473	0.00786957	0.0111273	0.183059	0.0105785	0.0907748	0.00488914	0.00558851	0.152863	0.0103012	0.120152	0.0106666	0.0109748	-0.271454	-2.03793	-0.0328966	0.257916	2.36431	2.7284	-0.0282381	1.14391	-0.593659	-0.47767	-0.037814	25.492	28.5748	21.9677	22.8373	27.9456	29.1759	28.4096	27.7168	22.116	27.818	23.5188	29.3616	29.0942	22.4765	27.8711	22.9581	27.8014	27.7444
Obs220	LS4	LS14	0.00712465	0.00887629	0.217673	0.0443129	0.20054	0.00522347	0.00942598	0.208572	0.011817	0.0109227	0.00577904	0.00703807	0.0336091	0.0451747	0.0495148	0.0322673	0.0513587	0.0507697	-0.243014	-0.560308	-1.95934	1.44228	-0.802677	-0.391882	1.24725	0.296637	-0.181711	-0.454651	0.0973753	18.6628	18.2231	11.8239	15.0073	11.9879	19.2836	18.103	11.9093	17.6508	17.8082	19.0814	18.6872	15.5603	14.9688	14.7854	15.6418	14.7122	14.7353
Obs221	LS4	LS13	0.0445657	0.192858	0.0316609	0.00926851	0.0107429	0.00399092	0.167881	0.0817481	0.0895411	0.0700644	0.00436029	0.0589057	0.0245599	0.0829945	0.0987277	0.00538995	0.0120689	0.0106707	-1.54146	0.396702	0.964533	-0.857909	-0.503922	0.192755	1.05457	0.457412	-0.0738639	-0.0916786	0.193643	12.1067	9.17673	12.7905	15.2474	14.9522	16.9326	9.45413	10.8934	10.7112	11.2018	16.7556	11.5488	13.2984	10.8631	10.5159	16.3316	14.7194	14.9656
Obs222	LS4	LS13	0.0445657	0.192858	0.0316609	0.00926851	0.0107429	0.00399092	0.167881	0.0817481	0.0895411	0.0700644	0.00436029	0.0589057	0.0245599	0.0829945	0.0987277	0.00538995	0.0120689	0.0106707	-1.54146	0.396702	0.964533	-0.857909	-0.503922	0.192755	1.05457	0.457412	-0.0738639	-0.0916786	0.193643	12.1067	9.17673	12.7905	15.2474	14.9522	16.9326	9.45413	10.8934	10.7112	11.2018	16.7556	11.5488	13.2984	10.8631	10.5159	16.3316	14.7194	14.9656
Obs223	LS4	LS28	0.00160338	0.0335468	0.0241999	0.0794989	0.0455258	0.0245095	0.0455101	0.0267845	0.0219818	0.0505211	0.0251023	0.193301	0.214106	0.019587	0.0429821	0.00895995	0.0923087	0.049971	0.283937	1.44994	0.0283561	0.565257	0.587798	-0.000983014	-0.430512	-0.0466304	-0.0376191	0.0741324	-0.0333834	16.2537	10.172	10.8252	8.44642	9.56135	10.7998	9.56204	10.6223	11.0175	9.35312	10.752	6.66941	6.46496	11.2482	9.67634	12.8124	8.14763	9.37502
Obs224	LS4	LS6	0.0089339	0.14552	0.0513642	0.00835502	0.0377444	0.00395962	0.00993484	0.0513311	0.187411	0.010996	0.00440073	0.00727662	0.00783575	0.174108	0.193243	0.0218888	0.0390421	0.036656	-1.09686	-0.624897	-1.27134	-1.4442	0.00243926	-0.768436	-1.65958	0.427655	-0.134076	-0.00229672	0.13138	18.0203	12.4394	14.5221	18.1543	15.1383	19.6477	17.8079	14.5234	11.9334	17.6049	19.4364	18.4307	18.2826	12.0806	11.8721	16.228	15.0707	15.1968
Obs225	LS4	LS6	0.0089339	0.14552	0.0513642	0.00835502	0.0377444	0.00395962	0.00993484	0.0513311	0.187411	0.010996	0.00440073	0.00727662	0.00783575	0.174108	0.193243	0.0218888	0.0390421	0.036656	-1.09686	-0.624897	-1.27134	-1.4442	0.00243926	-0.768436	-1.65958	0.427655	-0.134076	-0.00229672	0.13138	18.0203	12.4394	14.5221	18.1543	15.1383	19.6477	17.8079	14.5234	11.9334	17.6049	19.4364	18.4307	18.2826	12.0806	11.8721	16.228	15.0707	15.1968
Obs226	LS4	LS14	0.033845	0.00724582	0.197145	0.12763	0.00992463	0.00536473	0.00786957	0.0111273	0.183059	0.0105785	0.0907748	0.00488914	0.00558851	0.152863	0.0103012	0.120152	0.0106666	0.0109748	-0.271454	-2.03793	-0.0328966	0.257916	2.36431	2.7284	-0.0282381	1.14391	-0.593659	-0.47767	-0.037814	25.492	28.5748	21.9677	22.8373	27.9456	29.1759	28.4096	27.7168	22.116	27.818	23.5188	29.3616	29.0942	22.4765	27.8711	22.9581	27.8014	27.7444
Obs227	LS4	LS14	0.00712465	0.00887629	0.217673	0.0443129	0.20054	0.00522347	0.00942598	0.208572	0.011817	0.0109227	0.00577904	0.00703807	0.0336091	0.0451747	0.0495148	0.0322673	0.0513587	0.0507697	-0.243014	-0.560308	-1.95934	1.44228	-0.802677	-0.391882	1.24725	0.296637	-0.181711	-0.454651	0.0973753	18.6628	18.2231	11.8239	15.0073	11.9879	19.2836	18.103	11.9093	17.6508	17.8082	19.0814	18.6872	15.5603	14.9688	14.7854	15.6418	14.7122	14.7353
Obs228	LS4	LS13	0.0375779	0.317295	0.0161407	0.0109893	0.00751439	0.00363576	0.0877482	0.167369	0.0970452	0.0187437	0.00398717	0.0539771	0.0270294	0.0630575	0.0570302	0.0219916	0.00525316	0.00361494	-1.5841	0.123899	0.79954	-0.966074	-0.093921	0.55386	1.36921	-6.63689	-4.38764	-0.422268	5.65745	108	103.733	109.69	110.459	111.219	112.671	106.304	105.012	106.102	109.391	112.487	107.276	108.659	106.965	107.166	109.071	111.935	112.683
Obs229	LS4	LS13	0.0445657	0.192858	0.0316609	0.00926851	0.0107429	0.00399092	0.167881	0.0817481	0.0895411	0.0700644	0.00436029	0.0589057	0.0245599	0.0829945	0.0987277	0.00538995	0.0120689	0.0106707	-1.54146	0.396702	0.964533	-0.857909	-0.503922	0.192755	1.05457	0.457412	-0.0738639	-0.0916786	0.193643	12.1067	9.17673	12.7905	15.2474	14.9522	16.9326	9.45413	10.8934	10.7112	11.2018	16.7556	11.5488	13.2984	10.8631	10.5159	16.3316	14.7194	14.9656
Obs230	LS4	LS28	0.00160338	0.0335468	0.0241999	0.0794989	0.0455258	0.0245095	0.0455101	0.0267845	0.0219818	0.0505211	0.0251023	0.193301	0.214106	0.019587	0.0429821	0.00895995	0.0923087	0.049971	0.283937	1.44994	0.0283561	0.565257	0.587798	-0.000983014	-0.430512	-0.0466304	-0.0376191	0.0741324	-0.0333834	16.2537	10.172	10.8252	8.44642	9.56135	10.7998	9.56204	10.6223	11.0175	9.35312	10.752	6.66941	6.46496	11.2482	9.67634	12.8124	8.14763	9.37502
Obs231	LS4	LS4	0.0117342	0.0981067	0.0365895	0.0144664	0.0355473	0.00195508	0.0200007	0.0457612	0.124515	0.00489214	0.00653818	0.00643977	0.00734991	0.340223	0.129043	0.0236887	0.0622979	0.0308519	-1.14314	-0.727965	-1.29118	-1.05704	0.329533	-0.143043	-1.59371	-1.84515	5.34142	-0.903154	1.73613	51.6204	47.3733	49.3459	51.2017	49.4036	55.2045	50.5538	48.8985	46.8965	53.3701	52.7901	52.8204	52.556	44.8862	46.8251	50.2154	48.2815	49.687
Obs232	LS4	LS4	0.0117342	0.0981067	0.0365895	0.0144664	0.0355473	0.00195508	0.0200007	0.0457612	0.124515	0.00489214	0.00653818	0.00643977	0.00734991	0.340223	0.129043	0.0236887	0.0622979	0.0308519	-1.14314	-0.727965	-1.29118	-1.05704	0.329533	-0.143043	-1.59371	-1.84515	5.34142	-0.903154	1.73613	51.6204	47.3733	49.3459	51.2017	49.4036	55.2045	50.5538	48.8985	46.8965	53.3701	52.7901	52.8204	52.556	44.8862	46.8251	50.2154	48.2815	49.687
Obs233	LS4	LS14	0.033845	0.00724582	0.197145	0.12763	0.00992463	0.00536473	0.00786957	0.0111273	0.183059	0.0105785	0.0907748	0.00488914	0.00558851	0.152863	0.0103012	0.120152	0.0106666	0.0109748	-0.271454	-2.03793	-0.0328966	0.257916	2.36431	2.7284	-0.0282381	1.14391	-0.593659	-0.47767	-0.037814	25.492	28.5748	21.9677	22.8373	27.9456	29.1759	28.4096	27.7168	22.116	27.818	23.5188	29.3616	29.0942	22.4765	27.8711	22.9581	27.8014	27.7444
Obs234	LS4	LS14	0.00712465	0.00887629	0.217673	0.0443129	0.20054	0.00522347	0.00942598	0.208572	0.011817	0.0109227	0.00577904	0.00703807	0.0336091	0.0451747	0.0495148	0.0322673	0.0513587	0.0507697	-0.243014	-0.560308	-1.95934	1.44228	-0.802677	-0.391882	1.24725	0.296637	-0.181711	-0.454651	0.0973753	18.6628	18.2231	11.8239	15.0073	11.9879	19.2836	18.103	11.9093	17.6508	17.8082	19.0814	18.6872	15.5603	14.9688	14.7854	15.6418	14.7122	14.7353
Obs235	LS4	LS13	0.0445657	0.192858	0.0316609	0.00926851	0.0107429	0.00399092	0.167881	0.0817481	0.0895411	0.0700644	0.00436029	0.0589057	0.0245599	0.0829945	0.0987277	0.00538995	0.0120689	0.0106707	-1.54146	0.396702	0.964533	-0.857909	-0.503922	0.192755	1.05457	0.457412	-0.0738639	-0.0916786	0.193643	12.1067	9.17673	12.7905	15.2474	14.9522	16.9326	9.45413	10.8934	10.7112	11.2018	16.7556	11.5488	13.2984	10.8631	10.5159	16.3316	14.7194	14.9656
Obs236	LS4	LS21	0.0539694	0.119881	0.0207948	0.0147964	0.00932846	0.00181684	0.311617	0.0671939	0.0548513	0.0287406	0.00597287	0.0480655	0.0212405	0.14953	0.0607861	0.00537823	0.0177559	0.00828069	-1.58774	0.293634	0.944693	-0.470747	-0.176828	0.818147	1.12044	-1.81539	5.40163	-0.992536	1.7984	48.0162	46.42	49.9236	50.6042	51.5269	54.7988	44.5094	47.5778	47.9837	49.2764	52.4185	48.2479	49.8812	45.978	47.7783	52.6283	50.2396	51.7651
Obs237	LS4	LS28	0.00160338	0.0335468	0.0241999	0.0794989	0.0455258	0.0245095	0.0455101	0.0267845	0.0219818	0.0505211	0.0251023	0.193301	0.214106	0.019587	0.0429821	0.00895995	0.0923087	0.049971	0.283937	1.44994	0.0283561	0.565257	0.587798	-0.000983014	-0.430512	-0.0466304	-0.0376191	0.0741324	-0.0333834	16.2537	10.172	10.8252	8.44642	9.56135	10.7998	9.56204	10.6223	11.0175	9.35312	10.752	6.66941	6.46496	11.2482	9.67634	12.8124	8.14763	9.37502
Obs238	LS4	LS6	0.0287521	0.173158	0.045894	0.0118615	0.0350656	0.0027829	0.0116089	0.0696049	0.169786	0.00816405	0.00533837	0.00663921	0.00693893	0.135534	0.174997	0.0389108	0.0358595	0.0391048	-1.25544	-0.973483	-1.00551	-1.0143	-0.0471886	-0.7296	-1.70217	-2.21676	-0.0718888	-0.191636	-2.90266	28.3562	24.7653	27.421	30.1271	27.9592	33.0267	30.1701	26.588	24.8046	30.8742	31.7238	31.2877	31.1994	25.2552	24.7441	27.7511	27.9144	27.7412
Obs239	LS4	LS6	0.0287521	0.173158	0.045894	0.0118615	0.0350656	0.0027829	0.0116089	0.0696049	0.169786	0.00816405	0.00533837	0.00663921	0.00693893	0.135534	0.174997	0.0389108	0.0358595	0.0391048	-1.25544	-0.973483	-1.00551	-1.0143	-0.0471886	-0.7296	-1.70217	-2.21676	-0.0718888	-0.191636	-2.90266	28.3562	24.7653	27.421	30.1271	27.9592	33.0267	30.1701	26.588	24.8046	30.8742	31.7238	31.2877	31.1994	25.2552	24.7441	27.7511	27.9144	27.7412
Obs240	LS4	LS14	0.033845	0.00724582	0.197145	0.12763	0.00992463	0.00536473	0.00786957	0.0111273	0.183059	0.0105785	0.0907748	0.00488914	0.00558851	0.152863	0.0103012	0.120152	0.0106666	0.0109748	-0.271454	-2.03793	-0.0328966	0.257916	2.36431	2.7284	-0.0282381	1.14391	-0.593659	-0.47767	-0.037814	25.492	28.5748	21.9677	22.8373	27.9456	29.1759	28.4096	27.7168	22.116	27.818	23.5188	29.3616	29.0942	22.4765	27.8711	22.9581	27.8014	27.7444
Obs241	LS4	LS14	0.00712465	0.00887629	0.217673	0.0443129	0.20054	0.00522347	0.00942598	0.208572	0.011817	0.0109227	0.00577904	0.00703807	0.0336091	0.0451747	0.0495148	0.0322673	0.0513587	0.0507697	-0.243014	-0.560308	-1.95934	1.44228	-0.802677	-0.391882	1.24725	0.296637	-0.181711	-0.454651	0.0973753	18.6628	18.2231	11.8239	15.0073	11.9879	19.2836	18.103	11.9093	17.6508	17.8082	19.0814	18.6872	15.5603	14.9688	14.7854	15.6418	14.7122	14.7353
Obs242	LS4	LS13	0.126461	0.202343	0.024943	0.011602	0.0087999	0.00247311	0.172965	0.0977384	0.0715253	0.0458665	0.00466367	0.0473884	0.0191764	0.0569647	0.0788303	0.00844816	0.00977384	0.0100371	-1.70004	0.048117	1.23037	-0.428004	-0.55355	0.231591	1.01198	-2.187	-0.0116769	-0.281018	-2.8404	22.9642	22.0241	26.2108	27.7417	28.2945	30.8331	22.3378	23.4794	24.1039	24.9926	29.5644	24.9273	26.7367	24.5592	23.9094	28.3761	28.0846	28.0315
Obs243	LS4	LS13	0.126461	0.202343	0.024943	0.011602	0.0087999	0.00247311	0.172965	0.0977384	0.0715253	0.0458665	0.00466367	0.0473884	0.0191764	0.0569647	0.0788303	0.00844816	0.00977384	0.0100371	-1.70004	0.048117	1.23037	-0.428004	-0.55355	0.231591	1.01198	-2.187	-0.0116769	-0.281018	-2.8404	22.9642	22.0241	26.2108	27.7417	28.2945	30.8331	22.3378	23.4794	24.1039	24.9926	29.5644	24.9273	26.7367	24.5592	23.9094	28.3761	28.0846	28.0315
Obs244	LS4	LS28	0.00160338	0.0335468	0.0241999	0.0794989	0.0455258	0.0245095	0.0455101	0.0267845	0.0219818	0.0505211	0.0251023	0.193301	0.214106	0.019587	0.0429821	0.00895995	0.0923087	0.049971	0.283937	1.44994	0.0283561	0.565257	0.587798	-0.000983014	-0.430512	-0.0466304	-0.0376191	0.0741324	-0.0333834	16.2537	10.172	10.8252	8.44642	9.56135	10.7998	9.56204	10.6223	11.0175	9.35312	10.752	6.66941	6.46496	11.2482	9.67634	12.8124	8.14763	9.37502
Obs245	LS4	LS6	0.0089339	0.14552	0.0513642	0.00835502	0.0377444	0.00395962	0.00993484	0.0513311	0.187411	0.010996	0.00440073	0.00727662	0.00783575	0.174108	0.193243	0.0218888	0.0390421	0.036656	-1.09686	-0.624897	-1.27134	-1.4442	0.00243926	-0.768436	-1.65958	0.427655	-0.134076	-0.00229672	0.13138	18.0203	12.4394	14.5221	18.1543	15.1383	19.6477	17.8079	14.5234	11.9334	17.6049	19.4364	18.4307	18.2826	12.0806	11.8721	16.228	15.0707	15.1968
Obs246	LS4	LS6	0.0089339	0.14552	0.0513642	0.00835502	0.0377444	0.00395962	0.00993484	0.0513311	0.187411	0.010996	0.00440073	0.00727662	0.00783575	0.174108	0.193243	0.0218888	0.0390421	0.036656	-1.09686	-0.624897	-1.27134	-1.4442	0.00243926	-0.768436	-1.65958	0.427655	-0.134076	-0.00229672	0.13138	18.0203	12.4394	14.5221	18.1543	15.1383	19.6477	17.8079	14.5234	11.9334	17.6049	19.4364	18.4307	18.2826	12.0806	11.8721	16.228	15.0707	15.1968
Obs247	LS4	LS14	0.033845	0.00724582	0.197145	0.12763	0.00992463	0.00536473	0.00786957	0.0111273	0.183059	0.0105785	0.0907748	0.00488914	0.00558851	0.152863	0.0103012	0.120152	0.0106666	0.0109748	-0.271454	-2.03793	-0.0328966	0.257916	2.36431	2.7284	-0.0282381	1.14391	-0.593659	-0.47767	-0.037814	25.492	28.5748	21.9677	22.8373	27.9456	29.1759	28.4096	27.7168	22.116	27.818	23.5188	29.3616	29.0942	22.4765	27.8711	22.9581	27.8014	27.7444
Obs248	LS4	LS14	0.00712465	0.00887629	0.217673	0.0443129	0.20054	0.00522347	0.00942598	0.208572	0.011817	0.0109227	0.00577904	0.00703807	0.0336091	0.0451747	0.0495148	0.0322673	0.0513587	0.0507697	-0.243014	-0.560308	-1.95934	1.44228	-0.802677	-0.391882	1.24725	0.296637	-0.181711	-0.454651	0.0973753	18.6628	18.2231	11.8239	15.0073	11.9879	19.2836	18.103	11.9093	17.6508	17.8082	19.0814	18.6872	15.5603	14.9688	14.7854	15.6418	14.7122	14.7353
Obs249	LS4	LS13	0.0445657	0.192858	0.0316609	0.00926851	0.0107429	0.00399092	0.167881	0.0817481	0.0895411	0.0700644	0.00436029	0.0589057	0.0245599	0.0829945	0.0987277	0.00538995	0.0120689	0.0106707	-1.54146	0.396702	0.964533	-0.857909	-0.503922	0.192755	1.05457	0.457412	-0.0738639	-0.0916786	0.193643	12.1067	9.17673	12.7905	15.2474	14.9522	16.9326	9.45413	10.8934	10.7112	11.2018	16.7556	11.5488	13.2984	10.8631	10.5159	16.3316	14.7194	14.9656
Obs250	LS4	LS13	0.0445657	0.192858	0.0316609	0.00926851	0.0107429	0.00399092	0.167881	0.0817481	0.0895411	0.0700644	0.00436029	0.0589057	0.0245599	0.0829945	0.0987277	0.00538995	0.0120689	0.0106707	-1.54146	0.396702	0.964533	-0.857909	-0.503922	0.192755	1.05457	0.457412	-0.0738639	-0.0916786	0.193643	12.1067	9.17673	12.7905	15.2474	14.9522	16.9326	9.45413	10.8934	10.7112	11.2018	16.7556	11.5488	13.2984	10.8631	10.5159	16.3316	14.7194	14.9656
Obs251	LS4	LS28	0.00160338	0.0335468	0.0241999	0.0794989	0.0455258	0.0245095	0.0455101	0.0267845	0.0219818	0.0505211	0.0251023	0.193301	0.214106	0.019587	0.0429821	0.00895995	0.0923087	0.049971	0.283937	1.44994	0.0283561	0.565257	0.587798	-0.000983014	-0.430512	-0.0466304	-0.0376191	0.0741324	-0.0333834	16.2537	10.172	10.8252	8.44642	9.56135	10.7998	9.56204	10.6223	11.0175	9.35312	10.752	6.66941	6.46496	11.2482	9.67634	12.8124	8.14763	9.37502
Obs252	LS4	LS6	0.0089339	0.14552	0.0513642	0.00835502	0.0377444	0.00395962	0.00993484	0.0513311	0.187411	0.010996	0.00440073	0.00727662	0.00783575	0.174108	0.193243	0.0218888	0.0390421	0.036656	-1.09686	-0.624897	-1.27134	-1.4442	0.00243926	-0.768436	-1.65958	0.427655	-0.134076	-0.00229672	0.13138	18.0203	12.4394	14.5221	18.1543	15.1383	19.6477	17.8079	14.5234	11.9334	17.6049	19.4364	18.4307	18.2826	12.0806	11.8721	16.228	15.0707	15.1968
Obs253	LS4	LS6	0.0089339	0.14552	0.0513642	0.00835502	0.0377444	0.00395962	0.00993484	0.0513311	0.187411	0.010996	0.00440073	0.00727662	0.00783575	0.174108	0.193243	0.0218888	0.0390421	0.036656	-1.09686	-0.624897	-1.27134	-1.4442	0.00243926	-0.768436	-1.65958	0.427655	-0.134076	-0.00229672	0.13138	18.0203	12.4394	14.5221	18.1543	15.1383	19.6477	17.8079	14.5234	11.9334	17.6049	19.4364	18.4307	18.2826	12.0806	11.8721	16.228	15.0707	15.1968
Obs254	LS4	LS14	0.033845	0.00724582	0.197145	0.12763	0.00992463	0.00536473	0.00786957	0.0111273	0.183059	0.0105785	0.0907748	0.00488914	0.00558851	0.152863	0.0103012	0.120152	0.0106666	0.0109748	-0.271454	-2.03793	-0.0328966	0.257916	2.36431	2.7284	-0.0282381	1.14391	-0.593659	-0.47767	-0.037814	25.492	28.5748	21.9677	22.8373	27.9456	29.1759	28.4096	27.7168	22.116	27.818	23.5188	29.3616	29.0942	22.4765	27.8711	22.9581	27.8014	27.7444
Obs255	LS4	LS14	0.00712465	0.00887629	0.217673	0.0443129	0.20054	0.00522347	0.00942598	0.208572	0.011817	0.0109227	0.00577904	0.00703807	0.0336091	0.0451747	0.0495148	0.0322673	0.0513587	0.0507697	-0.243014	-0.560308	-1.95934	1.44228	-0.802677	-0.391882	1.24725	0.296637	-0.181711	-0.454651	0.0973753	18.6628	18.2231	11.8239	15.0073	11.9879	19.2836	18.103	11.9093	17.6508	17.8082	19.0814	18.6872	15.5603	14.9688	14.7854	15.6418	14.7122	14.7353
Obs256	LS4	LS13	0.0445657	0.192858	0.0316609	0.00926851	0.0107429	0.00399092	0.167881	0.0817481	0.0895411	0.0700644	0.00436029	0.0589057	0.0245599	0.0829945	0.0987277	0.00538995	0.0120689	0.0106707	-1.54146	0.396702	0.964533	-0.857909	-0.503922	0.192755	1.05457	0.457412	-0.0738639	-0.0916786	0.193643	12.1067	9.17673	12.7905	15.2474	14.9522	16.9326	9.45413	10.8934	10.7112	11.2018	16.7556	11.5488	13.2984	10.8631	10.5159	16.3316	14.7194	14.9656
Obs257	LS4	LS13	0.0445657	0.192858	0.0316609	0.00926851	0.0107429	0.00399092	0.167881	0.0817481	0.0895411	0.0700644	0.00436029	0.0589057	0.0245599	0.0829945	0.0987277	0.00538995	0.0120689	0.0106707	-1.54146	0.396702	0.964533	-0.857909	-0.503922	0.192755	1.05457	0.457412	-0.0738639	-0.0916786	0.193643	12.1067	9.17673	12.7905	15.2474	14.9522	16.9326	9.45413	10.8934	10.7112	11.2018	16.7556	11.5488	13.2984	10.8631	10.5159	16.3316	14.7194	14.9656
Obs258	LS4	LS28	0.00160338	0.0335468	0.0241999	0.0794989	0.0455258	0.0245095	0.0455101	0.0267845	0.0219818	0.0505211	0.0251023	0.193301	0.214106	0.019587	0.0429821	0.00895995	0.0923087	0.049971	0.283937	1.44994	0.0283561	0.565257	0.587798	-0.000983014	-0.430512	-0.0466304	-0.0376191	0.0741324	-0.0333834	16.2537	10.172	10.8252	8.44642	9.56135	10.7998	9.56204	10.6223	11.0175	9.35312	10.752	6.66941	6.46496	11.2482	9.67634	12.8124	8.14763	9.37502
Obs259	LS4	LS6	0.0089339	0.14552	0.0513642	0.00835502	0.0377444	0.00395962	0.00993484	0.0513311	0.187411	0.010996	0.00440073	0.00727662	0.00783575	0.174108	0.193243	0.0218888	0.0390421	0.036656	-1.09686	-0.624897	-1.27134	-1.4442	0.00243926	-0.768436	-1.65958	0.427655	-0.134076	-0.00229672	0.13138	18.0203	12.4394	14.5221	18.1543	15.1383	19.6477	17.8079	14.5234	11.9334	17.6049	19.4364	18.4307	18.2826	12.0806	11.8721	16.228	15.0707	15.1968
Obs260	LS4	LS6	0.0089339	0.14552	0.0513642	0.00835502	0.0377444	0.00395962	0.00993484	0.0513311	0.187411	0.010996	0.00440073	0.00727662	0.00783575	0.174108	0.193243	0.0218888	0.0390421	0.036656	-1.09686	-0.624897	-1.27134	-1.4442	0.00243926	-0.768436	-1.65958	0.427655	-0.134076	-0.00229672	0.13138	18.0203	12.4394	14.5221	18.1543	15.1383	19.6477	17.8079	14.5234	11.9334	17.6049	19.4364	18.4307	18.2826	12.0806	11.8721	16.228	15.0707	15.1968
Obs261	LS4	LS14	0.033845	0.00724582	0.197145	0.12763	0.00992463	0.00536473	0.00786957	0.0111273	0.183059	0.0105785	0.0907748	0.00488914	0.00558851	0.152863	0.0103012	0.120152	0.0106666	0.0109748	-0.271454	-2.03793	-0.0328966	0.257916	2.36431	2.7284	-0.0282381	1.14391	-0.593659	-0.47767	-0.037814	25.492	28.5748	21.9677	22.8373	27.9456	29.1759	28.4096	27.7168	22.116	27.818	23.5188	29.3616	29.0942	22.4765	27.8711	22.9581	27.8014	27.7444
Obs262	LS4	LS14	0.00712465	0.00887629	0.217673	0.0443129	0.20054	0.00522347	0.00942598	0.208572	0.011817	0.0109227	0.00577904	0.00703807	0.0336091	0.0451747	0.0495148	0.0322673	0.0513587	0.0507697	-0.243014	-0.560308	-1.95934	1.44228	-0.802677	-0.391882	1.24725	0.296637	-0.181711	-0.454651	0.0973753	18.6628	18.2231	11.8239	15.0073	11.9879	19.2836	18.103	11.9093	17.6508	17.8082	19.0814	18.6872	15.5603	14.9688	14.7854	15.6418	14.7122	14.7353
Obs263	LS4	LS13	0.0445657	0.192858	0.0316609	0.00926851	0.0107429	0.00399092	0.167881	0.0817481	0.0895411	0.0700644	0.00436029	0.0589057	0.0245599	0.0829945	0.0987277	0.00538995	0.0120689	0.0106707	-1.54146	0.396702	0.964533	-0.857909	-0.503922	0.192755	1.05457	0.457412	-0.0738639	-0.0916786	0.193643	12.1067	9.17673	12.7905	15.2474	14.9522	16.9326	9.45413	10.8934	10.7112	11.2018	16.7556	11.5488	13.2984	10.8631	10.5159	16.3316	14.7194	14.9656
Obs264	LS4	LS13	0.0445657	0.192858	0.0316609	0.00926851	0.0107429	0.00399092	0.167881	0.0817481	0.0895411	0.0700644	0.00436029	0.0589057	0.0245599	0.0829945	0.0987277	0.00538995	0.0120689	0.0106707	-1.54146	0.396702	0.964533	-0.857909	-0.503922	0.192755	1.05457	0.457412	-0.0738639	-0.0916786	0.193643	12.1067	9.17673	12.7905	15.2474	14.9522	16.9326	9.45413	10.8934	10.7112	11.2018	16.7556	11.5488	13.2984	10.8631	10.5159	16.3316	14.7194	14.9656
Obs265	LS4	LS28	0.00160338	0.0335468	0.0241999	0.0794989	0.0455258	0.0245095	0.0455101	0.0267845	0.0219818	0.0505211	0.0251023	0.193301	0.214106	0.019587	0.0429821	0.00895995	0.0923087	0.049971	0.283937	1.44994	0.0283561	0.565257	0.587798	-0.000983014	-0.430512	-0.0466304	-0.0376191	0.0741324	-0.0333834	16.2537	10.172	10.8252	8.44642	9.56135	10.7998	9.56204	10.6223	11.0175	9.35312	10.752	6.66941	6.46496	11.2482	9.67634	12.8124	8.14763	9.37502
Obs266	LS4	LS6	0.0089339	0.14552	0.0513642	0.00835502	0.0377444	0.00395962	0.00993484	0.0513311	0.187411	0.010996	0.00440073	0.00727662	0.00783575	0.174108	0.193243	0.0218888	0.0390421	0.036656	-1.09686	-0.624897	-1.27134	-1.4442	0.00243926	-0.768436	-1.65958	0.427655	-0.134076	-0.00229672	0.13138	18.0203	12.4394	14.5221	18.1543	15.1383	19.6477	17.8079	14.5234	11.9334	17.6049	19.4364	18.4307	18.2826	12.0806	11.8721	16.228	15.0707	15.1968
Obs267	LS4	LS6	0.0089339	0.14552	0.0513642	0.00835502	0.0377444	0.00395962	0.00993484	0.0513311	0.187411	0.010996	0.00440073	0.00727662	0.00783575	0.174108	0.193243	0.0218888	0.0390421	0.036656	-1.09686	-0.624897	-1.27134	-1.4442	0.00243926	-0.768436	-1.65958	0.427655	-0.134076	-0.00229672	0.13138	18.0203	12.4394	14.5221	18.1543	15.1383	19.6477	17.8079	14.5234	11.9334	17.6049	19.4364	18.4307	18.2826	12.0806	11.8721	16.228	15.0707	15.1968
Obs268	LS4	LS14	0.033845	0.00724582	0.197145	0.12763	0.00992463	0.00536473	0.00786957	0.0111273	0.183059	0.0105785	0.0907748	0.00488914	0.00558851	0.152863	0.0103012	0.120152	0.0106666	0.0109748	-0.271454	-2.03793	-0.0328966	0.257916	2.36431	2.7284	-0.0282381	1.14391	-0.593659	-0.47767	-0.037814	25.492	28.5748	21.9677	22.8373	27.9456	29.1759	28.4096	27.7168	22.116	27.818	23.5188	29.3616	29.0942	22.4765	27.8711	22.9581	27.8014	27.7444
Obs269	LS4	LS14	0.00712465	0.00887629	0.217673	0.0443129	0.20054	0.00522347	0.00942598	0.208572	0.011817	0.0109227	0.00577904	0.00703807	0.0336091	0.0451747	0.0495148	0.0322673	0.0513587	0.0507697	-0.243014	-0.560308	-1.95934	1.44228	-0.802677	-0.391882	1.24725	0.296637	-0.181711	-0.454651	0.0973753	18.6628	18.2231	11.8239	15.0073	11.9879	19.2836	18.103	11.9093	17.6508	17.8082	19.0814	18.6872	15.5603	14.9688	14.7854	15.6418	14.7122	14.7353
Obs270	LS4	LS13	0.0445657	0.192858	0.0316609	0.00926851	0.0107429	0.00399092	0.167881	0.0817481	0.0895411	0.0700644	0.00436029	0.0589057	0.0245599	0.0829945	0.0987277	0.00538995	0.0120689	0.0106707	-1.54146	0.396702	0.964533	-0.857909	-0.503922	0.192755	1.05457	0.457412	-0.0738639	-0.0916786	0.193643	12.1067	9.17673	12.7905	15.2474	14.9522	16.9326	9.45413	10.8934	10.7112	11.2018	16.7556	11.5488	13.2984	10.8631	10.5159	16.3316	14.7194	14.9656
Obs271	LS4	LS13	0.0445657	0.192858	0.0316609	0.00926851	0.0107429	0.00399092	0.167881	0.0817481	0.0895411	0.0700644	0.00436029	0.0589057	0.0245599	0.0829945	0.0987277	0.00538995	0.0120689	0.0106707	-1.54146	0.396702	0.964533	-0.857909	-0.503922	0.192755	1.05457	0.457412	-0.0738639	-0.0916786	0.193643	12.1067	9.17673	12.7905	15.2474	14.9522	16.9326	9.45413	10.8934	10.7112	11.2018	16.7556	11.5488	13.2984	10.8631	10.5159	16.3316	14.7194	14.9656
Obs272	LS4	LS28	0.00160338	0.0335468	0.0241999	0.0794989	0.0455258	0.0245095	0.0455101	0.0267845	0.0219818	0.0505211	0.0251023	0.193301	0.214106	0.019587	0.0429821	0.00895995	0.0923087	0.049971	0.283937	1.44994	0.0283561	0.565257	0.587798	-0.000983014	-0.430512	-0.0466304	-0.0376191	0.0741324	-0.0333834	16.2537	10.172	10.8252	8.44642	9.56135	10.7998	9.56204	10.6223	11.0175	9.35312	10.752	6.66941	6.46496	11.2482	9.67634	12.8124	8.14763	9.37502
Obs273	LS4	LS6	0.0089339	0.14552	0.0513642	0.00835502	0.0377444	0.00395962	0.00993484	0.0513311	0.187411	0.010996	0.00440073	0.00727662	0.00783575	0.174108	0.193243	0.0218888	0.0390421	0.036656	-1.09686	-0.624897	-1.27134	-1.4442	0.00243926	-0.768436	-1.65958	0.427655	-0.134076	-0.00229672	0.13138	18.0203	12.4394	14.5221	18.1543	15.1383	19.6477	17.8079	14.5234	11.9334	17.6049	19.4364	18.4307	18.2826	12.0806	11.8721	16.228	15.0707	15.1968
Obs274	LS4	LS6	0.0089339	0.14552	0.0513642	0.00835502	0.0377444	0.00395962	0.00993484	0.0513311	0.187411	0.010996	0.00440073	0.00727662	0.00783575	0.174108	0.193243	0.0218888	0.0390421	0.036656	-1.09686	-0.624897	-1.27134	-1.4442	0.00243926	-0.768436	-1.65958	0.427655	-0.134076	-0.00229672	0.13138	18.0203	12.4394	14.5221	18.1543	15.1383	19.6477	17.8079	14.5234	11.9334	17.6049	19.4364	18.4307	18.2826	12.0806	11.8721	16.228	15.0707	15.1968
Obs275	LS4	LS14	0.033845	0.00724582	0.197145	0.12763	0.00992463	0.00536473	0.00786957	0.0111273	0.183059	0.0105785	0.0907748	0.00488914	0.00558851	0.152863	0.0103012	0.120152	0.0106666	0.0109748	-0.271454	-2.03793	-0.0328966	0.257916	2.36431	2.7284	-0.0282381	1.14391	-0.593659	-0.47767	-0.037814	25.492	28.5748	21.9677	22.8373	27.9456	29.1759	28.4096	27.7168	22.116	27.818	23.5188	29.3616	29.0942	22.4765	27.8711	22.9581	27.8014	27.7444
Obs276	LS4	LS14	0.00712465	0.00887629	0.217673	0.0443129	0.20054	0.00522347	0.00942598	0.208572	0.011817	0.0109227	0.00577904	0.00703807	0.0336091	0.0451747	0.0495148	0.0322673	0.0513587	0.0507697	-0.243014	-0.560308	-1.95934	1.44228	-0.802677	-0.391882	1.24725	0.296637	-0.181711	-0.454651	0.0973753	18.6628	18.2231	11.8239	15.0073	11.9879	19.2836	18.103	11.9093	17.6508	17.8082	19.0814	18.6872	15.5603	14.9688	14.7854	15.6418	14.7122	14.7353
Obs277	LS4	LS13	0.0445657	0.192858	0.0316609	0.00926851	0.0107429	0.00399092	0.167881	0.0817481	0.0895411	0.0700644	0.00436029	0.0589057	0.0245599	0.0829945	0.0987277	0.00538995	0.0120689	0.0106707	-1.54146	0.396702	0.964533	-0.857909	-0.503922	0.192755	1.05457	0.457412	-0.0738639	-0.0916786	0.193643	12.1067	9.17673	12.7905	15.2474	14.9522	16.9326	9.45413	10.8934	10.7112	11.2018	16.7556	11.5488	13.2984	10.8631	10.5159	16.3316	14.7194	14.9656
Obs278	LS4	LS13	0.0445657	0.192858	0.0316609	0.00926851	0.0107429	0.00399092	0.167881	0.0817481	0.0895411	0.0700644	0.00436029	0.0589057	0.0245599	0.0829945	0.0987277	0.00538995	0.0120689	0.0106707	-1.54146	0.396702	0.964533	-0.857909	-0.503922	0.192755	1.05457	0.457412	-0.0738639	-0.0916786	0.193643	12.1067	9.17673	12.7905	15.2474	14.9522	16.9326	9.45413	10.8934	10.7112	11.2018	16.7556	11.5488	13.2984	10.8631	10.5159	16.3316	14.7194	14.9656
Obs279	LS4	LS28	0.00160338	0.0335468	0.0241999	0.0794989	0.0455258	0.0245095	0.0455101	0.0267845	0.0219818	0.0505211	0.0251023	0.193301	0.214106	0.019587	0.0429821	0.00895995	0.0923087	0.049971	0.283937	1.44994	0.0283561	0.565257	0.587798	-0.000983014	-0.430512	-0.0466304	-0.0376191	0.0741324	-0.0333834	16.2537	10.172	10.8252	8.44642	9.56135	10.7998	9.56204	10.6223	11.0175	9.35312	10.752	6.66941	6.46496	11.2482	9.67634	12.8124	8.14763	9.37502
Obs280	LS4	LS6	0.0089339	0.14552	0.0513642	0.00835502	0.0377444	0.00395962	0.00993484	0.0513311	0.187411	0.010996	0.00440073	0.00727662	0.00783575	0.174108	0.193243	0.0218888	0.0390421	0.036656	-1.09686	-0.624897	-1.27134	-1.4442	0.00243926	-0.768436	-1.65958	0.427655	-0.134076	-0.00229672	0.13138	18.0203	12.4394	14.5221	18.1543	15.1383	19.6477	17.8079	14.5234	11.9334	17.6049	19.4364	18.4307	18.2826	12.0806	11.8721	16.228	15.0707	15.1968
Obs281	LS4	LS6	0.0089339	0.14552	0.0513642	0.00835502	0.0377444	0.00395962	0.00993484	0.0513311	0.187411	0.010996	0.00440073	0.00727662	0.00783575	0.174108	0.193243	0.0218888	0.0390421	0.036656	-1.09686	-0.624897	-1.27134	-1.4442	0.00243926	-0.768436	-1.65958	0.427655	-0.134076	-0.00229672	0.13138	18.0203	12.4394	14.5221	18.1543	15.1383	19.6477	17.8079	14.5234	11.9334	17.6049	19.4364	18.4307	18.2826	12.0806	11.8721	16.228	15.0707	15.1968
Obs282	LS4	LS14	0.033845	0.00724582	0.197145	0.12763	0.00992463	0.00536473	0.00786957	0.0111273	0.183059	0.0105785	0.0907748	0.00488914	0.00558851	0.152863	0.0103012	0.120152	0.0106666	0.0109748	-0.271454	-2.03793	-0.0328966	0.257916	2.36431	2.7284	-0.0282381	1.14391	-0.593659	-0.47767	-0.037814	25.492	28.5748	21.9677	22.8373	27.9456	29.1759	28.4096	27.7168	22.116	27.818	23.5188	29.3616	29.0942	22.4765	27.8711	22.9581	27.8014	27.7444
Obs283	LS4	LS14	0.00712465	0.00887629	0.217673	0.0443129	0.20054	0.00522347	0.00942598	0.208572	0.011817	0.0109227	0.00577904	0.00703807	0.0336091	0.0451747	0.0495148	0.0322673	0.0513587	0.0507697	-0.243014	-0.560308	-1.95934	1.44228	-0.802677	-0.391882	1.24725	0.296637	-0.181711	-0.454651	0.0973753	18.6628	18.2231	11.8239	15.0073	11.9879	19.2836	18.103	11.9093	17.6508	17.8082	19.0814	18.6872	15.5603	14.9688	14.7854	15.6418	14.7122	14.7353
Obs284	LS4	LS13	0.0445657	0.192858	0.0316609	0.00926851	0.0107429	0.00399092	0.167881	0.0817481	0.0895411	0.0700644	0.00436029	0.0589057	0.0245599	0.0829945	0.0987277	0.00538995	0.0120689	0.0106707	-1.54146	0.396702	0.964533	-0.857909	-0.503922	0.192755	1.05457	0.457412	-0.0738639	-0.0916786	0.193643	12.1067	9.17673	12.7905	15.2474	14.9522	16.9326	9.45413	10.8934	10.7112	11.2018	16.7556	11.5488	13.2984	10.8631	10.5159	16.3316	14.7194	14.9656
Obs285	LS4	LS13	0.0445657	0.192858	0.0316609	0.00926851	0.0107429	0.00399092	0.167881	0.0817481	0.0895411	0.0700644	0.00436029	0.0589057	0.0245599	0.0829945	0.0987277	0.00538995	0.0120689	0.0106707	-1.54146	0.396702	0.964533	-0.857909	-0.503922	0.192755	1.05457	0.457412	-0.0738639	-0.0916786	0.193643	12.1067	9.17673	12.7905	15.2474	14.9522	16.9326	9.45413	10.8934	10.7112	11.2018	16.7556	11.5488	13.2984	10.8631	10.5159	16.3316	14.7194	14.9656
Obs286	LS4	LS28	0.00160338	0.0335468	0.0241999	0.0794989	0.0455258	0.0245095	0.0455101	0.0267845	0.0219818	0.0505211	0.0251023	0.193301	0.214106	0.019587	0.0429821	0.00895995	0.0923087	0.049971	0.283937	1.44994	0.0283561	0.565257	0.587798	-0.000983014	-0.430512	-0.0466304	-0.0376191	0.0741324	-0.0333834	16.2537	10.172	10.8252	8.44642	9.56135	10.7998	9.56204	10.6223	11.0175	9.35312	10.752	6.66941	6.46496	11.2482	9.67634	12.8124	8.14763	9.37502
Obs287	LS4	LS6	0.0089339	0.14552	0.0513642	0.00835502	0.0377444	0.00395962	0.00993484	0.0513311	0.187411	0.010996	0.00440073	0.00727662	0.00783575	0.174108	0.193243	0.0218888	0.0390421	0.036656	-1.09686	-0.624897	-1.27134	-1.4442	0.00243926	-0.768436	-1.65958	0.427655	-0.134076	-0.00229672	0.13138	18.0203	12.4394	14.5221	18.1543	15.1383	19.6477	17.8079	14.5234	11.9334	17.6049	19.4364	18.4307	18.2826	12.0806	11.8721	16.228	15.0707	15.1968
Obs288	LS4	LS6	0.0089339	0.14552	0.0513642	0.00835502	0.0377444	0.00395962	0.00993484	0.0513311	0.187411	0.010996	0.00440073	0.00727662	0.00783575	0.174108	0.193243	0.0218888	0.0390421	0.036656	-1.09686	-0.624897	-1.27134	-1.4442	0.00243926	-0.768436	-1.65958	0.427655	-0.134076	-0.00229672	0.13138	18.0203	12.4394	14.5221	18.1543	15.1383	19.6477	17.8079	14.5234	11.9334	17.6049	19.4364	18.4307	18.2826	12.0806	11.8721	16.228	15.0707	15.1968
Obs289	LS4	LS14	0.033845	0.00724582	0.197145	0.12763	0.00992463	0.00536473	0.00786957	0.0111273	0.183059	0.0105785	0.0907748	0.00488914	0.00558851	0.152863	0.0103012	0.120152	0.0106666	0.0109748	-0.271454	-2.03793	-0.0328966	0.257916	2.36431	2.7284	-0.0282381	1.14391	-0.593659	-0.47767	-0.037814	25.492	28.5748	21.9677	22.8373	27.9456	29.1759	28.4096	27.7168	22.116	27.818	23.5188	29.3616	29.0942	22.4765	27.8711	22.9581	27.8014	27.7444
Obs290	LS4	LS14	0.00712465	0.00887629	0.217673	0.0443129	0.20054	0.00522347	0.00942598	0.208572	0.011817	0.0109227	0.00577904	0.00703807	0.0336091	0.0451747	0.0495148	0.0322673	0.0513587	0.0507697	-0.243014	-0.560308	-1.95934	1.44228	-0.802677	-0.391882	1.24725	0.296637	-0.181711	-0.454651	0.0973753	18.6628	18.2231	11.8239	15.0073	11.9879	19.2836	18.103	11.9093	17.6508	17.8082	19.0814	18.6872	15.5603	14.9688	14.7854	15.6418	14.7122	14.7353
Obs291	LS4	LS13	0.0445657	0.192858	0.0316609	0.00926851	0.0107429	0.00399092	0.167881	0.0817481	0.0895411	0.0700644	0.00436029	0.0589057	0.0245599	0.0829945	0.0987277	0.00538995	0.0120689	0.0106707	-1.54146	0.396702	0.964533	-0.857909	-0.503922	0.192755	1.05457	0.457412	-0.0738639	-0.0916786	0.193643	12.1067	9.17673	12.7905	15.2474	14.9522	16.9326	9.45413	10.8934	10.7112	11.2018	16.7556	11.5488	13.2984	10.8631	10.5159	16.3316	14.7194	14.9656
Obs292	LS4	LS13	0.0445657	0.192858	0.0316609	0.00926851	0.0107429	0.00399092	0.167881	0.0817481	0.0895411	0.0700644	0.00436029	0.0589057	0.0245599	0.0829945	0.0987277	0.00538995	0.0120689	0.0106707	-1.54146	0.396702	0.964533	-0.857909	-0.503922	0.192755	1.05457	0.457412	-0.0738639	-0.0916786	0.193643	12.1067	9.17673	12.7905	15.2474	14.9522	16.9326	9.45413	10.8934	10.7112	11.2018	16.7556	11.5488	13.2984	10.8631	10.5159	16.3316	14.7194	14.9656
Obs293	LS4	LS28	0.00160338	0.0335468	0.0241999	0.0794989	0.0455258	0.0245095	0.0455101	0.0267845	0.0219818	0.0505211	0.0251023	0.193301	0.214106	0.019587	0.0429821	0.00895995	0.0923087	0.049971	0.283937	1.44994	0.0283561	0.565257	0.587798	-0.000983014	-0.430512	-0.0466304	-0.0376191	0.0741324	-0.0333834	16.2537	10.172	10.8252	8.44642	9.56135	10.7998	9.56204	10.6223	11.0175	9.35312	10.752	6.66941	6.46496	11.2482	9.67634	12.8124	8.14763	9.37502
Obs294	LS4	LS4	0.00315958	0.101664	0.134309	0.00914841	0.0369896	0.000659186	0.00286244	0.0397957	0.0290726	0.0036164	0.00180096	0.00254673	0.00513705	0.448863	0.107769	0.0346074	0.0132868	0.0247128	-1.22952	-0.959228	-2.60317	-0.996876	-0.0741538	0.579287	-0.831068	-0.714945	0.838639	7.81059	0.0607475	83.626	76.6836	76.1266	81.4998	78.7056	86.7604	83.8236	78.5594	79.1873	83.356	84.7503	84.0573	82.654	73.7135	76.567	78.8388	80.7534	79.5123
Obs295	LS4	LS6	0.0089339	0.14552	0.0513642	0.00835502	0.0377444	0.00395962	0.00993484	0.0513311	0.187411	0.010996	0.00440073	0.00727662	0.00783575	0.174108	0.193243	0.0218888	0.0390421	0.036656	-1.09686	-0.624897	-1.27134	-1.4442	0.00243926	-0.768436	-1.65958	0.427655	-0.134076	-0.00229672	0.13138	18.0203	12.4394	14.5221	18.1543	15.1383	19.6477	17.8079	14.5234	11.9334	17.6049	19.4364	18.4307	18.2826	12.0806	11.8721	16.228	15.0707	15.1968
Obs296	LS4	LS14	0.033845	0.00724582	0.197145	0.12763	0.00992463	0.00536473	0.00786957	0.0111273	0.183059	0.0105785	0.0907748	0.00488914	0.00558851	0.152863	0.0103012	0.120152	0.0106666	0.0109748	-0.271454	-2.03793	-0.0328966	0.257916	2.36431	2.7284	-0.0282381	1.14391	-0.593659	-0.47767	-0.037814	25.492	28.5748	21.9677	22.8373	27.9456	29.1759	28.4096	27.7168	22.116	27.818	23.5188	29.3616	29.0942	22.4765	27.8711	22.9581	27.8014	27.7444
Obs297	LS4	LS14	0.00712465	0.00887629	0.217673	0.0443129	0.20054	0.00522347	0.00942598	0.208572	0.011817	0.0109227	0.00577904	0.00703807	0.0336091	0.0451747	0.0495148	0.0322673	0.0513587	0.0507697	-0.243014	-0.560308	-1.95934	1.44228	-0.802677	-0.391882	1.24725	0.296637	-0.181711	-0.454651	0.0973753	18.6628	18.2231	11.8239	15.0073	11.9879	19.2836	18.103	11.9093	17.6508	17.8082	19.0814	18.6872	15.5603	14.9688	14.7854	15.6418	14.7122	14.7353
Obs298	LS4	LS13	0.0445657	0.192858	0.0316609	0.00926851	0.0107429	0.00399092	0.167881	0.0817481	0.0895411	0.0700644	0.00436029	0.0589057	0.0245599	0.0829945	0.0987277	0.00538995	0.0120689	0.0106707	-1.54146	0.396702	0.964533	-0.857909	-0.503922	0.192755	1.05457	0.457412	-0.0738639	-0.0916786	0.193643	12.1067	9.17673	12.7905	15.2474	14.9522	16.9326	9.45413	10.8934	10.7112	11.2018	16.7556	11.5488	13.2984	10.8631	10.5159	16.3316	14.7194	14.9656
Obs299	LS4	LS13	0.0445657	0.192858	0.0316609	0.00926851	0.0107429	0.00399092	0.167881	0.0817481	0.0895411	0.0700644	0.00436029	0.0589057	0.0245599	0.0829945	0.0987277	0.00538995	0.0120689	0.0106707	-1.54146	0.396702	0.964533	-0.857909	-0.503922	0.192755	1.05457	0.457412	-0.0738639	-0.0916786	0.193643	12.1067	9.17673	12.7905	15.2474	14.9522	16.9326	9.45413	10.8934	10.7112	11.2018	16.7556	11.5488	13.2984	10.8631	10.5159	16.3316	14.7194	14.9656
Obs300	LS4	LS28	0.00160338	0.0335468	0.0241999	0.0794989	0.0455258	0.0245095	0.0455101	0.0267845	0.0219818	0.0505211	0.0251023	0.193301	0.214106	0.019587	0.0429821	0.00895995	0.0923087	0.049971	0.283937	1.44994	0.0283561	0.565257	0.587798	-0.000983014	-0.430512	-0.0466304	-0.0376191	0.0741324	-0.0333834	16.2537	10.172	10.8252	8.44642	9.56135	10.7998	9.56204	10.6223	11.0175	9.35312	10.752	6.66941	6.46496	11.2482	9.67634	12.8124	8.14763	9.37502
Obs301	LS4	LS6	0.0089339	0.14552	0.0513642	0.00835502	0.0377444	0.00395962	0.00993484	0.0513311	0.187411	0.010996	0.00440073	0.00727662	0.00783575	0.174108	0.193243	0.0218888	0.0390421	0.036656	-1.09686	-0.624897	-1.27134	-1.4442	0.00243926	-0.768436	-1.65958	0.427655	-0.134076	-0.00229672	0.13138	18.0203	12.4394	14.5221	18.1543	15.1383	19.6477	17.8079	14.5234	11.9334	17.6049	19.4364	18.4307	18.2826	12.0806	11.8721	16.228	15.0707	15.1968
Obs302	LS4	LS6	0.0089339	0.14552	0.0513642	0.00835502	0.0377444	0.00395962	0.00993484	0.0513311	0.187411	0.010996	0.00440073	0.00727662	0.00783575	0.174108	0.193243	0.0218888	0.0390421	0.036656	-1.09686	-0.624897	-1.27134	-1.4442	0.00243926	-0.768436	-1.65958	0.427655	-0.134076	-0.00229672	0.13138	18.0203	12.4394	14.5221	18.1543	15.1383	19.6477	17.8079	14.5234	11.9334	17.6049	19.4364	18.4307	18.2826	12.0806	11.8721	16.228	15.0707	15.1968
Obs303	LS4	LS14	0.033845	0.00724582	0.197145	0.12763	0.00992463	0.00536473	0.00786957	0.0111273	0.183059	0.0105785	0.0907748	0.00488914	0.00558851	0.152863	0.0103012	0.120152	0.0106666	0.0109748	-0.271454	-2.03793	-0.0328966	0.257916	2.36431	2.7284	-0.0282381	1.14391	-0.593659	-0.47767	-0.037814	25.492	28.5748	21.9677	22.8373	27.9456	29.1759	28.4096	27.7168	22.116	27.818	23.5188	29.3616	29.0942	22.4765	27.8711	22.9581	27.8014	27.7444
Obs304	LS4	LS14	0.00712465	0.00887629	0.217673	0.0443129	0.20054	0.00522347	0.00942598	0.208572	0.011817	0.0109227	0.00577904	0.00703807	0.0336091	0.0451747	0.0495148	0.0322673	0.0513587	0.0507697	-0.243014	-0.560308	-1.95934	1.44228	-0.802677	-0.391882	1.24725	0.296637	-0.181711	-0.454651	0.0973753	18.6628	18.2231	11.8239	15.0073	11.9879	19.2836	18.103	11.9093	17.6508	17.8082	19.0814	18.6872	15.5603	14.9688	14.7854	15.6418	14.7122	14.7353
Obs305	LS4	LS13	0.0445657	0.192858	0.0316609	0.00926851	0.0107429	0.00399092	0.167881	0.0817481	0.0895411	0.0700644	0.00436029	0.0589057	0.0245599	0.0829945	0.0987277	0.00538995	0.0120689	0.0106707	-1.54146	0.396702	0.964533	-0.857909	-0.503922	0.192755	1.05457	0.457412	-0.0738639	-0.0916786	0.193643	12.1067	9.17673	12.7905	15.2474	14.9522	16.9326	9.45413	10.8934	10.7112	11.2018	16.7556	11.5488	13.2984	10.8631	10.5159	16.3316	14.7194	14.9656
Obs306	LS4	LS13	0.0445657	0.192858	0.0316609	0.00926851	0.0107429	0.00399092	0.167881	0.0817481	0.0895411	0.0700644	0.00436029	0.0589057	0.0245599	0.0829945	0.0987277	0.00538995	0.0120689	0.0106707	-1.54146	0.396702	0.964533	-0.857909	-0.503922	0.192755	1.05457	0.457412	-0.0738639	-0.0916786	0.193643	12.1067	9.17673	12.7905	15.2474	14.9522	16.9326	9.45413	10.8934	10.7112	11.2018	16.7556	11.5488	13.2984	10.8631	10.5159	16.3316	14.7194	14.9656
Obs307	LS4	LS28	0.00160338	0.0335468	0.0241999	0.0794989	0.0455258	0.0245095	0.0455101	0.0267845	0.0219818	0.0505211	0.0251023	0.193301	0.214106	0.019587	0.0429821	0.00895995	0.0923087	0.049971	0.283937	1.44994	0.0283561	0.565257	0.587798	-0.000983014	-0.430512	-0.0466304	-0.0376191	0.0741324	-0.0333834	16.2537	10.172	10.8252	8.44642	9.56135	10.7998	9.56204	10.6223	11.0175	9.35312	10.752	6.66941	6.46496	11.2482	9.67634	12.8124	8.14763	9.37502
Obs308	LS4	LS6	0.0089339	0.14552	0.0513642	0.00835502	0.0377444	0.00395962	0.00993484	0.0513311	0.187411	0.010996	0.00440073	0.00727662	0.00783575	0.174108	0.193243	0.0218888	0.0390421	0.036656	-1.09686	-0.624897	-1.27134	-1.4442	0.00243926	-0.768436	-1.65958	0.427655	-0.134076	-0.00229672	0.13138	18.0203	12.4394	14.5221	18.1543	15.1383	19.6477	17.8079	14.5234	11.9334	17.6049	19.4364	18.4307	18.2826	12.0806	11.8721	16.228	15.0707	15.1968
Obs309	LS4	LS6	0.0089339	0.14552	0.0513642	0.00835502	0.0377444	0.00395962	0.00993484	0.0513311	0.187411	0.010996	0.00440073	0.00727662	0.00783575	0.174108	0.193243	0.0218888	0.0390421	0.036656	-1.09686	-0.624897	-1.27134	-1.4442	0.00243926	-0.768436	-1.65958	0.427655	-0.134076	-0.00229672	0.13138	18.0203	12.4394	14.5221	18.1543	15.1383	19.6477	17.8079	14.5234	11.9334	17.6049	19.4364	18.4307	18.2826	12.0806	11.8721	16.228	15.0707	15.1968
Obs310	LS4	LS14	0.033845	0.00724582	0.197145	0.12763	0.00992463	0.00536473	0.00786957	0.0111273	0.183059	0.0105785	0.0907748	0.00488914	0.00558851	0.152863	0.0103012	0.120152	0.0106666	0.0109748	-0.271454	-2.03793	-0.0328966	0.257916	2.36431	2.7284	-0.0282381	1.14391	-0.593659	-0.47767	-0.037814	25.492	28.5748	21.9677	22.8373	27.9456	29.1759	28.4096	27.7168	22.116	27.818	23.5188	29.3616	29.0942	22.4765	27.8711	22.9581	27.8014	27.7444
Obs311	LS4	LS14	0.00712465	0.00887629	0.217673	0.0443129	0.20054	0.00522347	0.00942598	0.208572	0.011817	0.0109227	0.00577904	0.00703807	0.0336091	0.0451747	0.0495148	0.0322673	0.0513587	0.0507697	-0.243014	-0.560308	-1.95934	1.44228	-0.802677	-0.391882	1.24725	0.296637	-0.181711	-0.454651	0.0973753	18.6628	18.2231	11.8239	15.0073	11.9879	19.2836	18.103	11.9093	17.6508	17.8082	19.0814	18.6872	15.5603	14.9688	14.7854	15.6418	14.7122	14.7353
Obs312	LS4	LS13	0.0375779	0.317295	0.0161407	0.0109893	0.00751439	0.00363576	0.0877482	0.167369	0.0970452	0.0187437	0.00398717	0.0539771	0.0270294	0.0630575	0.0570302	0.0219916	0.00525316	0.00361494	-1.5841	0.123899	0.79954	-0.966074	-0.093921	0.55386	1.36921	-6.63689	-4.38764	-0.422268	5.65745	108	103.733	109.69	110.459	111.219	112.671	106.304	105.012	106.102	109.391	112.487	107.276	108.659	106.965	107.166	109.071	111.935	112.683
Obs313	LS4	LS13	0.0445657	0.192858	0.0316609	0.00926851	0.0107429	0.00399092	0.167881	0.0817481	0.0895411	0.0700644	0.00436029	0.0589057	0.0245599	0.0829945	0.0987277	0.00538995	0.0120689	0.0106707	-1.54146	0.396702	0.964533	-0.857909	-0.503922	0.192755	1.05457	0.457412	-0.0738639	-0.0916786	0.193643	12.1067	9.17673	12.7905	15.2474	14.9522	16.9326	9.45413	10.8934	10.7112	11.2018	16.7556	11.5488	13.2984	10.8631	10.5159	16.3316	14.7194	14.9656
Obs314	LS4	LS28	0.00160338	0.0335468	0.0241999	0.0794989	0.0455258	0.0245095	0.0455101	0.0267845	0.0219818	0.0505211	0.0251023	0.193301	0.214106	0.019587	0.0429821	0.00895995	0.0923087	0.049971	0.283937	1.44994	0.0283561	0.565257	0.587798	-0.000983014	-0.430512	-0.0466304	-0.0376191	0.0741324	-0.0333834	16.2537	10.172	10.8252	8.44642	9.56135	10.7998	9.56204	10.6223	11.0175	9.35312	10.752	6.66941	6.46496	11.2482	9.67634	12.8124	8.14763	9.37502
Obs315	LS4	LS6	0.0089339	0.14552	0.0513642	0.00835502	0.0377444	0.00395962	0.00993484	0.0513311	0.187411	0.010996	0.00440073	0.00727662	0.00783575	0.174108	0.193243	0.0218888	0.0390421	0.036656	-1.09686	-0.624897	-1.27134	-1.4442	0.00243926	-0.768436	-1.65958	0.427655	-0.134076	-0.00229672	0.13138	18.0203	12.4394	14.5221	18.1543	15.1383	19.6477	17.8079	14.5234	11.9334	17.6049	19.4364	18.4307	18.2826	12.0806	11.8721	16.228	15.0707	15.1968
Obs316	LS4	LS6	0.0089339	0.14552	0.0513642	0.00835502	0.0377444	0.00395962	0.00993484	0.0513311	0.187411	0.010996	0.00440073	0.00727662	0.00783575	0.174108	0.193243	0.0218888	0.0390421	0.036656	-1.09686	-0.624897	-1.27134	-1.4442	0.00243926	-0.768436	-1.65958	0.427655	-0.134076	-0.00229672	0.13138	18.0203	12.4394	14.5221	18.1543	15.1383	19.6477	17.8079	14.5234	11.9334	17.6049	19.4364	18.4307	18.2826	12.0806	11.8721	16.228	15.0707	15.1968
Obs317	LS4	LS4	0.0376355	0.00413577	0.118898	0.187092	0.00791334	0.00224259	0.013413	0.00839846	0.10297	0.00398453	0.11418	0.00366323	0.00443801	0.252893	0.00582382	0.110089	0.0144097	0.0078203	-0.317736	-2.141	-0.0527363	0.645077	2.6914	3.3538	0.0376301	-1.12889	4.88184	-1.37853	1.56694	58.7344	63.1509	56.4337	55.5271	61.8532	64.375	60.7978	61.7342	56.7214	63.2254	56.5147	63.3936	63.0098	54.9243	62.4663	56.5877	60.6544	61.8768
Obs318	LS4	LS19	0.00951498	0.00608473	0.157664	0.0780144	0.192039	0.00262242	0.0192949	0.189063	0.00798305	0.00494112	0.00873013	0.00633325	0.0320547	0.0897578	0.03362	0.0355071	0.0833272	0.0434484	-0.289296	-0.663376	-1.97918	1.82944	-0.475583	0.23351	1.31312	-1.97617	5.29378	-1.35551	1.70213	55.5399	56.4341	49.9247	51.3318	49.5302	58.1174	54.1259	49.5615	55.891	56.8504	55.7121	56.354	53.1107	51.0514	53.0154	52.9061	51.2001	52.5025
Obs319	LS4	LS21	0.0539694	0.119881	0.0207948	0.0147964	0.00932846	0.00181684	0.311617	0.0671939	0.0548513	0.0287406	0.00597287	0.0480655	0.0212405	0.14953	0.0607861	0.00537823	0.0177559	0.00828069	-1.58774	0.293634	0.944693	-0.470747	-0.176828	0.818147	1.12044	-1.81539	5.40163	-0.992536	1.7984	48.0162	46.42	49.9236	50.6042	51.5269	54.7988	44.5094	47.5778	47.9837	49.2764	52.4185	48.2479	49.8812	45.978	47.7783	52.6283	50.2396	51.7651
Obs320	LS4	LS13	0.0445657	0.192858	0.0316609	0.00926851	0.0107429	0.00399092	0.167881	0.0817481	0.0895411	0.0700644	0.00436029	0.0589057	0.0245599	0.0829945	0.0987277	0.00538995	0.0120689	0.0106707	-1.54146	0.396702	0.964533	-0.857909	-0.503922	0.192755	1.05457	0.457412	-0.0738639	-0.0916786	0.193643	12.1067	9.17673	12.7905	15.2474	14.9522	16.9326	9.45413	10.8934	10.7112	11.2018	16.7556	11.5488	13.2984	10.8631	10.5159	16.3316	14.7194	14.9656
Obs321	LS4	LS28	0.00160338	0.0335468	0.0241999	0.0794989	0.0455258	0.0245095	0.0455101	0.0267845	0.0219818	0.0505211	0.0251023	0.193301	0.214106	0.019587	0.0429821	0.00895995	0.0923087	0.049971	0.283937	1.44994	0.0283561	0.565257	0.587798	-0.000983014	-0.430512	-0.0466304	-0.0376191	0.0741324	-0.0333834	16.2537	10.172	10.8252	8.44642	9.56135	10.7998	9.56204	10.6223	11.0175	9.35312	10.752	6.66941	6.46496	11.2482	9.67634	12.8124	8.14763	9.37502
Obs322	LS4	LS6	0.0089339	0.14552	0.0513642	0.00835502	0.0377444	0.00395962	0.00993484	0.0513311	0.187411	0.010996	0.00440073	0.00727662	0.00783575	0.174108	0.193243	0.0218888	0.0390421	0.036656	-1.09686	-0.624897	-1.27134	-1.4442	0.00243926	-0.768436	-1.65958	0.427655	-0.134076	-0.00229672	0.13138	18.0203	12.4394	14.5221	18.1543	15.1383	19.6477	17.8079	14.5234	11.9334	17.6049	19.4364	18.4307	18.2826	12.0806	11.8721	16.228	15.0707	15.1968
Obs323	LS4	LS6	0.0089339	0.14552	0.0513642	0.00835502	0.0377444	0.00395962	0.00993484	0.0513311	0.187411	0.010996	0.00440073	0.00727662	0.00783575	0.174108	0.193243	0.0218888	0.0390421	0.036656	-1.09686	-0.624897	-1.27134	-1.4442	0.00243926	-0.768436	-1.65958	0.427655	-0.134076	-0.00229672	0.13138	18.0203	12.4394	14.5221	18.1543	15.1383	19.6477	17.8079	14.5234	11.9334	17.6049	19.4364	18.4307	18.2826	12.0806	11.8721	16.228	15.0707	15.1968
Obs324	LS4	LS14	0.033845	0.00724582	0.197145	0.12763	0.00992463	0.00536473	0.00786957	0.0111273	0.183059	0.0105785	0.0907748	0.00488914	0.00558851	0.152863	0.0103012	0.120152	0.0106666	0.0109748	-0.271454	-2.03793	-0.0328966	0.257916	2.36431	2.7284	-0.0282381	1.14391	-0.593659	-0.47767	-0.037814	25.492	28.5748	21.9677	22.8373	27.9456	29.1759	28.4096	27.7168	22.116	27.818	23.5188	29.3616	29.0942	22.4765	27.8711	22.9581	27.8014	27.7444
Obs325	LS4	LS14	0.00712465	0.00887629	0.217673	0.0443129	0.20054	0.00522347	0.00942598	0.208572	0.011817	0.0109227	0.00577904	0.00703807	0.0336091	0.0451747	0.0495148	0.0322673	0.0513587	0.0507697	-0.243014	-0.560308	-1.95934	1.44228	-0.802677	-0.391882	1.24725	0.296637	-0.181711	-0.454651	0.0973753	18.6628	18.2231	11.8239	15.0073	11.9879	19.2836	18.103	11.9093	17.6508	17.8082	19.0814	18.6872	15.5603	14.9688	14.7854	15.6418	14.7122	14.7353
Obs326	LS4	LS13	0.0445657	0.192858	0.0316609	0.00926851	0.0107429	0.00399092	0.167881	0.0817481	0.0895411	0.0700644	0.00436029	0.0589057	0.0245599	0.0829945	0.0987277	0.00538995	0.0120689	0.0106707	-1.54146	0.396702	0.964533	-0.857909	-0.503922	0.192755	1.05457	0.457412	-0.0738639	-0.0916786	0.193643	12.1067	9.17673	12.7905	15.2474	14.9522	16.9326	9.45413	10.8934	10.7112	11.2018	16.7556	11.5488	13.2984	10.8631	10.5159	16.3316	14.7194	14.9656
Obs327	LS4	LS13	0.0445657	0.192858	0.0316609	0.00926851	0.0107429	0.00399092	0.167881	0.0817481	0.0895411	0.0700644	0.00436029	0.0589057	0.0245599	0.0829945	0.0987277	0.00538995	0.0120689	0.0106707	-1.54146	0.396702	0.964533	-0.857909	-0.503922	0.192755	1.05457	0.457412	-0.0738639	-0.0916786	0.193643	12.1067	9.17673	12.7905	15.2474	14.9522	16.9326	9.45413	10.8934	10.7112	11.2018	16.7556	11.5488	13.2984	10.8631	10.5159	16.3316	14.7194	14.9656
Obs328	LS4	LS28	0.00160338	0.0335468	0.0241999	0.0794989	0.0455258	0.0245095	0.0455101	0.0267845	0.0219818	0.0505211	0.0251023	0.193301	0.214106	0.019587	0.0429821	0.00895995	0.0923087	0.049971	0.283937	1.44994	0.0283561	0.565257	0.587798	-0.000983014	-0.430512	-0.0466304	-0.0376191	0.0741324	-0.0333834	16.2537	10.172	10.8252	8.44642	9.56135	10.7998	9.56204	10.6223	11.0175	9.35312	10.752	6.66941	6.46496	11.2482	9.67634	12.8124	8.14763	9.37502
Obs329	LS4	LS6	0.0089339	0.14552	0.0513642	0.00835502	0.0377444	0.00395962	0.00993484	0.0513311	0.187411	0.010996	0.00440073	0.00727662	0.00783575	0.174108	0.193243	0.0218888	0.0390421	0.036656	-1.09686	-0.624897	-1.27134	-1.4442	0.00243926	-0.768436	-1.65958	0.427655	-0.134076	-0.00229672	0.13138	18.0203	12.4394	14.5221	18.1543	15.1383	19.6477	17.8079	14.5234	11.9334	17.6049	19.4364	18.4307	18.2826	12.0806	11.8721	16.228	15.0707	15.1968
Obs330	LS4	LS6	0.0089339	0.14552	0.0513642	0.00835502	0.0377444	0.00395962	0.00993484	0.0513311	0.187411	0.010996	0.00440073	0.00727662	0.00783575	0.174108	0.193243	0.0218888	0.0390421	0.036656	-1.09686	-0.624897	-1.27134	-1.4442	0.00243926	-0.768436	-1.65958	0.427655	-0.134076	-0.00229672	0.13138	18.0203	12.4394	14.5221	18.1543	15.1383	19.6477	17.8079	14.5234	11.9334	17.6049	19.4364	18.4307	18.2826	12.0806	11.8721	16.228	15.0707	15.1968
Obs331	LS4	LS14	0.033845	0.00724582	0.197145	0.12763	0.00992463	0.00536473	0.00786957	0.0111273	0.183059	0.0105785	0.0907748	0.00488914	0.00558851	0.152863	0.0103012	0.120152	0.0106666	0.0109748	-0.271454	-2.03793	-0.0328966	0.257916	2.36431	2.7284	-0.0282381	1.14391	-0.593659	-0.47767	-0.037814	25.492	28.5748	21.9677	22.8373	27.9456	29.1759	28.4096	27.7168	22.116	27.818	23.5188	29.3616	29.0942	22.4765	27.8711	22.9581	27.8014	27.7444
Obs332	LS4	LS14	0.00712465	0.00887629	0.217673	0.0443129	0.20054	0.00522347	0.00942598	0.208572	0.011817	0.0109227	0.00577904	0.00703807	0.0336091	0.0451747	0.0495148	0.0322673	0.0513587	0.0507697	-0.243014	-0.560308	-1.95934	1.44228	-0.802677	-0.391882	1.24725	0.296637	-0.181711	-0.454651	0.0973753	18.6628	18.2231	11.8239	15.0073	11.9879	19.2836	18.103	11.9093	17.6508	17.8082	19.0814	18.6872	15.5603	14.9688	14.7854	15.6418	14.7122	14.7353
Obs333	LS4	LS13	0.0445657	0.192858	0.0316609	0.00926851	0.0107429	0.00399092	0.167881	0.0817481	0.0895411	0.0700644	0.00436029	0.0589057	0.0245599	0.0829945	0.0987277	0.00538995	0.0120689	0.0106707	-1.54146	0.396702	0.964533	-0.857909	-0.503922	0.192755	1.05457	0.457412	-0.0738639	-0.0916786	0.193643	12.1067	9.17673	12.7905	15.2474	14.9522	16.9326	9.45413	10.8934	10.7112	11.2018	16.7556	11.5488	13.2984	10.8631	10.5159	16.3316	14.7194	14.9656
Obs334	LS4	LS13	0.0445657	0.192858	0.0316609	0.00926851	0.0107429	0.00399092	0.167881	0.0817481	0.0895411	0.0700644	0.00436029	0.0589057	0.0245599	0.0829945	0.0987277	0.00538995	0.0120689	0.0106707	-1.54146	0.396702	0.964533	-0.857909	-0.503922	0.192755	1.05457	0.457412	-0.0738639	-0.0916786	0.193643	12.1067	9.17673	12.7905	15.2474	14.9522	16.9326	9.45413	10.8934	10.7112	11.2018	16.7556	11.5488	13.2984	10.8631	10.5159	16.3316	14.7194	14.9656
Obs335	LS4	LS28	0.00160338	0.0335468	0.0241999	0.0794989	0.0455258	0.0245095	0.0455101	0.0267845	0.0219818	0.0505211	0.0251023	0.193301	0.214106	0.019587	0.0429821	0.00895995	0.0923087	0.049971	0.283937	1.44994	0.0283561	0.565257	0.587798	-0.000983014	-0.430512	-0.0466304	-0.0376191	0.0741324	-0.0333834	16.2537	10.172	10.8252	8.44642	9.56135	10.7998	9.56204	10.6223	11.0175	9.35312	10.752	6.66941	6.46496	11.2482	9.67634	12.8124	8.14763	9.37502
Obs336	LS6	LS6	0.0089339	0.14552	0.0513642	0.00835502	0.0377444	0.00395962	0.00993484	0.0513311	0.187411	0.010996	0.00440073	0.00727662	0.00783575	0.174108	0.193243	0.0218888	0.0390421	0.036656	-1.09686	-0.624897	-1.27134	-1.4442	0.00243926	-0.768436	-1.65958	0.427655	-0.134076	-0.00229672	0.13138	18.0203	12.4394	14.5221	18.1543	15.1383	19.6477	17.8079	14.5234	11.9334	17.6049	19.4364	18.4307	18.2826	12.0806	11.8721	16.228	15.0707	15.1968
Obs337	LS6	LS6	0.0089339	0.14552	0.0513642	0.00835502	0.0377444	0.00395962	0.00993484	0.0513311	0.187411	0.010996	0.00440073	0.00727662	0.00783575	0.174108	0.193243	0.0218888	0.0390421	0.036656	-1.09686	-0.624897	-1.27134	-1.4442	0.00243926	-0.768436	-1.65958	0.427655	-0.134076	-0.00229672	0.13138	18.0203	12.4394	14.5221	18.1543	15.1383	19.6477	17.8079	14.5234	11.9334	17.6049	19.4364	18.4307	18.2826	12.0806	11.8721	16.228	15.0707	15.1968
Obs338	LS6	LS28	0.00160338	0.0335468	0.0241999	0.0794989	0.0455258	0.0245095	0.0455101	0.0267845	0.0219818	0.0505211	0.0251023	0.193301	0.214106	0.019587	0.0429821	0.00895995	0.0923087	0.049971	0.283937	1.44994	0.0283561	0.565257	0.587798	-0.000983014	-0.430512	-0.0466304	-0.0376191	0.0741324	-0.0333834	16.2537	10.172	10.8252	8.44642	9.56135	10.7998	9.56204	10.6223	11.0175	9.35312	10.752	6.66941	6.46496	11.2482	9.67634	12.8124	8.14763	9.37502
Obs339	LS6	LS13	0.0445657	0.192858	0.0316609	0.00926851	0.0107429	0.00399092	0.167881	0.0817481	0.0895411	0.0700644	0.00436029	0.0589057	0.0245599	0.0829945	0.0987277	0.00538995	0.0120689	0.0106707	-1.54146	0.396702	0.964533	-0.857909	-0.503922	0.192755	1.05457	0.457412	-0.0738639	-0.0916786	0.193643	12.1067	9.17673	12.7905	15.2474	14.9522	16.9326	9.45413	10.8934	10.7112	11.2018	16.7556	11.5488	13.2984	10.8631	10.5159	16.3316	14.7194	14.9656
Obs340	LS6	LS14	0.00712465	0.00887629	0.217673	0.0443129	0.20054	0.00522347	0.00942598	0.208572	0.011817	0.0109227	0.00577904	0.00703807	0.0336091	0.0451747	0.0495148	0.0322673	0.0513587	0.0507697	-0.243014	-0.560308	-1.95934	1.44228	-0.802677	-0.391882	1.24725	0.296637	-0.181711	-0.454651	0.0973753	18.6628	18.2231	11.8239	15.0073	11.9879	19.2836	18.103	11.9093	17.6508	17.8082	19.0814	18.6872	15.5603	14.9688	14.7854	15.6418	14.7122	14.7353
Obs341	LS6	LS28	0.00160338	0.0335468	0.0241999	0.0794989	0.0455258	0.0245095	0.0455101	0.0267845	0.0219818	0.0505211	0.0251023	0.193301	0.214106	0.019587	0.0429821	0.00895995	0.0923087	0.049971	0.283937	1.44994	0.0283561	0.565257	0.587798	-0.000983014	-0.430512	-0.0466304	-0.0376191	0.0741324	-0.0333834	16.2537	10.172	10.8252	8.44642	9.56135	10.7998	9.56204	10.6223	11.0175	9.35312	10.752	6.66941	6.46496	11.2482	9.67634	12.8124	8.14763	9.37502
Obs342	LS6	LS13	0.0445657	0.192858	0.0316609	0.00926851	0.0107429	0.00399092	0.167881	0.0817481	0.0895411	0.0700644	0.00436029	0.0589057	0.0245599	0.0829945	0.0987277	0.00538995	0.0120689	0.0106707	-1.54146	0.396702	0.964533	-0.857909	-0.503922	0.192755	1.05457	0.457412	-0.0738639	-0.0916786	0.193643	12.1067	9.17673	12.7905	15.2474	14.9522	16.9326	9.45413	10.8934	10.7112	11.2018	16.7556	11.5488	13.2984	10.8631	10.5159	16.3316	14.7194	14.9656
Obs343	LS6	LS6	0.0089339	0.14552	0.0513642	0.00835502	0.0377444	0.00395962	0.00993484	0.0513311	0.187411	0.010996	0.00440073	0.00727662	0.00783575	0.174108	0.193243	0.0218888	0.0390421	0.036656	-1.09686	-0.624897	-1.27134	-1.4442	0.00243926	-0.768436	-1.65958	0.427655	-0.134076	-0.00229672	0.13138	18.0203	12.4394	14.5221	18.1543	15.1383	19.6477	17.8079	14.5234	11.9334	17.6049	19.4364	18.4307	18.2826	12.0806	11.8721	16.228	15.0707	15.1968
Obs344	LS6	LS6	0.0287521	0.173158	0.045894	0.0118615	0.0350656	0.0027829	0.0116089	0.0696049	0.169786	0.00816405	0.00533837	0.00663921	0.00693893	0.135534	0.174997	0.0389108	0.0358595	0.0391048	-1.25544	-0.973483	-1.00551	-1.0143	-0.0471886	-0.7296	-1.70217	-2.21676	-0.0718888	-0.191636	-2.90266	28.3562	24.7653	27.421	30.1271	27.9592	33.0267	30.1701	26.588	24.8046	30.8742	31.7238	31.2877	31.1994	25.2552	24.7441	27.7511	27.9144	27.7412
Obs345	LS6	LS28	0.00160338	0.0335468	0.0241999	0.0794989	0.0455258	0.0245095	0.0455101	0.0267845	0.0219818	0.0505211	0.0251023	0.193301	0.214106	0.019587	0.0429821	0.00895995	0.0923087	0.049971	0.283937	1.44994	0.0283561	0.565257	0.587798	-0.000983014	-0.430512	-0.0466304	-0.0376191	0.0741324	-0.0333834	16.2537	10.172	10.8252	8.44642	9.56135	10.7998	9.56204	10.6223	11.0175	9.35312	10.752	6.66941	6.46496	11.2482	9.67634	12.8124	8.14763	9.37502
Obs346	LS6	LS13	0.126461	0.202343	0.024943	0.011602	0.0087999	0.00247311	0.172965	0.0977384	0.0715253	0.0458665	0.00466367	0.0473884	0.0191764	0.0569647	0.0788303	0.00844816	0.00977384	0.0100371	-1.70004	0.048117	1.23037	-0.428004	-0.55355	0.231591	1.01198	-2.187	-0.0116769	-0.281018	-2.8404	22.9642	22.0241	26.2108	27.7417	28.2945	30.8331	22.3378	23.4794	24.1039	24.9926	29.5644	24.9273	26.7367	24.5592	23.9094	28.3761	28.0846	28.0315
Obs347	LS6	LS14	0.00712465	0.00887629	0.217673	0.0443129	0.20054	0.00522347	0.00942598	0.208572	0.011817	0.0109227	0.00577904	0.00703807	0.0336091	0.0451747	0.0495148	0.0322673	0.0513587	0.0507697	-0.243014	-0.560308	-1.95934	1.44228	-0.802677	-0.391882	1.24725	0.296637	-0.181711	-0.454651	0.0973753	18.6628	18.2231	11.8239	15.0073	11.9879	19.2836	18.103	11.9093	17.6508	17.8082	19.0814	18.6872	15.5603	14.9688	14.7854	15.6418	14.7122	14.7353
Obs348	LS6	LS28	0.00160338	0.0335468	0.0241999	0.0794989	0.0455258	0.0245095	0.0455101	0.0267845	0.0219818	0.0505211	0.0251023	0.193301	0.214106	0.019587	0.0429821	0.00895995	0.0923087	0.049971	0.283937	1.44994	0.0283561	0.565257	0.587798	-0.000983014	-0.430512	-0.0466304	-0.0376191	0.0741324	-0.0333834	16.2537	10.172	10.8252	8.44642	9.56135	10.7998	9.56204	10.6223	11.0175	9.35312	10.752	6.66941	6.46496	11.2482	9.67634	12.8124	8.14763	9.37502
Obs349	LS6	LS13	0.0445657	0.192858	0.0316609	0.00926851	0.0107429	0.00399092	0.167881	0.0817481	0.0895411	0.0700644	0.00436029	0.0589057	0.0245599	0.0829945	0.0987277	0.00538995	0.0120689	0.0106707	-1.54146	0.396702	0.964533	-0.857909	-0.503922	0.192755	1.05457	0.457412	-0.0738639	-0.0916786	0.193643	12.1067	9.17673	12.7905	15.2474	14.9522	16.9326	9.45413	10.8934	10.7112	11.2018	16.7556	11.5488	13.2984	10.8631	10.5159	16.3316	14.7194	14.9656
Obs350	LS6	LS6	0.0089339	0.14552	0.0513642	0.00835502	0.0377444	0.00395962	0.00993484	0.0513311	0.187411	0.010996	0.00440073	0.00727662	0.00783575	0.174108	0.193243	0.0218888	0.0390421	0.036656	-1.09686	-0.624897	-1.27134	-1.4442	0.00243926	-0.768436	-1.65958	0.427655	-0.134076	-0.00229672	0.13138	18.0203	12.4394	14.5221	18.1543	15.1383	19.6477	17.8079	14.5234	11.9334	17.6049	19.4364	18.4307	18.2826	12.0806	11.8721	16.228	15.0707	15.1968
Obs351	LS6	LS6	0.0089339	0.14552	0.0513642	0.00835502	0.0377444	0.00395962	0.00993484	0.0513311	0.187411	0.010996	0.00440073	0.00727662	0.00783575	0.174108	0.193243	0.0218888	0.0390421	0.036656	-1.09686	-0.624897	-1.27134	-1.4442	0.00243926	-0.768436	-1.65958	0.427655	-0.134076	-0.00229672	0.13138	18.0203	12.4394	14.5221	18.1543	15.1383	19.6477	17.8079	14.5234	11.9334	17.6049	19.4364	18.4307	18.2826	12.0806	11.8721	16.228	15.0707	15.1968
Obs352	LS6	LS28	0.00160338	0.0335468	0.0241999	0.0794989	0.0455258	0.0245095	0.0455101	0.0267845	0.0219818	0.0505211	0.0251023	0.193301	0.214106	0.019587	0.0429821	0.00895995	0.0923087	0.049971	0.283937	1.44994	0.0283561	0.565257	0.587798	-0.000983014	-0.430512	-0.0466304	-0.0376191	0.0741324	-0.0333834	16.2537	10.172	10.8252	8.44642	9.56135	10.7998	9.56204	10.6223	11.0175	9.35312	10.752	6.66941	6.46496	11.2482	9.67634	12.8124	8.14763	9.37502
Obs353	LS6	LS13	0.0445657	0.192858	0.0316609	0.00926851	0.0107429	0.00399092	0.167881	0.0817481	0.0895411	0.0700644	0.00436029	0.0589057	0.0245599	0.0829945	0.0987277	0.00538995	0.0120689	0.0106707	-1.54146	0.396702	0.964533	-0.857909	-0.503922	0.192755	1.05457	0.457412	-0.0738639	-0.0916786	0.193643	12.1067	9.17673	12.7905	15.2474	14.9522	16.9326	9.45413	10.8934	10.7112	11.2018	16.7556	11.5488	13.2984	10.8631	10.5159	16.3316	14.7194	14.9656
Obs354	LS6	LS14	0.00712465	0.00887629	0.217673	0.0443129	0.20054	0.00522347	0.00942598	0.208572	0.011817	0.0109227	0.00577904	0.00703807	0.0336091	0.0451747	0.0495148	0.0322673	0.0513587	0.0507697	-0.243014	-0.560308	-1.95934	1.44228	-0.802677	-0.391882	1.24725	0.296637	-0.181711	-0.454651	0.0973753	18.6628	18.2231	11.8239	15.0073	11.9879	19.2836	18.103	11.9093	17.6508	17.8082	19.0814	18.6872	15.5603	14.9688	14.7854	15.6418	14.7122	14.7353
Obs355	LS6	LS28	0.00160338	0.0335468	0.0241999	0.0794989	0.0455258	0.0245095	0.0455101	0.0267845	0.0219818	0.0505211	0.0251023	0.193301	0.214106	0.019587	0.0429821	0.00895995	0.0923087	0.049971	0.283937	1.44994	0.0283561	0.565257	0.587798	-0.000983014	-0.430512	-0.0466304	-0.0376191	0.0741324	-0.0333834	16.2537	10.172	10.8252	8.44642	9.56135	10.7998	9.56204	10.6223	11.0175	9.35312	10.752	6.66941	6.46496	11.2482	9.67634	12.8124	8.14763	9.37502
Obs356	LS6	LS13	0.0445657	0.192858	0.0316609	0.00926851	0.0107429	0.00399092	0.167881	0.0817481	0.0895411	0.0700644	0.00436029	0.0589057	0.0245599	0.0829945	0.0987277	0.00538995	0.0120689	0.0106707	-1.54146	0.396702	0.964533	-0.857909	-0.503922	0.192755	1.05457	0.457412	-0.0738639	-0.0916786	0.193643	12.1067	9.17673	12.7905	15.2474	14.9522	16.9326	9.45413	10.8934	10.7112	11.2018	16.7556	11.5488	13.2984	10.8631	10.5159	16.3316	14.7194	14.9656
Obs357	LS6	LS6	0.0089339	0.14552	0.0513642	0.00835502	0.0377444	0.00395962	0.00993484	0.0513311	0.187411	0.010996	0.00440073	0.00727662	0.00783575	0.174108	0.193243	0.0218888	0.0390421	0.036656	-1.09686	-0.624897	-1.27134	-1.4442	0.00243926	-0.768436	-1.65958	0.427655	-0.134076	-0.00229672	0.13138	18.0203	12.4394	14.5221	18.1543	15.1383	19.6477	17.8079	14.5234	11.9334	17.6049	19.4364	18.4307	18.2826	12.0806	11.8721	16.228	15.0707	15.1968
Obs358	LS6	LS4	0.0117342	0.0981067	0.0365895	0.0144664	0.0355473	0.00195508	0.0200007	0.0457612	0.124515	0.00489214	0.00653818	0.00643977	0.00734991	0.340223	0.129043	0.0236887	0.0622979	0.0308519	-1.14314	-0.727965	-1.29118	-1.05704	0.329533	-0.143043	-1.59371	-1.84515	5.34142	-0.903154	1.73613	51.6204	47.3733	49.3459	51.2017	49.4036	55.2045	50.5538	48.8985	46.8965	53.3701	52.7901	52.8204	52.556	44.8862	46.8251	50.2154	48.2815	49.687
Obs359	LS6	LS28	0.00160338	0.0335468	0.0241999	0.0794989	0.0455258	0.0245095	0.0455101	0.0267845	0.0219818	0.0505211	0.0251023	0.193301	0.214106	0.019587	0.0429821	0.00895995	0.0923087	0.049971	0.283937	1.44994	0.0283561	0.565257	0.587798	-0.000983014	-0.430512	-0.0466304	-0.0376191	0.0741324	-0.0333834	16.2537	10.172	10.8252	8.44642	9.56135	10.7998	9.56204	10.6223	11.0175	9.35312	10.752	6.66941	6.46496	11.2482	9.67634	12.8124	8.14763	9.37502
Obs360	LS6	LS21	0.0539694	0.119881	0.0207948	0.0147964	0.00932846	0.00181684	0.311617	0.0671939	0.0548513	0.0287406	0.00597287	0.0480655	0.0212405	0.14953	0.0607861	0.00537823	0.0177559	0.00828069	-1.58774	0.293634	0.944693	-0.470747	-0.176828	0.818147	1.12044	-1.81539	5.40163	-0.992536	1.7984	48.0162	46.42	49.9236	50.6042	51.5269	54.7988	44.5094	47.5778	47.9837	49.2764	52.4185	48.2479	49.8812	45.978	47.7783	52.6283	50.2396	51.7651
Obs361	LS6	LS14	0.00712465	0.00887629	0.217673	0.0443129	0.20054	0.00522347	0.00942598	0.208572	0.011817	0.0109227	0.00577904	0.00703807	0.0336091	0.0451747	0.0495148	0.0322673	0.0513587	0.0507697	-0.243014	-0.560308	-1.95934	1.44228	-0.802677	-0.391882	1.24725	0.296637	-0.181711	-0.454651	0.0973753	18.6628	18.2231	11.8239	15.0073	11.9879	19.2836	18.103	11.9093	17.6508	17.8082	19.0814	18.6872	15.5603	14.9688	14.7854	15.6418	14.7122	14.7353
Obs362	LS6	LS28	0.00160338	0.0335468	0.0241999	0.0794989	0.0455258	0.0245095	0.0455101	0.0267845	0.0219818	0.0505211	0.0251023	0.193301	0.214106	0.019587	0.0429821	0.00895995	0.0923087	0.049971	0.283937	1.44994	0.0283561	0.565257	0.587798	-0.000983014	-0.430512	-0.0466304	-0.0376191	0.0741324	-0.0333834	16.2537	10.172	10.8252	8.44642	9.56135	10.7998	9.56204	10.6223	11.0175	9.35312	10.752	6.66941	6.46496	11.2482	9.67634	12.8124	8.14763	9.37502
Obs363	LS6	LS13	0.0445657	0.192858	0.0316609	0.00926851	0.0107429	0.00399092	0.167881	0.0817481	0.0895411	0.0700644	0.00436029	0.0589057	0.0245599	0.0829945	0.0987277	0.00538995	0.0120689	0.0106707	-1.54146	0.396702	0.964533	-0.857909	-0.503922	0.192755	1.05457	0.457412	-0.0738639	-0.0916786	0.193643	12.1067	9.17673	12.7905	15.2474	14.9522	16.9326	9.45413	10.8934	10.7112	11.2018	16.7556	11.5488	13.2984	10.8631	10.5159	16.3316	14.7194	14.9656
Obs364	LS6	LS6	0.0287521	0.173158	0.045894	0.0118615	0.0350656	0.0027829	0.0116089	0.0696049	0.169786	0.00816405	0.00533837	0.00663921	0.00693893	0.135534	0.174997	0.0389108	0.0358595	0.0391048	-1.25544	-0.973483	-1.00551	-1.0143	-0.0471886	-0.7296	-1.70217	-2.21676	-0.0718888	-0.191636	-2.90266	28.3562	24.7653	27.421	30.1271	27.9592	33.0267	30.1701	26.588	24.8046	30.8742	31.7238	31.2877	31.1994	25.2552	24.7441	27.7511	27.9144	27.7412
Obs365	LS6	LS6	0.0287521	0.173158	0.045894	0.0118615	0.0350656	0.0027829	0.0116089	0.0696049	0.169786	0.00816405	0.00533837	0.00663921	0.00693893	0.135534	0.174997	0.0389108	0.0358595	0.0391048	-1.25544	-0.973483	-1.00551	-1.0143	-0.0471886	-0.7296	-1.70217	-2.21676	-0.0718888	-0.191636	-2.90266	28.3562	24.7653	27.421	30.1271	27.9592	33.0267	30.1701	26.588	24.8046	30.8742	31.7238	31.2877	31.1994	25.2552	24.7441	27.7511	27.9144	27.7412
Obs366	LS6	LS28	0.00160338	0.0335468	0.0241999	0.0794989	0.0455258	0.0245095	0.0455101	0.0267845	0.0219818	0.0505211	0.0251023	0.193301	0.214106	0.019587	0.0429821	0.00895995	0.0923087	0.049971	0.283937	1.44994	0.0283561	0.565257	0.587798	-0.000983014	-0.430512	-0.0466304	-0.0376191	0.0741324	-0.0333834	16.2537	10.172	10.8252	8.44642	9.56135	10.7998	9.56204	10.6223	11.0175	9.35312	10.752	6.66941	6.46496	11.2482	9.67634	12.8124	8.14763	9.37502
Obs367	LS6	LS13	0.126461	0.202343	0.024943	0.011602	0.0087999	0.00247311	0.172965	0.0977384	0.0715253	0.0458665	0.00466367	0.0473884	0.0191764	0.0569647	0.0788303	0.00844816	0.00977384	0.0100371	-1.70004	0.048117	1.23037	-0.428004	-0.55355	0.231591	1.01198	-2.187	-0.0116769	-0.281018	-2.8404	22.9642	22.0241	26.2108	27.7417	28.2945	30.8331	22.3378	23.4794	24.1039	24.9926	29.5644	24.9273	26.7367	24.5592	23.9094	28.3761	28.0846	28.0315
Obs368	LS6	LS14	0.00712465	0.00887629	0.217673	0.0443129	0.20054	0.00522347	0.00942598	0.208572	0.011817	0.0109227	0.00577904	0.00703807	0.0336091	0.0451747	0.0495148	0.0322673	0.0513587	0.0507697	-0.243014	-0.560308	-1.95934	1.44228	-0.802677	-0.391882	1.24725	0.296637	-0.181711	-0.454651	0.0973753	18.6628	18.2231	11.8239	15.0073	11.9879	19.2836	18.103	11.9093	17.6508	17.8082	19.0814	18.6872	15.5603	14.9688	14.7854	15.6418	14.7122	14.7353
Obs369	LS6	LS28	0.00160338	0.0335468	0.0241999	0.0794989	0.0455258	0.0245095	0.0455101	0.0267845	0.0219818	0.0505211	0.0251023	0.193301	0.214106	0.019587	0.0429821	0.00895995	0.0923087	0.049971	0.283937	1.44994	0.0283561	0.565257	0.587798	-0.000983014	-0.430512	-0.0466304	-0.0376191	0.0741324	-0.0333834	16.2537	10.172	10.8252	8.44642	9.56135	10.7998	9.56204	10.6223	11.0175	9.35312	10.752	6.66941	6.46496	11.2482	9.67634	12.8124	8.14763	9.37502
Obs370	LS6	LS13	0.0445657	0.192858	0.0316609	0.00926851	0.0107429	0.00399092	0.167881	0.0817481	0.0895411	0.0700644	0.00436029	0.0589057	0.0245599	0.0829945	0.0987277	0.00538995	0.0120689	0.0106707	-1.54146	0.396702	0.964533	-0.857909	-0.503922	0.192755	1.05457	0.457412	-0.0738639	-0.0916786	0.193643	12.1067	9.17673	12.7905	15.2474	14.9522	16.9326	9.45413	10.8934	10.7112	11.2018	16.7556	11.5488	13.2984	10.8631	10.5159	16.3316	14.7194	14.9656
Obs371	LS6	LS6	0.0089339	0.14552	0.0513642	0.00835502	0.0377444	0.00395962	0.00993484	0.0513311	0.187411	0.010996	0.00440073	0.00727662	0.00783575	0.174108	0.193243	0.0218888	0.0390421	0.036656	-1.09686	-0.624897	-1.27134	-1.4442	0.00243926	-0.768436	-1.65958	0.427655	-0.134076	-0.00229672	0.13138	18.0203	12.4394	14.5221	18.1543	15.1383	19.6477	17.8079	14.5234	11.9334	17.6049	19.4364	18.4307	18.2826	12.0806	11.8721	16.228	15.0707	15.1968
Obs372	LS6	LS6	0.0089339	0.14552	0.0513642	0.00835502	0.0377444	0.00395962	0.00993484	0.0513311	0.187411	0.010996	0.00440073	0.00727662	0.00783575	0.174108	0.193243	0.0218888	0.0390421	0.036656	-1.09686	-0.624897	-1.27134	-1.4442	0.00243926	-0.768436	-1.65958	0.427655	-0.134076	-0.00229672	0.13138	18.0203	12.4394	14.5221	18.1543	15.1383	19.6477	17.8079	14.5234	11.9334	17.6049	19.4364	18.4307	18.2826	12.0806	11.8721	16.228	15.0707	15.1968
Obs373	LS6	LS28	0.00160338	0.0335468	0.0241999	0.0794989	0.0455258	0.0245095	0.0455101	0.0267845	0.0219818	0.0505211	0.0251023	0.193301	0.214106	0.019587	0.0429821	0.00895995	0.0923087	0.049971	0.283937	1.44994	0.0283561	0.565257	0.587798	-0.000983014	-0.430512	-0.0466304	-0.0376191	0.0741324	-0.0333834	16.2537	10.172	10.8252	8.44642	9.56135	10.7998	9.56204	10.6223	11.0175	9.35312	10.752	6.66941	6.46496	11.2482	9.67634	12.8124	8.14763	9.37502
Obs374	LS6	LS13	0.0445657	0.192858	0.0316609	0.00926851	0.0107429	0.00399092	0.167881	0.0817481	0.0895411	0.0700644	0.00436029	0.0589057	0.0245599	0.0829945	0.0987277	0.00538995	0.0120689	0.0106707	-1.54146	0.396702	0.964533	-0.857909	-0.503922	0.192755	1.05457	0.457412	-0.0738639	-0.0916786	0.193643	12.1067	9.17673	12.7905	15.2474	14.9522	16.9326	9.45413	10.8934	10.7112	11.2018	16.7556	11.5488	13.2984	10.8631	10.5159	16.3316	14.7194	14.9656
Obs375	LS6	LS14	0.00712465	0.00887629	0.217673	0.0443129	0.20054	0.00522347	0.00942598	0.208572	0.011817	0.0109227	0.00577904	0.00703807	0.0336091	0.0451747	0.0495148	0.0322673	0.0513587	0.0507697	-0.243014	-0.560308	-1.95934	1.44228	-0.802677	-0.391882	1.24725	0.296637	-0.181711	-0.454651	0.0973753	18.6628	18.2231	11.8239	15.0073	11.9879	19.2836	18.103	11.9093	17.6508	17.8082	19.0814	18.6872	15.5603	14.9688	14.7854	15.6418	14.7122	14.7353
Obs376	LS6	LS28	0.00160338	0.0335468	0.0241999	0.0794989	0.0455258	0.0245095	0.0455101	0.0267845	0.0219818	0.0505211	0.0251023	0.193301	0.214106	0.019587	0.0429821	0.00895995	0.0923087	0.049971	0.283937	1.44994	0.0283561	0.565257	0.587798	-0.000983014	-0.430512	-0.0466304	-0.0376191	0.0741324	-0.0333834	16.2537	10.172	10.8252	8.44642	9.56135	10.7998	9.56204	10.6223	11.0175	9.35312	10.752	6.66941	6.46496	11.2482	9.67634	12.8124	8.14763	9.37502
Obs377	LS6	LS13	0.0445657	0.192858	0.0316609	0.00926851	0.0107429	0.00399092	0.167881	0.0817481	0.0895411	0.0700644	0.00436029	0.0589057	0.0245599	0.0829945	0.0987277	0.00538995	0.0120689	0.0106707	-1.54146	0.396702	0.964533	-0.857909	-0.503922	0.192755	1.05457	0.457412	-0.0738639	-0.0916786	0.193643	12.1067	9.17673	12.7905	15.2474	14.9522	16.9326	9.45413	10.8934	10.7112	11.2018	16.7556	11.5488	13.2984	10.8631	10.5159	16.3316	14.7194	14.9656
Obs378	LS6	LS6	0.0089339	0.14552	0.0513642	0.00835502	0.0377444	0.00395962	0.00993484	0.0513311	0.187411	0.010996	0.00440073	0.00727662	0.00783575	0.174108	0.193243	0.0218888	0.0390421	0.036656	-1.09686	-0.624897	-1.27134	-1.4442	0.00243926	-0.768436	-1.65958	0.427655	-0.134076	-0.00229672	0.13138	18.0203	12.4394	14.5221	18.1543	15.1383	19.6477	17.8079	14.5234	11.9334	17.6049	19.4364	18.4307	18.2826	12.0806	11.8721	16.228	15.0707	15.1968
Obs379	LS6	LS6	0.0089339	0.14552	0.0513642	0.00835502	0.0377444	0.00395962	0.00993484	0.0513311	0.187411	0.010996	0.00440073	0.00727662	0.00783575	0.174108	0.193243	0.0218888	0.0390421	0.036656	-1.09686	-0.624897	-1.27134	-1.4442	0.00243926	-0.768436	-1.65958	0.427655	-0.134076	-0.00229672	0.13138	18.0203	12.4394	14.5221	18.1543	15.1383	19.6477	17.8079	14.5234	11.9334	17.6049	19.4364	18.4307	18.2826	12.0806	11.8721	16.228	15.0707	15.1968
Obs380	LS6	LS28	0.00160338	0.0335468	0.0241999	0.0794989	0.0455258	0.0245095	0.0455101	0.0267845	0.0219818	0.0505211	0.0251023	0.193301	0.214106	0.019587	0.0429821	0.00895995	0.0923087	0.049971	0.283937	1.44994	0.0283561	0.565257	0.587798	-0.000983014	-0.430512	-0.0466304	-0.0376191	0.0741324	-0.0333834	16.2537	10.172	10.8252	8.44642	9.56135	10.7998	9.56204	10.6223	11.0175	9.35312	10.752	6.66941	6.46496	11.2482	9.67634	12.8124	8.14763	9.37502
Obs381	LS6	LS13	0.0445657	0.192858	0.0316609	0.00926851	0.0107429	0.00399092	0.167881	0.0817481	0.0895411	0.0700644	0.00436029	0.0589057	0.0245599	0.0829945	0.0987277	0.00538995	0.0120689	0.0106707	-1.54146	0.396702	0.964533	-0.857909	-0.503922	0.192755	1.05457	0.457412	-0.0738639	-0.0916786	0.193643	12.1067	9.17673	12.7905	15.2474	14.9522	16.9326	9.45413	10.8934	10.7112	11.2018	16.7556	11.5488	13.2984	10.8631	10.5159	16.3316	14.7194	14.9656
Obs382	LS6	LS14	0.00712465	0.00887629	0.217673	0.0443129	0.20054	0.00522347	0.00942598	0.208572	0.011817	0.0109227	0.00577904	0.00703807	0.0336091	0.0451747	0.0495148	0.0322673	0.0513587	0.0507697	-0.243014	-0.560308	-1.95934	1.44228	-0.802677	-0.391882	1.24725	0.296637	-0.181711	-0.454651	0.0973753	18.6628	18.2231	11.8239	15.0073	11.9879	19.2836	18.103	11.9093	17.6508	17.8082	19.0814	18.6872	15.5603	14.9688	14.7854	15.6418	14.7122	14.7353
Obs383	LS6	LS28	0.00160338	0.0335468	0.0241999	0.0794989	0.0455258	0.0245095	0.0455101	0.0267845	0.0219818	0.0505211	0.0251023	0.193301	0.214106	0.019587	0.0429821	0.00895995	0.0923087	0.049971	0.283937	1.44994	0.0283561	0.565257	0.587798	-0.000983014	-0.430512	-0.0466304	-0.0376191	0.0741324	-0.0333834	16.2537	10.172	10.8252	8.44642	9.56135	10.7998	9.56204	10.6223	11.0175	9.35312	10.752	6.66941	6.46496	11.2482	9.67634	12.8124	8.14763	9.37502
Obs384	LS6	LS4	0.0215713	0.184404	0.113307	0.0138898	0.014409	0.000909313	0.0662009	0.0867401	0.0190107	0.0315373	0.0024422	0.0282161	0.0220367	0.29284	0.0753554	0.0116632	0.00562132	0.00984595	-1.67413	0.0623717	-0.36729	-0.410582	-0.580515	1.54048	1.88308	-0.685188	0.898851	7.72121	0.123011	77.5258	73.2343	74.2083	78.4062	78.3328	83.8586	75.2831	74.7427	77.7785	76.7662	81.8827	76.9887	77.4831	72.3093	75.0241	78.7556	80.2154	79.0944
Obs385	LS6	LS6	0.0287521	0.173158	0.045894	0.0118615	0.0350656	0.0027829	0.0116089	0.0696049	0.169786	0.00816405	0.00533837	0.00663921	0.00693893	0.135534	0.174997	0.0389108	0.0358595	0.0391048	-1.25544	-0.973483	-1.00551	-1.0143	-0.0471886	-0.7296	-1.70217	-2.21676	-0.0718888	-0.191636	-2.90266	28.3562	24.7653	27.421	30.1271	27.9592	33.0267	30.1701	26.588	24.8046	30.8742	31.7238	31.2877	31.1994	25.2552	24.7441	27.7511	27.9144	27.7412
Obs386	LS6	LS6	0.0287521	0.173158	0.045894	0.0118615	0.0350656	0.0027829	0.0116089	0.0696049	0.169786	0.00816405	0.00533837	0.00663921	0.00693893	0.135534	0.174997	0.0389108	0.0358595	0.0391048	-1.25544	-0.973483	-1.00551	-1.0143	-0.0471886	-0.7296	-1.70217	-2.21676	-0.0718888	-0.191636	-2.90266	28.3562	24.7653	27.421	30.1271	27.9592	33.0267	30.1701	26.588	24.8046	30.8742	31.7238	31.2877	31.1994	25.2552	24.7441	27.7511	27.9144	27.7412
Obs387	LS6	LS28	0.00160338	0.0335468	0.0241999	0.0794989	0.0455258	0.0245095	0.0455101	0.0267845	0.0219818	0.0505211	0.0251023	0.193301	0.214106	0.019587	0.0429821	0.00895995	0.0923087	0.049971	0.283937	1.44994	0.0283561	0.565257	0.587798	-0.000983014	-0.430512	-0.0466304	-0.0376191	0.0741324	-0.0333834	16.2537	10.172	10.8252	8.44642	9.56135	10.7998	9.56204	10.6223	11.0175	9.35312	10.752	6.66941	6.46496	11.2482	9.67634	12.8124	8.14763	9.37502
Obs388	LS6	LS13	0.126461	0.202343	0.024943	0.011602	0.0087999	0.00247311	0.172965	0.0977384	0.0715253	0.0458665	0.00466367	0.0473884	0.0191764	0.0569647	0.0788303	0.00844816	0.00977384	0.0100371	-1.70004	0.048117	1.23037	-0.428004	-0.55355	0.231591	1.01198	-2.187	-0.0116769	-0.281018	-2.8404	22.9642	22.0241	26.2108	27.7417	28.2945	30.8331	22.3378	23.4794	24.1039	24.9926	29.5644	24.9273	26.7367	24.5592	23.9094	28.3761	28.0846	28.0315
Obs389	LS6	LS14	0.00712465	0.00887629	0.217673	0.0443129	0.20054	0.00522347	0.00942598	0.208572	0.011817	0.0109227	0.00577904	0.00703807	0.0336091	0.0451747	0.0495148	0.0322673	0.0513587	0.0507697	-0.243014	-0.560308	-1.95934	1.44228	-0.802677	-0.391882	1.24725	0.296637	-0.181711	-0.454651	0.0973753	18.6628	18.2231	11.8239	15.0073	11.9879	19.2836	18.103	11.9093	17.6508	17.8082	19.0814	18.6872	15.5603	14.9688	14.7854	15.6418	14.7122	14.7353
Obs390	LS6	LS28	0.00160338	0.0335468	0.0241999	0.0794989	0.0455258	0.0245095	0.0455101	0.0267845	0.0219818	0.0505211	0.0251023	0.193301	0.214106	0.019587	0.0429821	0.00895995	0.0923087	0.049971	0.283937	1.44994	0.0283561	0.565257	0.587798	-0.000983014	-0.430512	-0.0466304	-0.0376191	0.0741324	-0.0333834	16.2537	10.172	10.8252	8.44642	9.56135	10.7998	9.56204	10.6223	11.0175	9.35312	10.752	6.66941	6.46496	11.2482	9.67634	12.8124	8.14763	9.37502
Obs391	LS6	LS13	0.126461	0.202343	0.024943	0.011602	0.0087999	0.00247311	0.172965	0.0977384	0.0715253	0.0458665	0.00466367	0.0473884	0.0191764	0.0569647	0.0788303	0.00844816	0.00977384	0.0100371	-1.70004	0.048117	1.23037	-0.428004	-0.55355	0.231591	1.01198	-2.187	-0.0116769	-0.281018	-2.8404	22.9642	22.0241	26.2108	27.7417	28.2945	30.8331	22.3378	23.4794	24.1039	24.9926	29.5644	24.9273	26.7367	24.5592	23.9094	28.3761	28.0846	28.0315
Obs392	LS6	LS6	0.0089339	0.14552	0.0513642	0.00835502	0.0377444	0.00395962	0.00993484	0.0513311	0.187411	0.010996	0.00440073	0.00727662	0.00783575	0.174108	0.193243	0.0218888	0.0390421	0.036656	-1.09686	-0.624897	-1.27134	-1.4442	0.00243926	-0.768436	-1.65958	0.427655	-0.134076	-0.00229672	0.13138	18.0203	12.4394	14.5221	18.1543	15.1383	19.6477	17.8079	14.5234	11.9334	17.6049	19.4364	18.4307	18.2826	12.0806	11.8721	16.228	15.0707	15.1968
Obs393	LS6	LS6	0.0089339	0.14552	0.0513642	0.00835502	0.0377444	0.00395962	0.00993484	0.0513311	0.187411	0.010996	0.00440073	0.00727662	0.00783575	0.174108	0.193243	0.0218888	0.0390421	0.036656	-1.09686	-0.624897	-1.27134	-1.4442	0.00243926	-0.768436	-1.65958	0.427655	-0.134076	-0.00229672	0.13138	18.0203	12.4394	14.5221	18.1543	15.1383	19.6477	17.8079	14.5234	11.9334	17.6049	19.4364	18.4307	18.2826	12.0806	11.8721	16.228	15.0707	15.1968
Obs394	LS6	LS28	0.00160338	0.0335468	0.0241999	0.0794989	0.0455258	0.0245095	0.0455101	0.0267845	0.0219818	0.0505211	0.0251023	0.193301	0.214106	0.019587	0.0429821	0.00895995	0.0923087	0.049971	0.283937	1.44994	0.0283561	0.565257	0.587798	-0.000983014	-0.430512	-0.0466304	-0.0376191	0.0741324	-0.0333834	16.2537	10.172	10.8252	8.44642	9.56135	10.7998	9.56204	10.6223	11.0175	9.35312	10.752	6.66941	6.46496	11.2482	9.67634	12.8124	8.14763	9.37502
Obs395	LS6	LS13	0.0445657	0.192858	0.0316609	0.00926851	0.0107429	0.00399092	0.167881	0.0817481	0.0895411	0.0700644	0.00436029	0.0589057	0.0245599	0.0829945	0.0987277	0.00538995	0.0120689	0.0106707	-1.54146	0.396702	0.964533	-0.857909	-0.503922	0.192755	1.05457	0.457412	-0.0738639	-0.0916786	0.193643	12.1067	9.17673	12.7905	15.2474	14.9522	16.9326	9.45413	10.8934	10.7112	11.2018	16.7556	11.5488	13.2984	10.8631	10.5159	16.3316	14.7194	14.9656
Obs396	LS6	LS14	0.00712465	0.00887629	0.217673	0.0443129	0.20054	0.00522347	0.00942598	0.208572	0.011817	0.0109227	0.00577904	0.00703807	0.0336091	0.0451747	0.0495148	0.0322673	0.0513587	0.0507697	-0.243014	-0.560308	-1.95934	1.44228	-0.802677	-0.391882	1.24725	0.296637	-0.181711	-0.454651	0.0973753	18.6628	18.2231	11.8239	15.0073	11.9879	19.2836	18.103	11.9093	17.6508	17.8082	19.0814	18.6872	15.5603	14.9688	14.7854	15.6418	14.7122	14.7353
Obs397	LS6	LS28	0.00160338	0.0335468	0.0241999	0.0794989	0.0455258	0.0245095	0.0455101	0.0267845	0.0219818	0.0505211	0.0251023	0.193301	0.214106	0.019587	0.0429821	0.00895995	0.0923087	0.049971	0.283937	1.44994	0.0283561	0.565257	0.587798	-0.000983014	-0.430512	-0.0466304	-0.0376191	0.0741324	-0.0333834	16.2537	10.172	10.8252	8.44642	9.56135	10.7998	9.56204	10.6223	11.0175	9.35312	10.752	6.66941	6.46496	11.2482	9.67634	12.8124	8.14763	9.37502
Obs398	LS6	LS13	0.0445657	0.192858	0.0316609	0.00926851	0.0107429	0.00399092	0.167881	0.0817481	0.0895411	0.0700644	0.00436029	0.0589057	0.0245599	0.0829945	0.0987277	0.00538995	0.0120689	0.0106707	-1.54146	0.396702	0.964533	-0.857909	-0.503922	0.192755	1.05457	0.457412	-0.0738639	-0.0916786	0.193643	12.1067	9.17673	12.7905	15.2474	14.9522	16.9326	9.45413	10.8934	10.7112	11.2018	16.7556	11.5488	13.2984	10.8631	10.5159	16.3316	14.7194	14.9656
Obs399	LS6	LS6	0.0089339	0.14552	0.0513642	0.00835502	0.0377444	0.00395962	0.00993484	0.0513311	0.187411	0.010996	0.00440073	0.00727662	0.00783575	0.174108	0.193243	0.0218888	0.0390421	0.036656	-1.09686	-0.624897	-1.27134	-1.4442	0.00243926	-0.768436	-1.65958	0.427655	-0.134076	-0.00229672	0.13138	18.0203	12.4394	14.5221	18.1543	15.1383	19.6477	17.8079	14.5234	11.9334	17.6049	19.4364	18.4307	18.2826	12.0806	11.8721	16.228	15.0707	15.1968
Obs400	LS6	LS4	0.0117342	0.0981067	0.0365895	0.0144664	0.0355473	0.00195508	0.0200007	0.0457612	0.124515	0.00489214	0.00653818	0.00643977	0.00734991	0.340223	0.129043	0.0236887	0.0622979	0.0308519	-1.14314	-0.727965	-1.29118	-1.05704	0.329533	-0.143043	-1.59371	-1.84515	5.34142	-0.903154	1.73613	51.6204	47.3733	49.3459	51.2017	49.4036	55.2045	50.5538	48.8985	46.8965	53.3701	52.7901	52.8204	52.556	44.8862	46.8251	50.2154	48.2815	49.687
Obs401	LS6	LS28	0.00160338	0.0335468	0.0241999	0.0794989	0.0455258	0.0245095	0.0455101	0.0267845	0.0219818	0.0505211	0.0251023	0.193301	0.214106	0.019587	0.0429821	0.00895995	0.0923087	0.049971	0.283937	1.44994	0.0283561	0.565257	0.587798	-0.000983014	-0.430512	-0.0466304	-0.0376191	0.0741324	-0.0333834	16.2537	10.172	10.8252	8.44642	9.56135	10.7998	9.56204	10.6223	11.0175	9.35312	10.752	6.66941	6.46496	11.2482	9.67634	12.8124	8.14763	9.37502
Obs402	LS6	LS13	0.0445657	0.192858	0.0316609	0.00926851	0.0107429	0.00399092	0.167881	0.0817481	0.0895411	0.0700644	0.00436029	0.0589057	0.0245599	0.0829945	0.0987277	0.00538995	0.0120689	0.0106707	-1.54146	0.396702	0.964533	-0.857909	-0.503922	0.192755	1.05457	0.457412	-0.0738639	-0.0916786	0.193643	12.1067	9.17673	12.7905	15.2474	14.9522	16.9326	9.45413	10.8934	10.7112	11.2018	16.7556	11.5488	13.2984	10.8631	10.5159	16.3316	14.7194	14.9656
Obs403	LS6	LS14	0.00712465	0.00887629	0.217673	0.0443129	0.20054	0.00522347	0.00942598	0.208572	0.011817	0.0109227	0.00577904	0.00703807	0.0336091	0.0451747	0.0495148	0.0322673	0.0513587	0.0507697	-0.243014	-0.560308	-1.95934	1.44228	-0.802677	-0.391882	1.24725	0.296637	-0.181711	-0.454651	0.0973753	18.6628	18.2231	11.8239	15.0073	11.9879	19.2836	18.103	11.9093	17.6508	17.8082	19.0814	18.6872	15.5603	14.9688	14.7854	15.6418	14.7122	14.7353
Obs404	LS6	LS28	0.00160338	0.0335468	0.0241999	0.0794989	0.0455258	0.0245095	0.0455101	0.0267845	0.0219818	0.0505211	0.0251023	0.193301	0.214106	0.019587	0.0429821	0.00895995	0.0923087	0.049971	0.283937	1.44994	0.0283561	0.565257	0.587798	-0.000983014	-0.430512	-0.0466304	-0.0376191	0.0741324	-0.0333834	16.2537	10.172	10.8252	8.44642	9.56135	10.7998	9.56204	10.6223	11.0175	9.35312	10.752	6.66941	6.46496	11.2482	9.67634	12.8124	8.14763	9.37502
Obs405	LS6	LS13	0.0445657	0.192858	0.0316609	0.00926851	0.0107429	0.00399092	0.167881	0.0817481	0.0895411	0.0700644	0.00436029	0.0589057	0.0245599	0.0829945	0.0987277	0.00538995	0.0120689	0.0106707	-1.54146	0.396702	0.964533	-0.857909	-0.503922	0.192755	1.05457	0.457412	-0.0738639	-0.0916786	0.193643	12.1067	9.17673	12.7905	15.2474	14.9522	16.9326	9.45413	10.8934	10.7112	11.2018	16.7556	11.5488	13.2984	10.8631	10.5159	16.3316	14.7194	14.9656
Obs406	LS6	LS6	0.0089339	0.14552	0.0513642	0.00835502	0.0377444	0.00395962	0.00993484	0.0513311	0.187411	0.010996	0.00440073	0.00727662	0.00783575	0.174108	0.193243	0.0218888	0.0390421	0.036656	-1.09686	-0.624897	-1.27134	-1.4442	0.00243926	-0.768436	-1.65958	0.427655	-0.134076	-0.00229672	0.13138	18.0203	12.4394	14.5221	18.1543	15.1383	19.6477	17.8079	14.5234	11.9334	17.6049	19.4364	18.4307	18.2826	12.0806	11.8721	16.228	15.0707	15.1968
Obs407	LS6	LS6	0.0089339	0.14552	0.0513642	0.00835502	0.0377444	0.00395962	0.00993484	0.0513311	0.187411	0.010996	0.00440073	0.00727662	0.00783575	0.174108	0.193243	0.0218888	0.0390421	0.036656	-1.09686	-0.624897	-1.27134	-1.4442	0.00243926	-0.768436	-1.65958	0.427655	-0.134076	-0.00229672	0.13138	18.0203	12.4394	14.5221	18.1543	15.1383	19.6477	17.8079	14.5234	11.9334	17.6049	19.4364	18.4307	18.2826	12.0806	11.8721	16.228	15.0707	15.1968
Obs408	LS6	LS28	0.00160338	0.0335468	0.0241999	0.0794989	0.0455258	0.0245095	0.0455101	0.0267845	0.0219818	0.0505211	0.0251023	0.193301	0.214106	0.019587	0.0429821	0.00895995	0.0923087	0.049971	0.283937	1.44994	0.0283561	0.565257	0.587798	-0.000983014	-0.430512	-0.0466304	-0.0376191	0.0741324	-0.0333834	16.2537	10.172	10.8252	8.44642	9.56135	10.7998	9.56204	10.6223	11.0175	9.35312	10.752	6.66941	6.46496	11.2482	9.67634	12.8124	8.14763	9.37502
Obs409	LS6	LS13	0.0445657	0.192858	0.0316609	0.00926851	0.0107429	0.00399092	0.167881	0.0817481	0.0895411	0.0700644	0.00436029	0.0589057	0.0245599	0.0829945	0.0987277	0.00538995	0.0120689	0.0106707	-1.54146	0.396702	0.964533	-0.857909	-0.503922	0.192755	1.05457	0.457412	-0.0738639	-0.0916786	0.193643	12.1067	9.17673	12.7905	15.2474	14.9522	16.9326	9.45413	10.8934	10.7112	11.2018	16.7556	11.5488	13.2984	10.8631	10.5159	16.3316	14.7194	14.9656
Obs410	LS6	LS14	0.00712465	0.00887629	0.217673	0.0443129	0.20054	0.00522347	0.00942598	0.208572	0.011817	0.0109227	0.00577904	0.00703807	0.0336091	0.0451747	0.0495148	0.0322673	0.0513587	0.0507697	-0.243014	-0.560308	-1.95934	1.44228	-0.802677	-0.391882	1.24725	0.296637	-0.181711	-0.454651	0.0973753	18.6628	18.2231	11.8239	15.0073	11.9879	19.2836	18.103	11.9093	17.6508	17.8082	19.0814	18.6872	15.5603	14.9688	14.7854	15.6418	14.7122	14.7353
Obs411	LS6	LS28	0.00160338	0.0335468	0.0241999	0.0794989	0.0455258	0.0245095	0.0455101	0.0267845	0.0219818	0.0505211	0.0251023	0.193301	0.214106	0.019587	0.0429821	0.00895995	0.0923087	0.049971	0.283937	1.44994	0.0283561	0.565257	0.587798	-0.000983014	-0.430512	-0.0466304	-0.0376191	0.0741324	-0.0333834	16.2537	10.172	10.8252	8.44642	9.56135	10.7998	9.56204	10.6223	11.0175	9.35312	10.752	6.66941	6.46496	11.2482	9.67634	12.8124	8.14763	9.37502
Obs412	LS6	LS13	0.0445657	0.192858	0.0316609	0.00926851	0.0107429	0.00399092	0.167881	0.0817481	0.0895411	0.0700644	0.00436029	0.0589057	0.0245599	0.0829945	0.0987277	0.00538995	0.0120689	0.0106707	-1.54146	0.396702	0.964533	-0.857909	-0.503922	0.192755	1.05457	0.457412	-0.0738639	-0.0916786	0.193643	12.1067	9.17673	12.7905	15.2474	14.9522	16.9326	9.45413	10.8934	10.7112	11.2018	16.7556	11.5488	13.2984	10.8631	10.5159	16.3316	14.7194	14.9656
Obs413	LS6	LS6	0.0089339	0.14552	0.0513642	0.00835502	0.0377444	0.00395962	0.00993484	0.0513311	0.187411	0.010996	0.00440073	0.00727662	0.00783575	0.174108	0.193243	0.0218888	0.0390421	0.036656	-1.09686	-0.624897	-1.27134	-1.4442	0.00243926	-0.768436	-1.65958	0.427655	-0.134076	-0.00229672	0.13138	18.0203	12.4394	14.5221	18.1543	15.1383	19.6477	17.8079	14.5234	11.9334	17.6049	19.4364	18.4307	18.2826	12.0806	11.8721	16.228	15.0707	15.1968
Obs414	LS6	LS6	0.0089339	0.14552	0.0513642	0.00835502	0.0377444	0.00395962	0.00993484	0.0513311	0.187411	0.010996	0.00440073	0.00727662	0.00783575	0.174108	0.193243	0.0218888	0.0390421	0.036656	-1.09686	-0.624897	-1.27134	-1.4442	0.00243926	-0.768436	-1.65958	0.427655	-0.134076	-0.00229672	0.13138	18.0203	12.4394	14.5221	18.1543	15.1383	19.6477	17.8079	14.5234	11.9334	17.6049	19.4364	18.4307	18.2826	12.0806	11.8721	16.228	15.0707	15.1968
Obs415	LS6	LS28	0.00160338	0.0335468	0.0241999	0.0794989	0.0455258	0.0245095	0.0455101	0.0267845	0.0219818	0.0505211	0.0251023	0.193301	0.214106	0.019587	0.0429821	0.00895995	0.0923087	0.049971	0.283937	1.44994	0.0283561	0.565257	0.587798	-0.000983014	-0.430512	-0.0466304	-0.0376191	0.0741324	-0.0333834	16.2537	10.172	10.8252	8.44642	9.56135	10.7998	9.56204	10.6223	11.0175	9.35312	10.752	6.66941	6.46496	11.2482	9.67634	12.8124	8.14763	9.37502
Obs416	LS6	LS13	0.0445657	0.192858	0.0316609	0.00926851	0.0107429	0.00399092	0.167881	0.0817481	0.0895411	0.0700644	0.00436029	0.0589057	0.0245599	0.0829945	0.0987277	0.00538995	0.0120689	0.0106707	-1.54146	0.396702	0.964533	-0.857909	-0.503922	0.192755	1.05457	0.457412	-0.0738639	-0.0916786	0.193643	12.1067	9.17673	12.7905	15.2474	14.9522	16.9326	9.45413	10.8934	10.7112	11.2018	16.7556	11.5488	13.2984	10.8631	10.5159	16.3316	14.7194	14.9656
Obs417	LS6	LS14	0.00712465	0.00887629	0.217673	0.0443129	0.20054	0.00522347	0.00942598	0.208572	0.011817	0.0109227	0.00577904	0.00703807	0.0336091	0.0451747	0.0495148	0.0322673	0.0513587	0.0507697	-0.243014	-0.560308	-1.95934	1.44228	-0.802677	-0.391882	1.24725	0.296637	-0.181711	-0.454651	0.0973753	18.6628	18.2231	11.8239	15.0073	11.9879	19.2836	18.103	11.9093	17.6508	17.8082	19.0814	18.6872	15.5603	14.9688	14.7854	15.6418	14.7122	14.7353
Obs418	LS6	LS28	0.00160338	0.0335468	0.0241999	0.0794989	0.0455258	0.0245095	0.0455101	0.0267845	0.0219818	0.0505211	0.0251023	0.193301	0.214106	0.019587	0.0429821	0.00895995	0.0923087	0.049971	0.283937	1.44994	0.0283561	0.565257	0.587798	-0.000983014	-0.430512	-0.0466304	-0.0376191	0.0741324	-0.0333834	16.2537	10.172	10.8252	8.44642	9.56135	10.7998	9.56204	10.6223	11.0175	9.35312	10.752	6.66941	6.46496	11.2482	9.67634	12.8124	8.14763	9.37502
Obs419	LS6	LS13	0.0445657	0.192858	0.0316609	0.00926851	0.0107429	0.00399092	0.167881	0.0817481	0.0895411	0.0700644	0.00436029	0.0589057	0.0245599	0.0829945	0.0987277	0.00538995	0.0120689	0.0106707	-1.54146	0.396702	0.964533	-0.857909	-0.503922	0.192755	1.05457	0.457412	-0.0738639	-0.0916786	0.193643	12.1067	9.17673	12.7905	15.2474	14.9522	16.9326	9.45413	10.8934	10.7112	11.2018	16.7556	11.5488	13.2984	10.8631	10.5159	16.3316	14.7194	14.9656
Obs420	LS6	LS6	0.0089339	0.14552	0.0513642	0.00835502	0.0377444	0.00395962	0.00993484	0.0513311	0.187411	0.010996	0.00440073	0.00727662	0.00783575	0.174108	0.193243	0.0218888	0.0390421	0.036656	-1.09686	-0.624897	-1.27134	-1.4442	0.00243926	-0.768436	-1.65958	0.427655	-0.134076	-0.00229672	0.13138	18.0203	12.4394	14.5221	18.1543	15.1383	19.6477	17.8079	14.5234	11.9334	17.6049	19.4364	18.4307	18.2826	12.0806	11.8721	16.228	15.0707	15.1968
Obs421	LS6	LS6	0.0089339	0.14552	0.0513642	0.00835502	0.0377444	0.00395962	0.00993484	0.0513311	0.187411	0.010996	0.00440073	0.00727662	0.00783575	0.174108	0.193243	0.0218888	0.0390421	0.036656	-1.09686	-0.624897	-1.27134	-1.4442	0.00243926	-0.768436	-1.65958	0.427655	-0.134076	-0.00229672	0.13138	18.0203	12.4394	14.5221	18.1543	15.1383	19.6477	17.8079	14.5234	11.9334	17.6049	19.4364	18.4307	18.2826	12.0806	11.8721	16.228	15.0707	15.1968
Obs422	LS6	LS28	0.00160338	0.0335468	0.0241999	0.0794989	0.0455258	0.0245095	0.0455101	0.0267845	0.0219818	0.0505211	0.0251023	0.193301	0.214106	0.019587	0.0429821	0.00895995	0.0923087	0.049971	0.283937	1.44994	0.0283561	0.565257	0.587798	-0.000983014	-0.430512	-0.0466304	-0.0376191	0.0741324	-0.0333834	16.2537	10.172	10.8252	8.44642	9.56135	10.7998	9.56204	10.6223	11.0175	9.35312	10.752	6.66941	6.46496	11.2482	9.67634	12.8124	8.14763	9.37502
Obs423	LS6	LS13	0.0445657	0.192858	0.0316609	0.00926851	0.0107429	0.00399092	0.167881	0.0817481	0.0895411	0.0700644	0.00436029	0.0589057	0.0245599	0.0829945	0.0987277	0.00538995	0.0120689	0.0106707	-1.54146	0.396702	0.964533	-0.857909	-0.503922	0.192755	1.05457	0.457412	-0.0738639	-0.0916786	0.193643	12.1067	9.17673	12.7905	15.2474	14.9522	16.9326	9.45413	10.8934	10.7112	11.2018	16.7556	11.5488	13.2984	10.8631	10.5159	16.3316	14.7194	14.9656
Obs424	LS6	LS14	0.00712465	0.00887629	0.217673	0.0443129	0.20054	0.00522347	0.00942598	0.208572	0.011817	0.0109227	0.00577904	0.00703807	0.0336091	0.0451747	0.0495148	0.0322673	0.0513587	0.0507697	-0.243014	-0.560308	-1.95934	1.44228	-0.802677	-0.391882	1.24725	0.296637	-0.181711	-0.454651	0.0973753	18.6628	18.2231	11.8239	15.0073	11.9879	19.2836	18.103	11.9093	17.6508	17.8082	19.0814	18.6872	15.5603	14.9688	14.7854	15.6418	14.7122	14.7353
Obs425	LS6	LS28	0.00160338	0.0335468	0.0241999	0.0794989	0.0455258	0.0245095	0.0455101	0.0267845	0.0219818	0.0505211	0.0251023	0.193301	0.214106	0.019587	0.0429821	0.00895995	0.0923087	0.049971	0.283937	1.44994	0.0283561	0.565257	0.587798	-0.000983014	-0.430512	-0.0466304	-0.0376191	0.0741324	-0.0333834	16.2537	10.172	10.8252	8.44642	9.56135	10.7998	9.56204	10.6223	11.0175	9.35312	10.752	6.66941	6.46496	11.2482	9.67634	12.8124	8.14763	9.37502
Obs426	LS6	LS13	0.0445657	0.192858	0.0316609	0.00926851	0.0107429	0.00399092	0.167881	0.0817481	0.0895411	0.0700644	0.00436029	0.0589057	0.0245599	0.0829945	0.0987277	0.00538995	0.0120689	0.0106707	-1.54146	0.396702	0.964533	-0.857909	-0.503922	0.192755	1.05457	0.457412	-0.0738639	-0.0916786	0.193643	12.1067	9.17673	12.7905	15.2474	14.9522	16.9326	9.45413	10.8934	10.7112	11.2018	16.7556	11.5488	13.2984	10.8631	10.5159	16.3316	14.7194	14.9656
Obs427	LS6	LS6	0.0089339	0.14552	0.0513642	0.00835502	0.0377444	0.00395962	0.00993484	0.0513311	0.187411	0.010996	0.00440073	0.00727662	0.00783575	0.174108	0.193243	0.0218888	0.0390421	0.036656	-1.09686	-0.624897	-1.27134	-1.4442	0.00243926	-0.768436	-1.65958	0.427655	-0.134076	-0.00229672	0.13138	18.0203	12.4394	14.5221	18.1543	15.1383	19.6477	17.8079	14.5234	11.9334	17.6049	19.4364	18.4307	18.2826	12.0806	11.8721	16.228	15.0707	15.1968
Obs428	LS6	LS6	0.0089339	0.14552	0.0513642	0.00835502	0.0377444	0.00395962	0.00993484	0.0513311	0.187411	0.010996	0.00440073	0.00727662	0.00783575	0.174108	0.193243	0.0218888	0.0390421	0.036656	-1.09686	-0.624897	-1.27134	-1.4442	0.00243926	-0.768436	-1.65958	0.427655	-0.134076	-0.00229672	0.13138	18.0203	12.4394	14.5221	18.1543	15.1383	19.6477	17.8079	14.5234	11.9334	17.6049	19.4364	18.4307	18.2826	12.0806	11.8721	16.228	15.0707	15.1968
Obs429	LS6	LS28	0.00160338	0.0335468	0.0241999	0.0794989	0.0455258	0.0245095	0.0455101	0.0267845	0.0219818	0.0505211	0.0251023	0.193301	0.214106	0.019587	0.0429821	0.00895995	0.0923087	0.049971	0.283937	1.44994	0.0283561	0.565257	0.587798	-0.000983014	-0.430512	-0.0466304	-0.0376191	0.0741324	-0.0333834	16.2537	10.172	10.8252	8.44642	9.56135	10.7998	9.56204	10.6223	11.0175	9.35312	10.752	6.66941	6.46496	11.2482	9.67634	12.8124	8.14763	9.37502
Obs430	LS6	LS13	0.0445657	0.192858	0.0316609	0.00926851	0.0107429	0.00399092	0.167881	0.0817481	0.0895411	0.0700644	0.00436029	0.0589057	0.0245599	0.0829945	0.0987277	0.00538995	0.0120689	0.0106707	-1.54146	0.396702	0.964533	-0.857909	-0.503922	0.192755	1.05457	0.457412	-0.0738639	-0.0916786	0.193643	12.1067	9.17673	12.7905	15.2474	14.9522	16.9326	9.45413	10.8934	10.7112	11.2018	16.7556	11.5488	13.2984	10.8631	10.5159	16.3316	14.7194	14.9656
Obs431	LS6	LS14	0.00712465	0.00887629	0.217673	0.0443129	0.20054	0.00522347	0.00942598	0.208572	0.011817	0.0109227	0.00577904	0.00703807	0.0336091	0.0451747	0.0495148	0.0322673	0.0513587	0.0507697	-0.243014	-0.560308	-1.95934	1.44228	-0.802677	-0.391882	1.24725	0.296637	-0.181711	-0.454651	0.0973753	18.6628	18.2231	11.8239	15.0073	11.9879	19.2836	18.103	11.9093	17.6508	17.8082	19.0814	18.6872	15.5603	14.9688	14.7854	15.6418	14.7122	14.7353
Obs432	LS6	LS28	0.00160338	0.0335468	0.0241999	0.0794989	0.0455258	0.0245095	0.0455101	0.0267845	0.0219818	0.0505211	0.0251023	0.193301	0.214106	0.019587	0.0429821	0.00895995	0.0923087	0.049971	0.283937	1.44994	0.0283561	0.565257	0.587798	-0.000983014	-0.430512	-0.0466304	-0.0376191	0.0741324	-0.0333834	16.2537	10.172	10.8252	8.44642	9.56135	10.7998	9.56204	10.6223	11.0175	9.35312	10.752	6.66941	6.46496	11.2482	9.67634	12.8124	8.14763	9.37502
Obs433	LS6	LS13	0.0445657	0.192858	0.0316609	0.00926851	0.0107429	0.00399092	0.167881	0.0817481	0.0895411	0.0700644	0.00436029	0.0589057	0.0245599	0.0829945	0.0987277	0.00538995	0.0120689	0.0106707	-1.54146	0.396702	0.964533	-0.857909	-0.503922	0.192755	1.05457	0.457412	-0.0738639	-0.0916786	0.193643	12.1067	9.17673	12.7905	15.2474	14.9522	16.9326	9.45413	10.8934	10.7112	11.2018	16.7556	11.5488	13.2984	10.8631	10.5159	16.3316	14.7194	14.9656
Obs434	LS6	LS6	0.0089339	0.14552	0.0513642	0.00835502	0.0377444	0.00395962	0.00993484	0.0513311	0.187411	0.010996	0.00440073	0.00727662	0.00783575	0.174108	0.193243	0.0218888	0.0390421	0.036656	-1.09686	-0.624897	-1.27134	-1.4442	0.00243926	-0.768436	-1.65958	0.427655	-0.134076	-0.00229672	0.13138	18.0203	12.4394	14.5221	18.1543	15.1383	19.6477	17.8079	14.5234	11.9334	17.6049	19.4364	18.4307	18.2826	12.0806	11.8721	16.228	15.0707	15.1968
Obs435	LS6	LS6	0.0089339	0.14552	0.0513642	0.00835502	0.0377444	0.00395962	0.00993484	0.0513311	0.187411	0.010996	0.00440073	0.00727662	0.00783575	0.174108	0.193243	0.0218888	0.0390421	0.036656	-1.09686	-0.624897	-1.27134	-1.4442	0.00243926	-0.768436	-1.65958	0.427655	-0.134076	-0.00229672	0.13138	18.0203	12.4394	14.5221	18.1543	15.1383	19.6477	17.8079	14.5234	11.9334	17.6049	19.4364	18.4307	18.2826	12.0806	11.8721	16.228	15.0707	15.1968
Obs436	LS6	LS28	0.00160338	0.0335468	0.0241999	0.0794989	0.0455258	0.0245095	0.0455101	0.0267845	0.0219818	0.0505211	0.0251023	0.193301	0.214106	0.019587	0.0429821	0.00895995	0.0923087	0.049971	0.283937	1.44994	0.0283561	0.565257	0.587798	-0.000983014	-0.430512	-0.0466304	-0.0376191	0.0741324	-0.0333834	16.2537	10.172	10.8252	8.44642	9.56135	10.7998	9.56204	10.6223	11.0175	9.35312	10.752	6.66941	6.46496	11.2482	9.67634	12.8124	8.14763	9.37502
Obs437	LS6	LS13	0.0445657	0.192858	0.0316609	0.00926851	0.0107429	0.00399092	0.167881	0.0817481	0.0895411	0.0700644	0.00436029	0.0589057	0.0245599	0.0829945	0.0987277	0.00538995	0.0120689	0.0106707	-1.54146	0.396702	0.964533	-0.857909	-0.503922	0.192755	1.05457	0.457412	-0.0738639	-0.0916786	0.193643	12.1067	9.17673	12.7905	15.2474	14.9522	16.9326	9.45413	10.8934	10.7112	11.2018	16.7556	11.5488	13.2984	10.8631	10.5159	16.3316	14.7194	14.9656
Obs438	LS6	LS14	0.00712465	0.00887629	0.217673	0.0443129	0.20054	0.00522347	0.00942598	0.208572	0.011817	0.0109227	0.00577904	0.00703807	0.0336091	0.0451747	0.0495148	0.0322673	0.0513587	0.0507697	-0.243014	-0.560308	-1.95934	1.44228	-0.802677	-0.391882	1.24725	0.296637	-0.181711	-0.454651	0.0973753	18.6628	18.2231	11.8239	15.0073	11.9879	19.2836	18.103	11.9093	17.6508	17.8082	19.0814	18.6872	15.5603	14.9688	14.7854	15.6418	14.7122	14.7353
Obs439	LS6	LS28	0.00160338	0.0335468	0.0241999	0.0794989	0.0455258	0.0245095	0.0455101	0.0267845	0.0219818	0.0505211	0.0251023	0.193301	0.214106	0.019587	0.0429821	0.00895995	0.0923087	0.049971	0.283937	1.44994	0.0283561	0.565257	0.587798	-0.000983014	-0.430512	-0.0466304	-0.0376191	0.0741324	-0.0333834	16.2537	10.172	10.8252	8.44642	9.56135	10.7998	9.56204	10.6223	11.0175	9.35312	10.752	6.66941	6.46496	11.2482	9.67634	12.8124	8.14763	9.37502
Obs440	LS6	LS13	0.0445657	0.192858	0.0316609	0.00926851	0.0107429	0.00399092	0.167881	0.0817481	0.0895411	0.0700644	0.00436029	0.0589057	0.0245599	0.0829945	0.0987277	0.00538995	0.0120689	0.0106707	-1.54146	0.396702	0.964533	-0.857909	-0.503922	0.192755	1.05457	0.457412	-0.0738639	-0.0916786	0.193643	12.1067	9.17673	12.7905	15.2474	14.9522	16.9326	9.45413	10.8934	10.7112	11.2018	16.7556	11.5488	13.2984	10.8631	10.5159	16.3316	14.7194	14.9656
Obs441	LS6	LS6	0.0089339	0.14552	0.0513642	0.00835502	0.0377444	0.00395962	0.00993484	0.0513311	0.187411	0.010996	0.00440073	0.00727662	0.00783575	0.174108	0.193243	0.0218888	0.0390421	0.036656	-1.09686	-0.624897	-1.27134	-1.4442	0.00243926	-0.768436	-1.65958	0.427655	-0.134076	-0.00229672	0.13138	18.0203	12.4394	14.5221	18.1543	15.1383	19.6477	17.8079	14.5234	11.9334	17.6049	19.4364	18.4307	18.2826	12.0806	11.8721	16.228	15.0707	15.1968
Obs442	LS6	LS6	0.0089339	0.14552	0.0513642	0.00835502	0.0377444	0.00395962	0.00993484	0.0513311	0.187411	0.010996	0.00440073	0.00727662	0.00783575	0.174108	0.193243	0.0218888	0.0390421	0.036656	-1.09686	-0.624897	-1.27134	-1.4442	0.00243926	-0.768436	-1.65958	0.427655	-0.134076	-0.00229672	0.13138	18.0203	12.4394	14.5221	18.1543	15.1383	19.6477	17.8079	14.5234	11.9334	17.6049	19.4364	18.4307	18.2826	12.0806	11.8721	16.228	15.0707	15.1968
Obs443	LS6	LS28	0.00160338	0.0335468	0.0241999	0.0794989	0.0455258	0.0245095	0.0455101	0.0267845	0.0219818	0.0505211	0.0251023	0.193301	0.214106	0.019587	0.0429821	0.00895995	0.0923087	0.049971	0.283937	1.44994	0.0283561	0.565257	0.587798	-0.000983014	-0.430512	-0.0466304	-0.0376191	0.0741324	-0.0333834	16.2537	10.172	10.8252	8.44642	9.56135	10.7998	9.56204	10.6223	11.0175	9.35312	10.752	6.66941	6.46496	11.2482	9.67634	12.8124	8.14763	9.37502
Obs444	LS6	LS13	0.0445657	0.192858	0.0316609	0.00926851	0.0107429	0.00399092	0.167881	0.0817481	0.0895411	0.0700644	0.00436029	0.0589057	0.0245599	0.0829945	0.0987277	0.00538995	0.0120689	0.0106707	-1.54146	0.396702	0.964533	-0.857909	-0.503922	0.192755	1.05457	0.457412	-0.0738639	-0.0916786	0.193643	12.1067	9.17673	12.7905	15.2474	14.9522	16.9326	9.45413	10.8934	10.7112	11.2018	16.7556	11.5488	13.2984	10.8631	10.5159	16.3316	14.7194	14.9656
Obs445	LS6	LS14	0.00712465	0.00887629	0.217673	0.0443129	0.20054	0.00522347	0.00942598	0.208572	0.011817	0.0109227	0.00577904	0.00703807	0.0336091	0.0451747	0.0495148	0.0322673	0.0513587	0.0507697	-0.243014	-0.560308	-1.95934	1.44228	-0.802677	-0.391882	1.24725	0.296637	-0.181711	-0.454651	0.0973753	18.6628	18.2231	11.8239	15.0073	11.9879	19.2836	18.103	11.9093	17.6508	17.8082	19.0814	18.6872	15.5603	14.9688	14.7854	15.6418	14.7122	14.7353
Obs446	LS6	LS28	0.00160338	0.0335468	0.0241999	0.0794989	0.0455258	0.0245095	0.0455101	0.0267845	0.0219818	0.0505211	0.0251023	0.193301	0.214106	0.019587	0.0429821	0.00895995	0.0923087	0.049971	0.283937	1.44994	0.0283561	0.565257	0.587798	-0.000983014	-0.430512	-0.0466304	-0.0376191	0.0741324	-0.0333834	16.2537	10.172	10.8252	8.44642	9.56135	10.7998	9.56204	10.6223	11.0175	9.35312	10.752	6.66941	6.46496	11.2482	9.67634	12.8124	8.14763	9.37502
Obs447	LS6	LS13	0.0445657	0.192858	0.0316609	0.00926851	0.0107429	0.00399092	0.167881	0.0817481	0.0895411	0.0700644	0.00436029	0.0589057	0.0245599	0.0829945	0.0987277	0.00538995	0.0120689	0.0106707	-1.54146	0.396702	0.964533	-0.857909	-0.503922	0.192755	1.05457	0.457412	-0.0738639	-0.0916786	0.193643	12.1067	9.17673	12.7905	15.2474	14.9522	16.9326	9.45413	10.8934	10.7112	11.2018	16.7556	11.5488	13.2984	10.8631	10.5159	16.3316	14.7194	14.9656
Obs448	LS6	LS6	0.0089339	0.14552	0.0513642	0.00835502	0.0377444	0.00395962	0.00993484	0.0513311	0.187411	0.010996	0.00440073	0.00727662	0.00783575	0.174108	0.193243	0.0218888	0.0390421	0.036656	-1.09686	-0.624897	-1.27134	-1.4442	0.00243926	-0.768436	-1.65958	0.427655	-0.134076	-0.00229672	0.13138	18.0203	12.4394	14.5221	18.1543	15.1383	19.6477	17.8079	14.5234	11.9334	17.6049	19.4364	18.4307	18.2826	12.0806	11.8721	16.228	15.0707	15.1968
Obs449	LS6	LS6	0.0089339	0.14552	0.0513642	0.00835502	0.0377444	0.00395962	0.00993484	0.0513311	0.187411	0.010996	0.00440073	0.00727662	0.00783575	0.174108	0.193243	0.0218888	0.0390421	0.036656	-1.09686	-0.624897	-1.27134	-1.4442	0.00243926	-0.768436	-1.65958	0.427655	-0.134076	-0.00229672	0.13138	18.0203	12.4394	14.5221	18.1543	15.1383	19.6477	17.8079	14.5234	11.9334	17.6049	19.4364	18.4307	18.2826	12.0806	11.8721	16.228	15.0707	15.1968
Obs450	LS6	LS28	0.00160338	0.0335468	0.0241999	0.0794989	0.0455258	0.0245095	0.0455101	0.0267845	0.0219818	0.0505211	0.0251023	0.193301	0.214106	0.019587	0.0429821	0.00895995	0.0923087	0.049971	0.283937	1.44994	0.0283561	0.565257	0.587798	-0.000983014	-0.430512	-0.0466304	-0.0376191	0.0741324	-0.0333834	16.2537	10.172	10.8252	8.44642	9.56135	10.7998	9.56204	10.6223	11.0175	9.35312	10.752	6.66941	6.46496	11.2482	9.67634	12.8124	8.14763	9.37502
Obs451	LS6	LS13	0.0445657	0.192858	0.0316609	0.00926851	0.0107429	0.00399092	0.167881	0.0817481	0.0895411	0.0700644	0.00436029	0.0589057	0.0245599	0.0829945	0.0987277	0.00538995	0.0120689	0.0106707	-1.54146	0.396702	0.964533	-0.857909	-0.503922	0.192755	1.05457	0.457412	-0.0738639	-0.0916786	0.193643	12.1067	9.17673	12.7905	15.2474	14.9522	16.9326	9.45413	10.8934	10.7112	11.2018	16.7556	11.5488	13.2984	10.8631	10.5159	16.3316	14.7194	14.9656
Obs452	LS6	LS14	0.00712465	0.00887629	0.217673	0.0443129	0.20054	0.00522347	0.00942598	0.208572	0.011817	0.0109227	0.00577904	0.00703807	0.0336091	0.0451747	0.0495148	0.0322673	0.0513587	0.0507697	-0.243014	-0.560308	-1.95934	1.44228	-0.802677	-0.391882	1.24725	0.296637	-0.181711	-0.454651	0.0973753	18.6628	18.2231	11.8239	15.0073	11.9879	19.2836	18.103	11.9093	17.6508	17.8082	19.0814	18.6872	15.5603	14.9688	14.7854	15.6418	14.7122	14.7353
Obs453	LS6	LS28	0.00160338	0.0335468	0.0241999	0.0794989	0.0455258	0.0245095	0.0455101	0.0267845	0.0219818	0.0505211	0.0251023	0.193301	0.214106	0.019587	0.0429821	0.00895995	0.0923087	0.049971	0.283937	1.44994	0.0283561	0.565257	0.587798	-0.000983014	-0.430512	-0.0466304	-0.0376191	0.0741324	-0.0333834	16.2537	10.172	10.8252	8.44642	9.56135	10.7998	9.56204	10.6223	11.0175	9.35312	10.752	6.66941	6.46496	11.2482	9.67634	12.8124	8.14763	9.37502
Obs454	LS6	LS13	0.0445657	0.192858	0.0316609	0.00926851	0.0107429	0.00399092	0.167881	0.0817481	0.0895411	0.0700644	0.00436029	0.0589057	0.0245599	0.0829945	0.0987277	0.00538995	0.0120689	0.0106707	-1.54146	0.396702	0.964533	-0.857909	-0.503922	0.192755	1.05457	0.457412	-0.0738639	-0.0916786	0.193643	12.1067	9.17673	12.7905	15.2474	14.9522	16.9326	9.45413	10.8934	10.7112	11.2018	16.7556	11.5488	13.2984	10.8631	10.5159	16.3316	14.7194	14.9656
Obs455	LS6	LS6	0.0089339	0.14552	0.0513642	0.00835502	0.0377444	0.00395962	0.00993484	0.0513311	0.187411	0.010996	0.00440073	0.00727662	0.00783575	0.174108	0.193243	0.0218888	0.0390421	0.036656	-1.09686	-0.624897	-1.27134	-1.4442	0.00243926	-0.768436	-1.65958	0.427655	-0.134076	-0.00229672	0.13138	18.0203	12.4394	14.5221	18.1543	15.1383	19.6477	17.8079	14.5234	11.9334	17.6049	19.4364	18.4307	18.2826	12.0806	11.8721	16.228	15.0707	15.1968
Obs456	LS6	LS6	0.0089339	0.14552	0.0513642	0.00835502	0.0377444	0.00395962	0.00993484	0.0513311	0.187411	0.010996	0.00440073	0.00727662	0.00783575	0.174108	0.193243	0.0218888	0.0390421	0.036656	-1.09686	-0.624897	-1.27134	-1.4442	0.00243926	-0.768436	-1.65958	0.427655	-0.134076	-0.00229672	0.13138	18.0203	12.4394	14.5221	18.1543	15.1383	19.6477	17.8079	14.5234	11.9334	17.6049	19.4364	18.4307	18.2826	12.0806	11.8721	16.228	15.0707	15.1968
Obs457	LS6	LS28	0.00160338	0.0335468	0.0241999	0.0794989	0.0455258	0.0245095	0.0455101	0.0267845	0.0219818	0.0505211	0.0251023	0.193301	0.214106	0.019587	0.0429821	0.00895995	0.0923087	0.049971	0.283937	1.44994	0.0283561	0.565257	0.587798	-0.000983014	-0.430512	-0.0466304	-0.0376191	0.0741324	-0.0333834	16.2537	10.172	10.8252	8.44642	9.56135	10.7998	9.56204	10.6223	11.0175	9.35312	10.752	6.66941	6.46496	11.2482	9.67634	12.8124	8.14763	9.37502
Obs458	LS6	LS13	0.0445657	0.192858	0.0316609	0.00926851	0.0107429	0.00399092	0.167881	0.0817481	0.0895411	0.0700644	0.00436029	0.0589057	0.0245599	0.0829945	0.0987277	0.00538995	0.0120689	0.0106707	-1.54146	0.396702	0.964533	-0.857909	-0.503922	0.192755	1.05457	0.457412	-0.0738639	-0.0916786	0.193643	12.1067	9.17673	12.7905	15.2474	14.9522	16.9326	9.45413	10.8934	10.7112	11.2018	16.7556	11.5488	13.2984	10.8631	10.5159	16.3316	14.7194	14.9656
Obs459	LS6	LS14	0.00712465	0.00887629	0.217673	0.0443129	0.20054	0.00522347	0.00942598	0.208572	0.011817	0.0109227	0.00577904	0.00703807	0.0336091	0.0451747	0.0495148	0.0322673	0.0513587	0.0507697	-0.243014	-0.560308	-1.95934	1.44228	-0.802677	-0.391882	1.24725	0.296637	-0.181711	-0.454651	0.0973753	18.6628	18.2231	11.8239	15.0073	11.9879	19.2836	18.103	11.9093	17.6508	17.8082	19.0814	18.6872	15.5603	14.9688	14.7854	15.6418	14.7122	14.7353
Obs460	LS6	LS28	0.00160338	0.0335468	0.0241999	0.0794989	0.0455258	0.0245095	0.0455101	0.0267845	0.0219818	0.0505211	0.0251023	0.193301	0.214106	0.019587	0.0429821	0.00895995	0.0923087	0.049971	0.283937	1.44994	0.0283561	0.565257	0.587798	-0.000983014	-0.430512	-0.0466304	-0.0376191	0.0741324	-0.0333834	16.2537	10.172	10.8252	8.44642	9.56135	10.7998	9.56204	10.6223	11.0175	9.35312	10.752	6.66941	6.46496	11.2482	9.67634	12.8124	8.14763	9.37502
Obs461	LS6	LS13	0.0445657	0.192858	0.0316609	0.00926851	0.0107429	0.00399092	0.167881	0.0817481	0.0895411	0.0700644	0.00436029	0.0589057	0.0245599	0.0829945	0.0987277	0.00538995	0.0120689	0.0106707	-1.54146	0.396702	0.964533	-0.857909	-0.503922	0.192755	1.05457	0.457412	-0.0738639	-0.0916786	0.193643	12.1067	9.17673	12.7905	15.2474	14.9522	16.9326	9.45413	10.8934	10.7112	11.2018	16.7556	11.5488	13.2984	10.8631	10.5159	16.3316	14.7194	14.9656
Obs462	LS6	LS4	0.00315958	0.101664	0.134309	0.00914841	0.0369896	0.000659186	0.00286244	0.0397957	0.0290726	0.0036164	0.00180096	0.00254673	0.00513705	0.448863	0.107769	0.0346074	0.0132868	0.0247128	-1.22952	-0.959228	-2.60317	-0.996876	-0.0741538	0.579287	-0.831068	-0.714945	0.838639	7.81059	0.0607475	83.626	76.6836	76.1266	81.4998	78.7056	86.7604	83.8236	78.5594	79.1873	83.356	84.7503	84.0573	82.654	73.7135	76.567	78.8388	80.7534	79.5123
Obs463	LS6	LS6	0.0089339	0.14552	0.0513642	0.00835502	0.0377444	0.00395962	0.00993484	0.0513311	0.187411	0.010996	0.00440073	0.00727662	0.00783575	0.174108	0.193243	0.0218888	0.0390421	0.036656	-1.09686	-0.624897	-1.27134	-1.4442	0.00243926	-0.768436	-1.65958	0.427655	-0.134076	-0.00229672	0.13138	18.0203	12.4394	14.5221	18.1543	15.1383	19.6477	17.8079	14.5234	11.9334	17.6049	19.4364	18.4307	18.2826	12.0806	11.8721	16.228	15.0707	15.1968
Obs464	LS6	LS28	0.00160338	0.0335468	0.0241999	0.0794989	0.0455258	0.0245095	0.0455101	0.0267845	0.0219818	0.0505211	0.0251023	0.193301	0.214106	0.019587	0.0429821	0.00895995	0.0923087	0.049971	0.283937	1.44994	0.0283561	0.565257	0.587798	-0.000983014	-0.430512	-0.0466304	-0.0376191	0.0741324	-0.0333834	16.2537	10.172	10.8252	8.44642	9.56135	10.7998	9.56204	10.6223	11.0175	9.35312	10.752	6.66941	6.46496	11.2482	9.67634	12.8124	8.14763	9.37502
Obs465	LS6	LS13	0.0445657	0.192858	0.0316609	0.00926851	0.0107429	0.00399092	0.167881	0.0817481	0.0895411	0.0700644	0.00436029	0.0589057	0.0245599	0.0829945	0.0987277	0.00538995	0.0120689	0.0106707	-1.54146	0.396702	0.964533	-0.857909	-0.503922	0.192755	1.05457	0.457412	-0.0738639	-0.0916786	0.193643	12.1067	9.17673	12.7905	15.2474	14.9522	16.9326	9.45413	10.8934	10.7112	11.2018	16.7556	11.5488	13.2984	10.8631	10.5159	16.3316	14.7194	14.9656
Obs466	LS6	LS14	0.00712465	0.00887629	0.217673	0.0443129	0.20054	0.00522347	0.00942598	0.208572	0.011817	0.0109227	0.00577904	0.00703807	0.0336091	0.0451747	0.0495148	0.0322673	0.0513587	0.0507697	-0.243014	-0.560308	-1.95934	1.44228	-0.802677	-0.391882	1.24725	0.296637	-0.181711	-0.454651	0.0973753	18.6628	18.2231	11.8239	15.0073	11.9879	19.2836	18.103	11.9093	17.6508	17.8082	19.0814	18.6872	15.5603	14.9688	14.7854	15.6418	14.7122	14.7353
Obs467	LS6	LS28	0.00160338	0.0335468	0.0241999	0.0794989	0.0455258	0.0245095	0.0455101	0.0267845	0.0219818	0.0505211	0.0251023	0.193301	0.214106	0.019587	0.0429821	0.00895995	0.0923087	0.049971	0.283937	1.44994	0.0283561	0.565257	0.587798	-0.000983014	-0.430512	-0.0466304	-0.0376191	0.0741324	-0.0333834	16.2537	10.172	10.8252	8.44642	9.56135	10.7998	9.56204	10.6223	11.0175	9.35312	10.752	6.66941	6.46496	11.2482	9.67634	12.8124	8.14763	9.37502
Obs468	LS6	LS13	0.0445657	0.192858	0.0316609	0.00926851	0.0107429	0.00399092	0.167881	0.0817481	0.0895411	0.0700644	0.00436029	0.0589057	0.0245599	0.0829945	0.0987277	0.00538995	0.0120689	0.0106707	-1.54146	0.396702	0.964533	-0.857909	-0.503922	0.192755	1.05457	0.457412	-0.0738639	-0.0916786	0.193643	12.1067	9.17673	12.7905	15.2474	14.9522	16.9326	9.45413	10.8934	10.7112	11.2018	16.7556	11.5488	13.2984	10.8631	10.5159	16.3316	14.7194	14.9656
Obs469	LS6	LS6	0.0089339	0.14552	0.0513642	0.00835502	0.0377444	0.00395962	0.00993484	0.0513311	0.187411	0.010996	0.00440073	0.00727662	0.00783575	0.174108	0.193243	0.0218888	0.0390421	0.036656	-1.09686	-0.624897	-1.27134	-1.4442	0.00243926	-0.768436	-1.65958	0.427655	-0.134076	-0.00229672	0.13138	18.0203	12.4394	14.5221	18.1543	15.1383	19.6477	17.8079	14.5234	11.9334	17.6049	19.4364	18.4307	18.2826	12.0806	11.8721	16.228	15.0707	15.1968
Obs470	LS6	LS6	0.0089339	0.14552	0.0513642	0.00835502	0.0377444	0.00395962	0.00993484	0.0513311	0.187411	0.010996	0.00440073	0.00727662	0.00783575	0.174108	0.193243	0.0218888	0.0390421	0.036656	-1.09686	-0.624897	-1.27134	-1.4442	0.00243926	-0.768436	-1.65958	0.427655	-0.134076	-0.00229672	0.13138	18.0203	12.4394	14.5221	18.1543	15.1383	19.6477	17.8079	14.5234	11.9334	17.6049	19.4364	18.4307	18.2826	12.0806	11.8721	16.228	15.0707	15.1968
Obs471	LS6	LS28	0.00160338	0.0335468	0.0241999	0.0794989	0.0455258	0.0245095	0.0455101	0.0267845	0.0219818	0.0505211	0.0251023	0.193301	0.214106	0.019587	0.0429821	0.00895995	0.0923087	0.049971	0.283937	1.44994	0.0283561	0.565257	0.587798	-0.000983014	-0.430512	-0.0466304	-0.0376191	0.0741324	-0.0333834	16.2537	10.172	10.8252	8.44642	9.56135	10.7998	9.56204	10.6223	11.0175	9.35312	10.752	6.66941	6.46496	11.2482	9.67634	12.8124	8.14763	9.37502
Obs472	LS6	LS13	0.126461	0.202343	0.024943	0.011602	0.0087999	0.00247311	0.172965	0.0977384	0.0715253	0.0458665	0.00466367	0.0473884	0.0191764	0.0569647	0.0788303	0.00844816	0.00977384	0.0100371	-1.70004	0.048117	1.23037	-0.428004	-0.55355	0.231591	1.01198	-2.187	-0.0116769	-0.281018	-2.8404	22.9642	22.0241	26.2108	27.7417	28.2945	30.8331	22.3378	23.4794	24.1039	24.9926	29.5644	24.9273	26.7367	24.5592	23.9094	28.3761	28.0846	28.0315
Obs473	LS6	LS14	0.00712465	0.00887629	0.217673	0.0443129	0.20054	0.00522347	0.00942598	0.208572	0.011817	0.0109227	0.00577904	0.00703807	0.0336091	0.0451747	0.0495148	0.0322673	0.0513587	0.0507697	-0.243014	-0.560308	-1.95934	1.44228	-0.802677	-0.391882	1.24725	0.296637	-0.181711	-0.454651	0.0973753	18.6628	18.2231	11.8239	15.0073	11.9879	19.2836	18.103	11.9093	17.6508	17.8082	19.0814	18.6872	15.5603	14.9688	14.7854	15.6418	14.7122	14.7353
Obs474	LS6	LS28	0.00160338	0.0335468	0.0241999	0.0794989	0.0455258	0.0245095	0.0455101	0.0267845	0.0219818	0.0505211	0.0251023	0.193301	0.214106	0.019587	0.0429821	0.00895995	0.0923087	0.049971	0.283937	1.44994	0.0283561	0.565257	0.587798	-0.000983014	-0.430512	-0.0466304	-0.0376191	0.0741324	-0.0333834	16.2537	10.172	10.8252	8.44642	9.56135	10.7998	9.56204	10.6223	11.0175	9.35312	10.752	6.66941	6.46496	11.2482	9.67634	12.8124	8.14763	9.37502
Obs475	LS6	LS13	0.0445657	0.192858	0.0316609	0.00926851	0.0107429	0.00399092	0.167881	0.0817481	0.0895411	0.0700644	0.00436029	0.0589057	0.0245599	0.0829945	0.0987277	0.00538995	0.0120689	0.0106707	-1.54146	0.396702	0.964533	-0.857909	-0.503922	0.192755	1.05457	0.457412	-0.0738639	-0.0916786	0.193643	12.1067	9.17673	12.7905	15.2474	14.9522	16.9326	9.45413	10.8934	10.7112	11.2018	16.7556	11.5488	13.2984	10.8631	10.5159	16.3316	14.7194	14.9656
Obs476	LS6	LS6	0.0089339	0.14552	0.0513642	0.00835502	0.0377444	0.00395962	0.00993484	0.0513311	0.187411	0.010996	0.00440073	0.00727662	0.00783575	0.174108	0.193243	0.0218888	0.0390421	0.036656	-1.09686	-0.624897	-1.27134	-1.4442	0.00243926	-0.768436	-1.65958	0.427655	-0.134076	-0.00229672	0.13138	18.0203	12.4394	14.5221	18.1543	15.1383	19.6477	17.8079	14.5234	11.9334	17.6049	19.4364	18.4307	18.2826	12.0806	11.8721	16.228	15.0707	15.1968
Obs477	LS6	LS6	0.0089339	0.14552	0.0513642	0.00835502	0.0377444	0.00395962	0.00993484	0.0513311	0.187411	0.010996	0.00440073	0.00727662	0.00783575	0.174108	0.193243	0.0218888	0.0390421	0.036656	-1.09686	-0.624897	-1.27134	-1.4442	0.00243926	-0.768436	-1.65958	0.427655	-0.134076	-0.00229672	0.13138	18.0203	12.4394	14.5221	18.1543	15.1383	19.6477	17.8079	14.5234	11.9334	17.6049	19.4364	18.4307	18.2826	12.0806	11.8721	16.228	15.0707	15.1968
Obs478	LS6	LS28	0.00160338	0.0335468	0.0241999	0.0794989	0.0455258	0.0245095	0.0455101	0.0267845	0.0219818	0.0505211	0.0251023	0.193301	0.214106	0.019587	0.0429821	0.00895995	0.0923087	0.049971	0.283937	1.44994	0.0283561	0.565257	0.587798	-0.000983014	-0.430512	-0.0466304	-0.0376191	0.0741324	-0.0333834	16.2537	10.172	10.8252	8.44642	9.56135	10.7998	9.56204	10.6223	11.0175	9.35312	10.752	6.66941	6.46496	11.2482	9.67634	12.8124	8.14763	9.37502
Obs479	LS6	LS13	0.0375779	0.317295	0.0161407	0.0109893	0.00751439	0.00363576	0.0877482	0.167369	0.0970452	0.0187437	0.00398717	0.0539771	0.0270294	0.0630575	0.0570302	0.0219916	0.00525316	0.00361494	-1.5841	0.123899	0.79954	-0.966074	-0.093921	0.55386	1.36921	-6.63689	-4.38764	-0.422268	5.65745	108	103.733	109.69	110.459	111.219	112.671	106.304	105.012	106.102	109.391	112.487	107.276	108.659	106.965	107.166	109.071	111.935	112.683
Obs480	LS6	LS14	0.00712465	0.00887629	0.217673	0.0443129	0.20054	0.00522347	0.00942598	0.208572	0.011817	0.0109227	0.00577904	0.00703807	0.0336091	0.0451747	0.0495148	0.0322673	0.0513587	0.0507697	-0.243014	-0.560308	-1.95934	1.44228	-0.802677	-0.391882	1.24725	0.296637	-0.181711	-0.454651	0.0973753	18.6628	18.2231	11.8239	15.0073	11.9879	19.2836	18.103	11.9093	17.6508	17.8082	19.0814	18.6872	15.5603	14.9688	14.7854	15.6418	14.7122	14.7353
Obs481	LS6	LS28	0.00160338	0.0335468	0.0241999	0.0794989	0.0455258	0.0245095	0.0455101	0.0267845	0.0219818	0.0505211	0.0251023	0.193301	0.214106	0.019587	0.0429821	0.00895995	0.0923087	0.049971	0.283937	1.44994	0.0283561	0.565257	0.587798	-0.000983014	-0.430512	-0.0466304	-0.0376191	0.0741324	-0.0333834	16.2537	10.172	10.8252	8.44642	9.56135	10.7998	9.56204	10.6223	11.0175	9.35312	10.752	6.66941	6.46496	11.2482	9.67634	12.8124	8.14763	9.37502
Obs482	LS6	LS13	0.0445657	0.192858	0.0316609	0.00926851	0.0107429	0.00399092	0.167881	0.0817481	0.0895411	0.0700644	0.00436029	0.0589057	0.0245599	0.0829945	0.0987277	0.00538995	0.0120689	0.0106707	-1.54146	0.396702	0.964533	-0.857909	-0.503922	0.192755	1.05457	0.457412	-0.0738639	-0.0916786	0.193643	12.1067	9.17673	12.7905	15.2474	14.9522	16.9326	9.45413	10.8934	10.7112	11.2018	16.7556	11.5488	13.2984	10.8631	10.5159	16.3316	14.7194	14.9656
Obs483	LS6	LS6	0.0089339	0.14552	0.0513642	0.00835502	0.0377444	0.00395962	0.00993484	0.0513311	0.187411	0.010996	0.00440073	0.00727662	0.00783575	0.174108	0.193243	0.0218888	0.0390421	0.036656	-1.09686	-0.624897	-1.27134	-1.4442	0.00243926	-0.768436	-1.65958	0.427655	-0.134076	-0.00229672	0.13138	18.0203	12.4394	14.5221	18.1543	15.1383	19.6477	17.8079	14.5234	11.9334	17.6049	19.4364	18.4307	18.2826	12.0806	11.8721	16.228	15.0707	15.1968
Obs484	LS6	LS6	0.0089339	0.14552	0.0513642	0.00835502	0.0377444	0.00395962	0.00993484	0.0513311	0.187411	0.010996	0.00440073	0.00727662	0.00783575	0.174108	0.193243	0.0218888	0.0390421	0.036656	-1.09686	-0.624897	-1.27134	-1.4442	0.00243926	-0.768436	-1.65958	0.427655	-0.134076	-0.00229672	0.13138	18.0203	12.4394	14.5221	18.1543	15.1383	19.6477	17.8079	14.5234	11.9334	17.6049	19.4364	18.4307	18.2826	12.0806	11.8721	16.228	15.0707	15.1968
Obs485	LS6	LS28	0.00160338	0.0335468	0.0241999	0.0794989	0.0455258	0.0245095	0.0455101	0.0267845	0.0219818	0.0505211	0.0251023	0.193301	0.214106	0.019587	0.0429821	0.00895995	0.0923087	0.049971	0.283937	1.44994	0.0283561	0.565257	0.587798	-0.000983014	-0.430512	-0.0466304	-0.0376191	0.0741324	-0.0333834	16.2537	10.172	10.8252	8.44642	9.56135	10.7998	9.56204	10.6223	11.0175	9.35312	10.752	6.66941	6.46496	11.2482	9.67634	12.8124	8.14763	9.37502
Obs486	LS6	LS13	0.0445657	0.192858	0.0316609	0.00926851	0.0107429	0.00399092	0.167881	0.0817481	0.0895411	0.0700644	0.00436029	0.0589057	0.0245599	0.0829945	0.0987277	0.00538995	0.0120689	0.0106707	-1.54146	0.396702	0.964533	-0.857909	-0.503922	0.192755	1.05457	0.457412	-0.0738639	-0.0916786	0.193643	12.1067	9.17673	12.7905	15.2474	14.9522	16.9326	9.45413	10.8934	10.7112	11.2018	16.7556	11.5488	13.2984	10.8631	10.5159	16.3316	14.7194	14.9656
Obs487	LS6	LS14	0.00712465	0.00887629	0.217673	0.0443129	0.20054	0.00522347	0.00942598	0.208572	0.011817	0.0109227	0.00577904	0.00703807	0.0336091	0.0451747	0.0495148	0.0322673	0.0513587	0.0507697	-0.243014	-0.560308	-1.95934	1.44228	-0.802677	-0.391882	1.24725	0.296637	-0.181711	-0.454651	0.0973753	18.6628	18.2231	11.8239	15.0073	11.9879	19.2836	18.103	11.9093	17.6508	17.8082	19.0814	18.6872	15.5603	14.9688	14.7854	15.6418	14.7122	14.7353
Obs488	LS6	LS28	0.00160338	0.0335468	0.0241999	0.0794989	0.0455258	0.0245095	0.0455101	0.0267845	0.0219818	0.0505211	0.0251023	0.193301	0.214106	0.019587	0.0429821	0.00895995	0.0923087	0.049971	0.283937	1.44994	0.0283561	0.565257	0.587798	-0.000983014	-0.430512	-0.0466304	-0.0376191	0.0741324	-0.0333834	16.2537	10.172	10.8252	8.44642	9.56135	10.7998	9.56204	10.6223	11.0175	9.35312	10.752	6.66941	6.46496	11.2482	9.67634	12.8124	8.14763	9.37502
Obs489	LS6	LS13	0.0445657	0.192858	0.0316609	0.00926851	0.0107429	0.00399092	0.167881	0.0817481	0.0895411	0.0700644	0.00436029	0.0589057	0.0245599	0.0829945	0.0987277	0.00538995	0.0120689	0.0106707	-1.54146	0.396702	0.964533	-0.857909	-0.503922	0.192755	1.05457	0.457412	-0.0738639	-0.0916786	0.193643	12.1067	9.17673	12.7905	15.2474	14.9522	16.9326	9.45413	10.8934	10.7112	11.2018	16.7556	11.5488	13.2984	10.8631	10.5159	16.3316	14.7194	14.9656
Obs490	LS6	LS6	0.0089339	0.14552	0.0513642	0.00835502	0.0377444	0.00395962	0.00993484	0.0513311	0.187411	0.010996	0.00440073	0.00727662	0.00783575	0.174108	0.193243	0.0218888	0.0390421	0.036656	-1.09686	-0.624897	-1.27134	-1.4442	0.00243926	-0.768436	-1.65958	0.427655	-0.134076	-0.00229672	0.13138	18.0203	12.4394	14.5221	18.1543	15.1383	19.6477	17.8079	14.5234	11.9334	17.6049	19.4364	18.4307	18.2826	12.0806	11.8721	16.228	15.0707	15.1968
Obs491	LS6	LS6	0.0089339	0.14552	0.0513642	0.00835502	0.0377444	0.00395962	0.00993484	0.0513311	0.187411	0.010996	0.00440073	0.00727662	0.00783575	0.174108	0.193243	0.0218888	0.0390421	0.036656	-1.09686	-0.624897	-1.27134	-1.4442	0.00243926	-0.768436	-1.65958	0.427655	-0.134076	-0.00229672	0.13138	18.0203	12.4394	14.5221	18.1543	15.1383	19.6477	17.8079	14.5234	11.9334	17.6049	19.4364	18.4307	18.2826	12.0806	11.8721	16.228	15.0707	15.1968
Obs492	LS6	LS28	0.00160338	0.0335468	0.0241999	0.0794989	0.0455258	0.0245095	0.0455101	0.0267845	0.0219818	0.0505211	0.0251023	0.193301	0.214106	0.019587	0.0429821	0.00895995	0.0923087	0.049971	0.283937	1.44994	0.0283561	0.565257	0.587798	-0.000983014	-0.430512	-0.0466304	-0.0376191	0.0741324	-0.0333834	16.2537	10.172	10.8252	8.44642	9.56135	10.7998	9.56204	10.6223	11.0175	9.35312	10.752	6.66941	6.46496	11.2482	9.67634	12.8124	8.14763	9.37502
Obs493	LS6	LS13	0.0445657	0.192858	0.0316609	0.00926851	0.0107429	0.00399092	0.167881	0.0817481	0.0895411	0.0700644	0.00436029	0.0589057	0.0245599	0.0829945	0.0987277	0.00538995	0.0120689	0.0106707	-1.54146	0.396702	0.964533	-0.857909	-0.503922	0.192755	1.05457	0.457412	-0.0738639	-0.0916786	0.193643	12.1067	9.17673	12.7905	15.2474	14.9522	16.9326	9.45413	10.8934	10.7112	11.2018	16.7556	11.5488	13.2984	10.8631	10.5159	16.3316	14.7194	14.9656
Obs494	LS6	LS14	0.00712465	0.00887629	0.217673	0.0443129	0.20054	0.00522347	0.00942598	0.208572	0.011817	0.0109227	0.00577904	0.00703807	0.0336091	0.0451747	0.0495148	0.0322673	0.0513587	0.0507697	-0.243014	-0.560308	-1.95934	1.44228	-0.802677	-0.391882	1.24725	0.296637	-0.181711	-0.454651	0.0973753	18.6628	18.2231	11.8239	15.0073	11.9879	19.2836	18.103	11.9093	17.6508	17.8082	19.0814	18.6872	15.5603	14.9688	14.7854	15.6418	14.7122	14.7353
Obs495	LS6	LS28	0.00160338	0.0335468	0.0241999	0.0794989	0.0455258	0.0245095	0.0455101	0.0267845	0.0219818	0.0505211	0.0251023	0.193301	0.214106	0.019587	0.0429821	0.00895995	0.0923087	0.049971	0.283937	1.44994	0.0283561	0.565257	0.587798	-0.000983014	-0.430512	-0.0466304	-0.0376191	0.0741324	-0.0333834	16.2537	10.172	10.8252	8.44642	9.56135	10.7998	9.56204	10.6223	11.0175	9.35312	10.752	6.66941	6.46496	11.2482	9.67634	12.8124	8.14763	9.37502
Obs496	LS6	LS13	0.0445657	0.192858	0.0316609	0.00926851	0.0107429	0.00399092	0.167881	0.0817481	0.0895411	0.0700644	0.00436029	0.0589057	0.0245599	0.0829945	0.0987277	0.00538995	0.0120689	0.0106707	-1.54146	0.396702	0.964533	-0.857909	-0.503922	0.192755	1.05457	0.457412	-0.0738639	-0.0916786	0.193643	12.1067	9.17673	12.7905	15.2474	14.9522	16.9326	9.45413	10.8934	10.7112	11.2018	16.7556	11.5488	13.2984	10.8631	10.5159	16.3316	14.7194	14.9656
Obs497	LS6	LS6	0.0089339	0.14552	0.0513642	0.00835502	0.0377444	0.00395962	0.00993484	0.0513311	0.187411	0.010996	0.00440073	0.00727662	0.00783575	0.174108	0.193243	0.0218888	0.0390421	0.036656	-1.09686	-0.624897	-1.27134	-1.4442	0.00243926	-0.768436	-1.65958	0.427655	-0.134076	-0.00229672	0.13138	18.0203	12.4394	14.5221	18.1543	15.1383	19.6477	17.8079	14.5234	11.9334	17.6049	19.4364	18.4307	18.2826	12.0806	11.8721	16.228	15.0707	15.1968
Obs498	LS6	LS6	0.0089339	0.14552	0.0513642	0.00835502	0.0377444	0.00395962	0.00993484	0.0513311	0.187411	0.010996	0.00440073	0.00727662	0.00783575	0.174108	0.193243	0.0218888	0.0390421	0.036656	-1.09686	-0.624897	-1.27134	-1.4442	0.00243926	-0.768436	-1.65958	0.427655	-0.134076	-0.00229672	0.13138	18.0203	12.4394	14.5221	18.1543	15.1383	19.6477	17.8079	14.5234	11.9334	17.6049	19.4364	18.4307	18.2826	12.0806	11.8721	16.228	15.0707	15.1968
Obs499	LS6	LS28	0.00160338	0.0335468	0.0241999	0.0794989	0.0455258	0.0245095	0.0455101	0.0267845	0.0219818	0.0505211	0.0251023	0.193301	0.214106	0.019587	0.0429821	0.00895995	0.0923087	0.049971	0.283937	1.44994	0.0283561	0.565257	0.587798	-0.000983014	-0.430512	-0.0466304	-0.0376191	0.0741324	-0.0333834	16.2537	10.172	10.8252	8.44642	9.56135	10.7998	9.56204	10.6223	11.0175	9.35312	10.752	6.66941	6.46496	11.2482	9.67634	12.8124	8.14763	9.37502
Obs500	LS6	LS13	0.0445657	0.192858	0.0316609	0.00926851	0.0107429	0.00399092	0.167881	0.0817481	0.0895411	0.0700644	0.00436029	0.0589057	0.0245599	0.0829945	0.0987277	0.00538995	0.0120689	0.0106707	-1.54146	0.396702	0.964533	-0.857909	-0.503922	0.192755	1.05457	0.457412	-0.0738639	-0.0916786	0.193643	12.1067	9.17673	12.7905	15.2474	14.9522	16.9326	9.45413	10.8934	10.7112	11.2018	16.7556	11.5488	13.2984	10.8631	10.5159	16.3316	14.7194	14.9656
Obs501	LS6	LS14	0.00712465	0.00887629	0.217673	0.0443129	0.20054	0.00522347	0.00942598	0.208572	0.011817	0.0109227	0.00577904	0.00703807	0.0336091	0.0451747	0.0495148	0.0322673	0.0513587	0.0507697	-0.243014	-0.560308	-1.95934	1.44228	-0.802677	-0.391882	1.24725	0.296637	-0.181711	-0.454651	0.0973753	18.6628	18.2231	11.8239	15.0073	11.9879	19.2836	18.103	11.9093	17.6508	17.8082	19.0814	18.6872	15.5603	14.9688	14.7854	15.6418	14.7122	14.7353
Obs502	LS6	LS28	0.00160338	0.0335468	0.0241999	0.0794989	0.0455258	0.0245095	0.0455101	0.0267845	0.0219818	0.0505211	0.0251023	0.193301	0.214106	0.019587	0.0429821	0.00895995	0.0923087	0.049971	0.283937	1.44994	0.0283561	0.565257	0.587798	-0.000983014	-0.430512	-0.0466304	-0.0376191	0.0741324	-0.0333834	16.2537	10.172	10.8252	8.44642	9.56135	10.7998	9.56204	10.6223	11.0175	9.35312	10.752	6.66941	6.46496	11.2482	9.67634	12.8124	8.14763	9.37502
Obs503	LS6	LS13	0.0445657	0.192858	0.0316609	0.00926851	0.0107429	0.00399092	0.167881	0.0817481	0.0895411	0.0700644	0.00436029	0.0589057	0.0245599	0.0829945	0.0987277	0.00538995	0.0120689	0.0106707	-1.54146	0.396702	0.964533	-0.857909	-0.503922	0.192755	1.05457	0.457412	-0.0738639	-0.0916786	0.193643	12.1067	9.17673	12.7905	15.2474	14.9522	16.9326	9.45413	10.8934	10.7112	11.2018	16.7556	11.5488	13.2984	10.8631	10.5159	16.3316	14.7194	14.9656
Obs504	LS7	LS6	0.0089339	0.14552	0.0513642	0.00835502	0.0377444	0.00395962	0.00993484	0.0513311	0.187411	0.010996	0.00440073	0.00727662	0.00783575	0.174108	0.193243	0.0218888	0.0390421	0.036656	-1.09686	-0.624897	-1.27134	-1.4442	0.00243926	-0.768436	-1.65958	0.427655	-0.134076	-0.00229672	0.13138	18.0203	12.4394	14.5221	18.1543	15.1383	19.6477	17.8079	14.5234	11.9334	17.6049	19.4364	18.4307	18.2826	12.0806	11.8721	16.228	15.0707	15.1968
Obs505	LS7	LS9	0.00051584	0.00355713	0.00723105	0.13169	0.135342	0.125535	0.104124	0.00666815	0.00577143	0.163422	0.0070274	0.00438999	0.0052945	0.00424725	0.00525578	0.107006	0.0103296	0.172593	1.60082	-0.245046	0.565109	0.139971	-3.09391	2.00634	-1.47391	0.506234	-0.228583	-0.154915	0.276065	33.1801	29.3183	27.8994	22.0953	22.0406	22.191	22.565	28.0615	28.3503	21.6635	27.9565	28.8975	28.5228	28.9636	28.5375	22.5104	27.1861	21.5543
Obs506	LS7	LS14	0.033845	0.00724582	0.197145	0.12763	0.00992463	0.00536473	0.00786957	0.0111273	0.183059	0.0105785	0.0907748	0.00488914	0.00558851	0.152863	0.0103012	0.120152	0.0106666	0.0109748	-0.271454	-2.03793	-0.0328966	0.257916	2.36431	2.7284	-0.0282381	1.14391	-0.593659	-0.47767	-0.037814	25.492	28.5748	21.9677	22.8373	27.9456	29.1759	28.4096	27.7168	22.116	27.818	23.5188	29.3616	29.0942	22.4765	27.8711	22.9581	27.8014	27.7444
Obs507	LS7	LS20	0.0005841	0.00375991	0.018612	0.0236057	0.0228241	0.294517	0.0169771	0.016264	0.016493	0.0639816	0.257241	0.00450338	0.00539555	0.00468863	0.00558333	0.111832	0.0628943	0.0702437	1.82779	-0.847446	0.625254	-0.617674	0.260473	-0.968692	0.471116	0.402309	-0.0809582	-0.0313786	0.166095	20.3171	16.593	13.3942	12.9188	12.9861	7.8711	13.578	13.6639	13.6359	10.9246	8.14174	16.2321	15.8706	16.1515	15.8022	9.80777	10.9589	10.7378
Obs508	LS7	LS20	0.0005841	0.00375991	0.018612	0.0236057	0.0228241	0.294517	0.0169771	0.016264	0.016493	0.0639816	0.257241	0.00450338	0.00539555	0.00468863	0.00558333	0.111832	0.0628943	0.0702437	1.82779	-0.847446	0.625254	-0.617674	0.260473	-0.968692	0.471116	0.402309	-0.0809582	-0.0313786	0.166095	20.3171	16.593	13.3942	12.9188	12.9861	7.8711	13.578	13.6639	13.6359	10.9246	8.14174	16.2321	15.8706	16.1515	15.8022	9.80777	10.9589	10.7378
Obs509	LS7	LS20	0.0005841	0.00375991	0.018612	0.0236057	0.0228241	0.294517	0.0169771	0.016264	0.016493	0.0639816	0.257241	0.00450338	0.00539555	0.00468863	0.00558333	0.111832	0.0628943	0.0702437	1.82779	-0.847446	0.625254	-0.617674	0.260473	-0.968692	0.471116	0.402309	-0.0809582	-0.0313786	0.166095	20.3171	16.593	13.3942	12.9188	12.9861	7.8711	13.578	13.6639	13.6359	10.9246	8.14174	16.2321	15.8706	16.1515	15.8022	9.80777	10.9589	10.7378
Obs510	LS7	LS14	0.00712465	0.00887629	0.217673	0.0443129	0.20054	0.00522347	0.00942598	0.208572	0.011817	0.0109227	0.00577904	0.00703807	0.0336091	0.0451747	0.0495148	0.0322673	0.0513587	0.0507697	-0.243014	-0.560308	-1.95934	1.44228	-0.802677	-0.391882	1.24725	0.296637	-0.181711	-0.454651	0.0973753	18.6628	18.2231	11.8239	15.0073	11.9879	19.2836	18.103	11.9093	17.6508	17.8082	19.0814	18.6872	15.5603	14.9688	14.7854	15.6418	14.7122	14.7353
Obs511	LS7	LS6	0.0089339	0.14552	0.0513642	0.00835502	0.0377444	0.00395962	0.00993484	0.0513311	0.187411	0.010996	0.00440073	0.00727662	0.00783575	0.174108	0.193243	0.0218888	0.0390421	0.036656	-1.09686	-0.624897	-1.27134	-1.4442	0.00243926	-0.768436	-1.65958	0.427655	-0.134076	-0.00229672	0.13138	18.0203	12.4394	14.5221	18.1543	15.1383	19.6477	17.8079	14.5234	11.9334	17.6049	19.4364	18.4307	18.2826	12.0806	11.8721	16.228	15.0707	15.1968
Obs512	LS7	LS7	0.00153764	0.00392041	0.00598423	0.173164	0.116459	0.0817183	0.112692	0.00837483	0.00484287	0.11238	0.00789568	0.00370989	0.00434258	0.0030623	0.00440833	0.176184	0.00878749	0.170537	1.44224	-0.593631	0.830941	0.569875	-3.14353	2.04518	-1.5165	-2.13818	-0.166396	-0.344255	-2.75798	43.9936	42.1217	41.2759	34.5456	35.339	36.0476	35.4048	40.6036	41.6991	35.4103	40.7215	42.2321	41.9172	42.6158	41.8871	34.5111	40.5075	34.5762
Obs513	LS7	LS7	0.0931922	0.00737675	0.150709	0.155025	0.00788859	0.00322588	0.00786749	0.0129094	0.141892	0.0067197	0.0942119	0.0038166	0.00423413	0.101809	0.00798122	0.182742	0.00838209	0.010017	-0.430035	-2.38652	0.232936	0.68782	2.31468	2.76724	-0.0708285	-1.5005	-0.531472	-0.66701	-3.07186	35.9328	41.0055	34.9715	34.915	40.8713	42.6598	40.8767	39.8863	35.092	41.1921	35.9111	42.3234	42.1158	35.756	40.848	34.586	40.75	40.3936
Obs514	LS7	LS20	0.0005841	0.00375991	0.018612	0.0236057	0.0228241	0.294517	0.0169771	0.016264	0.016493	0.0639816	0.257241	0.00450338	0.00539555	0.00468863	0.00558333	0.111832	0.0628943	0.0702437	1.82779	-0.847446	0.625254	-0.617674	0.260473	-0.968692	0.471116	0.402309	-0.0809582	-0.0313786	0.166095	20.3171	16.593	13.3942	12.9188	12.9861	7.8711	13.578	13.6639	13.6359	10.9246	8.14174	16.2321	15.8706	16.1515	15.8022	9.80777	10.9589	10.7378
Obs515	LS7	LS25	0.00179	0.00426026	0.0158353	0.0319116	0.0201911	0.197102	0.01889	0.0210002	0.0142281	0.0452338	0.297141	0.00391259	0.00454973	0.00347547	0.00481457	0.189301	0.0550073	0.0713559	1.66921	-1.19603	0.891087	-0.18777	0.210845	-0.929856	0.428525	-2.24211	-0.0187711	-0.220718	-2.86795	31.318	29.5838	26.958	25.5565	26.472	21.915	26.6052	26.3934	27.172	24.8588	21.094	29.7541	29.4523	29.991	29.3392	21.9958	24.4675	23.9471
Obs516	LS7	LS20	0.0005841	0.00375991	0.018612	0.0236057	0.0228241	0.294517	0.0169771	0.016264	0.016493	0.0639816	0.257241	0.00450338	0.00539555	0.00468863	0.00558333	0.111832	0.0628943	0.0702437	1.82779	-0.847446	0.625254	-0.617674	0.260473	-0.968692	0.471116	0.402309	-0.0809582	-0.0313786	0.166095	20.3171	16.593	13.3942	12.9188	12.9861	7.8711	13.578	13.6639	13.6359	10.9246	8.14174	16.2321	15.8706	16.1515	15.8022	9.80777	10.9589	10.7378
Obs517	LS7	LS14	0.00712465	0.00887629	0.217673	0.0443129	0.20054	0.00522347	0.00942598	0.208572	0.011817	0.0109227	0.00577904	0.00703807	0.0336091	0.0451747	0.0495148	0.0322673	0.0513587	0.0507697	-0.243014	-0.560308	-1.95934	1.44228	-0.802677	-0.391882	1.24725	0.296637	-0.181711	-0.454651	0.0973753	18.6628	18.2231	11.8239	15.0073	11.9879	19.2836	18.103	11.9093	17.6508	17.8082	19.0814	18.6872	15.5603	14.9688	14.7854	15.6418	14.7122	14.7353
Obs518	LS7	LS6	0.0089339	0.14552	0.0513642	0.00835502	0.0377444	0.00395962	0.00993484	0.0513311	0.187411	0.010996	0.00440073	0.00727662	0.00783575	0.174108	0.193243	0.0218888	0.0390421	0.036656	-1.09686	-0.624897	-1.27134	-1.4442	0.00243926	-0.768436	-1.65958	0.427655	-0.134076	-0.00229672	0.13138	18.0203	12.4394	14.5221	18.1543	15.1383	19.6477	17.8079	14.5234	11.9334	17.6049	19.4364	18.4307	18.2826	12.0806	11.8721	16.228	15.0707	15.1968
Obs519	LS7	LS9	0.00051584	0.00355713	0.00723105	0.13169	0.135342	0.125535	0.104124	0.00666815	0.00577143	0.163422	0.0070274	0.00438999	0.0052945	0.00424725	0.00525578	0.107006	0.0103296	0.172593	1.60082	-0.245046	0.565109	0.139971	-3.09391	2.00634	-1.47391	0.506234	-0.228583	-0.154915	0.276065	33.1801	29.3183	27.8994	22.0953	22.0406	22.191	22.565	28.0615	28.3503	21.6635	27.9565	28.8975	28.5228	28.9636	28.5375	22.5104	27.1861	21.5543
Obs520	LS7	LS14	0.033845	0.00724582	0.197145	0.12763	0.00992463	0.00536473	0.00786957	0.0111273	0.183059	0.0105785	0.0907748	0.00488914	0.00558851	0.152863	0.0103012	0.120152	0.0106666	0.0109748	-0.271454	-2.03793	-0.0328966	0.257916	2.36431	2.7284	-0.0282381	1.14391	-0.593659	-0.47767	-0.037814	25.492	28.5748	21.9677	22.8373	27.9456	29.1759	28.4096	27.7168	22.116	27.818	23.5188	29.3616	29.0942	22.4765	27.8711	22.9581	27.8014	27.7444
Obs521	LS7	LS20	0.0005841	0.00375991	0.018612	0.0236057	0.0228241	0.294517	0.0169771	0.016264	0.016493	0.0639816	0.257241	0.00450338	0.00539555	0.00468863	0.00558333	0.111832	0.0628943	0.0702437	1.82779	-0.847446	0.625254	-0.617674	0.260473	-0.968692	0.471116	0.402309	-0.0809582	-0.0313786	0.166095	20.3171	16.593	13.3942	12.9188	12.9861	7.8711	13.578	13.6639	13.6359	10.9246	8.14174	16.2321	15.8706	16.1515	15.8022	9.80777	10.9589	10.7378
Obs522	LS7	LS20	0.0005841	0.00375991	0.018612	0.0236057	0.0228241	0.294517	0.0169771	0.016264	0.016493	0.0639816	0.257241	0.00450338	0.00539555	0.00468863	0.00558333	0.111832	0.0628943	0.0702437	1.82779	-0.847446	0.625254	-0.617674	0.260473	-0.968692	0.471116	0.402309	-0.0809582	-0.0313786	0.166095	20.3171	16.593	13.3942	12.9188	12.9861	7.8711	13.578	13.6639	13.6359	10.9246	8.14174	16.2321	15.8706	16.1515	15.8022	9.80777	10.9589	10.7378
Obs523	LS7	LS20	0.0005841	0.00375991	0.018612	0.0236057	0.0228241	0.294517	0.0169771	0.016264	0.016493	0.0639816	0.257241	0.00450338	0.00539555	0.00468863	0.00558333	0.111832	0.0628943	0.0702437	1.82779	-0.847446	0.625254	-0.617674	0.260473	-0.968692	0.471116	0.402309	-0.0809582	-0.0313786	0.166095	20.3171	16.593	13.3942	12.9188	12.9861	7.8711	13.578	13.6639	13.6359	10.9246	8.14174	16.2321	15.8706	16.1515	15.8022	9.80777	10.9589	10.7378
Obs524	LS7	LS14	0.00712465	0.00887629	0.217673	0.0443129	0.20054	0.00522347	0.00942598	0.208572	0.011817	0.0109227	0.00577904	0.00703807	0.0336091	0.0451747	0.0495148	0.0322673	0.0513587	0.0507697	-0.243014	-0.560308	-1.95934	1.44228	-0.802677	-0.391882	1.24725	0.296637	-0.181711	-0.454651	0.0973753	18.6628	18.2231	11.8239	15.0073	11.9879	19.2836	18.103	11.9093	17.6508	17.8082	19.0814	18.6872	15.5603	14.9688	14.7854	15.6418	14.7122	14.7353
Obs525	LS7	LS6	0.0089339	0.14552	0.0513642	0.00835502	0.0377444	0.00395962	0.00993484	0.0513311	0.187411	0.010996	0.00440073	0.00727662	0.00783575	0.174108	0.193243	0.0218888	0.0390421	0.036656	-1.09686	-0.624897	-1.27134	-1.4442	0.00243926	-0.768436	-1.65958	0.427655	-0.134076	-0.00229672	0.13138	18.0203	12.4394	14.5221	18.1543	15.1383	19.6477	17.8079	14.5234	11.9334	17.6049	19.4364	18.4307	18.2826	12.0806	11.8721	16.228	15.0707	15.1968
Obs526	LS7	LS9	0.00051584	0.00355713	0.00723105	0.13169	0.135342	0.125535	0.104124	0.00666815	0.00577143	0.163422	0.0070274	0.00438999	0.0052945	0.00424725	0.00525578	0.107006	0.0103296	0.172593	1.60082	-0.245046	0.565109	0.139971	-3.09391	2.00634	-1.47391	0.506234	-0.228583	-0.154915	0.276065	33.1801	29.3183	27.8994	22.0953	22.0406	22.191	22.565	28.0615	28.3503	21.6635	27.9565	28.8975	28.5228	28.9636	28.5375	22.5104	27.1861	21.5543
Obs527	LS7	LS4	0.0376355	0.00413577	0.118898	0.187092	0.00791334	0.00224259	0.013413	0.00839846	0.10297	0.00398453	0.11418	0.00366323	0.00443801	0.252893	0.00582382	0.110089	0.0144097	0.0078203	-0.317736	-2.141	-0.0527363	0.645077	2.6914	3.3538	0.0376301	-1.12889	4.88184	-1.37853	1.56694	58.7344	63.1509	56.4337	55.5271	61.8532	64.375	60.7978	61.7342	56.7214	63.2254	56.5147	63.3936	63.0098	54.9243	62.4663	56.5877	60.6544	61.8768
Obs528	LS7	LS20	0.0005841	0.00375991	0.018612	0.0236057	0.0228241	0.294517	0.0169771	0.016264	0.016493	0.0639816	0.257241	0.00450338	0.00539555	0.00468863	0.00558333	0.111832	0.0628943	0.0702437	1.82779	-0.847446	0.625254	-0.617674	0.260473	-0.968692	0.471116	0.402309	-0.0809582	-0.0313786	0.166095	20.3171	16.593	13.3942	12.9188	12.9861	7.8711	13.578	13.6639	13.6359	10.9246	8.14174	16.2321	15.8706	16.1515	15.8022	9.80777	10.9589	10.7378
Obs529	LS7	LS25	0.000769433	0.0025423	0.0132972	0.0409922	0.0215586	0.145845	0.0342784	0.0145417	0.0109901	0.0285489	0.383305	0.00399716	0.00507585	0.00918888	0.00373934	0.121383	0.100652	0.0592948	1.78151	-0.950514	0.605415	-0.230513	0.587566	-0.3433	0.536984	-1.8705	5.39454	-0.932236	1.77085	55.3168	52.9265	49.6175	47.3659	48.6511	44.8276	47.7236	49.4386	49.9987	48.0894	42.895	52.0215	51.5437	50.3567	52.1548	45.1947	45.5693	46.6276
Obs530	LS7	LS20	0.0005841	0.00375991	0.018612	0.0236057	0.0228241	0.294517	0.0169771	0.016264	0.016493	0.0639816	0.257241	0.00450338	0.00539555	0.00468863	0.00558333	0.111832	0.0628943	0.0702437	1.82779	-0.847446	0.625254	-0.617674	0.260473	-0.968692	0.471116	0.402309	-0.0809582	-0.0313786	0.166095	20.3171	16.593	13.3942	12.9188	12.9861	7.8711	13.578	13.6639	13.6359	10.9246	8.14174	16.2321	15.8706	16.1515	15.8022	9.80777	10.9589	10.7378
Obs531	LS7	LS14	0.00712465	0.00887629	0.217673	0.0443129	0.20054	0.00522347	0.00942598	0.208572	0.011817	0.0109227	0.00577904	0.00703807	0.0336091	0.0451747	0.0495148	0.0322673	0.0513587	0.0507697	-0.243014	-0.560308	-1.95934	1.44228	-0.802677	-0.391882	1.24725	0.296637	-0.181711	-0.454651	0.0973753	18.6628	18.2231	11.8239	15.0073	11.9879	19.2836	18.103	11.9093	17.6508	17.8082	19.0814	18.6872	15.5603	14.9688	14.7854	15.6418	14.7122	14.7353
Obs532	LS7	LS6	0.0287521	0.173158	0.045894	0.0118615	0.0350656	0.0027829	0.0116089	0.0696049	0.169786	0.00816405	0.00533837	0.00663921	0.00693893	0.135534	0.174997	0.0389108	0.0358595	0.0391048	-1.25544	-0.973483	-1.00551	-1.0143	-0.0471886	-0.7296	-1.70217	-2.21676	-0.0718888	-0.191636	-2.90266	28.3562	24.7653	27.421	30.1271	27.9592	33.0267	30.1701	26.588	24.8046	30.8742	31.7238	31.2877	31.1994	25.2552	24.7441	27.7511	27.9144	27.7412
Obs533	LS7	LS7	0.00153764	0.00392041	0.00598423	0.173164	0.116459	0.0817183	0.112692	0.00837483	0.00484287	0.11238	0.00789568	0.00370989	0.00434258	0.0030623	0.00440833	0.176184	0.00878749	0.170537	1.44224	-0.593631	0.830941	0.569875	-3.14353	2.04518	-1.5165	-2.13818	-0.166396	-0.344255	-2.75798	43.9936	42.1217	41.2759	34.5456	35.339	36.0476	35.4048	40.6036	41.6991	35.4103	40.7215	42.2321	41.9172	42.6158	41.8871	34.5111	40.5075	34.5762
Obs534	LS7	LS7	0.0931922	0.00737675	0.150709	0.155025	0.00788859	0.00322588	0.00786749	0.0129094	0.141892	0.0067197	0.0942119	0.0038166	0.00423413	0.101809	0.00798122	0.182742	0.00838209	0.010017	-0.430035	-2.38652	0.232936	0.68782	2.31468	2.76724	-0.0708285	-1.5005	-0.531472	-0.66701	-3.07186	35.9328	41.0055	34.9715	34.915	40.8713	42.6598	40.8767	39.8863	35.092	41.1921	35.9111	42.3234	42.1158	35.756	40.848	34.586	40.75	40.3936
Obs535	LS7	LS25	0.00179	0.00426026	0.0158353	0.0319116	0.0201911	0.197102	0.01889	0.0210002	0.0142281	0.0452338	0.297141	0.00391259	0.00454973	0.00347547	0.00481457	0.189301	0.0550073	0.0713559	1.66921	-1.19603	0.891087	-0.18777	0.210845	-0.929856	0.428525	-2.24211	-0.0187711	-0.220718	-2.86795	31.318	29.5838	26.958	25.5565	26.472	21.915	26.6052	26.3934	27.172	24.8588	21.094	29.7541	29.4523	29.991	29.3392	21.9958	24.4675	23.9471
Obs536	LS7	LS25	0.00179	0.00426026	0.0158353	0.0319116	0.0201911	0.197102	0.01889	0.0210002	0.0142281	0.0452338	0.297141	0.00391259	0.00454973	0.00347547	0.00481457	0.189301	0.0550073	0.0713559	1.66921	-1.19603	0.891087	-0.18777	0.210845	-0.929856	0.428525	-2.24211	-0.0187711	-0.220718	-2.86795	31.318	29.5838	26.958	25.5565	26.472	21.915	26.6052	26.3934	27.172	24.8588	21.094	29.7541	29.4523	29.991	29.3392	21.9958	24.4675	23.9471
Obs537	LS7	LS20	0.0005841	0.00375991	0.018612	0.0236057	0.0228241	0.294517	0.0169771	0.016264	0.016493	0.0639816	0.257241	0.00450338	0.00539555	0.00468863	0.00558333	0.111832	0.0628943	0.0702437	1.82779	-0.847446	0.625254	-0.617674	0.260473	-0.968692	0.471116	0.402309	-0.0809582	-0.0313786	0.166095	20.3171	16.593	13.3942	12.9188	12.9861	7.8711	13.578	13.6639	13.6359	10.9246	8.14174	16.2321	15.8706	16.1515	15.8022	9.80777	10.9589	10.7378
Obs538	LS7	LS22	0.0213213	0.00982142	0.180852	0.0584987	0.173242	0.00341369	0.0102418	0.262989	0.00995493	0.00754089	0.00651871	0.00597121	0.0276752	0.0326999	0.0416949	0.0533377	0.0438639	0.0503629	-0.401595	-0.908893	-1.69351	1.87218	-0.852305	-0.353046	1.20466	-2.34778	-0.119524	-0.64399	-2.93667	31.7251	33.2754	27.4492	29.7065	27.5352	35.389	33.1916	26.7003	33.2484	33.8039	34.0952	34.2707	31.2035	30.8698	30.3838	29.8913	30.2824	30.006
Obs539	LS7	LS6	0.0089339	0.14552	0.0513642	0.00835502	0.0377444	0.00395962	0.00993484	0.0513311	0.187411	0.010996	0.00440073	0.00727662	0.00783575	0.174108	0.193243	0.0218888	0.0390421	0.036656	-1.09686	-0.624897	-1.27134	-1.4442	0.00243926	-0.768436	-1.65958	0.427655	-0.134076	-0.00229672	0.13138	18.0203	12.4394	14.5221	18.1543	15.1383	19.6477	17.8079	14.5234	11.9334	17.6049	19.4364	18.4307	18.2826	12.0806	11.8721	16.228	15.0707	15.1968
Obs540	LS7	LS9	0.00051584	0.00355713	0.00723105	0.13169	0.135342	0.125535	0.104124	0.00666815	0.00577143	0.163422	0.0070274	0.00438999	0.0052945	0.00424725	0.00525578	0.107006	0.0103296	0.172593	1.60082	-0.245046	0.565109	0.139971	-3.09391	2.00634	-1.47391	0.506234	-0.228583	-0.154915	0.276065	33.1801	29.3183	27.8994	22.0953	22.0406	22.191	22.565	28.0615	28.3503	21.6635	27.9565	28.8975	28.5228	28.9636	28.5375	22.5104	27.1861	21.5543
Obs541	LS7	LS14	0.033845	0.00724582	0.197145	0.12763	0.00992463	0.00536473	0.00786957	0.0111273	0.183059	0.0105785	0.0907748	0.00488914	0.00558851	0.152863	0.0103012	0.120152	0.0106666	0.0109748	-0.271454	-2.03793	-0.0328966	0.257916	2.36431	2.7284	-0.0282381	1.14391	-0.593659	-0.47767	-0.037814	25.492	28.5748	21.9677	22.8373	27.9456	29.1759	28.4096	27.7168	22.116	27.818	23.5188	29.3616	29.0942	22.4765	27.8711	22.9581	27.8014	27.7444
Obs542	LS7	LS20	0.0005841	0.00375991	0.018612	0.0236057	0.0228241	0.294517	0.0169771	0.016264	0.016493	0.0639816	0.257241	0.00450338	0.00539555	0.00468863	0.00558333	0.111832	0.0628943	0.0702437	1.82779	-0.847446	0.625254	-0.617674	0.260473	-0.968692	0.471116	0.402309	-0.0809582	-0.0313786	0.166095	20.3171	16.593	13.3942	12.9188	12.9861	7.8711	13.578	13.6639	13.6359	10.9246	8.14174	16.2321	15.8706	16.1515	15.8022	9.80777	10.9589	10.7378
Obs543	LS7	LS20	0.0005841	0.00375991	0.018612	0.0236057	0.0228241	0.294517	0.0169771	0.016264	0.016493	0.0639816	0.257241	0.00450338	0.00539555	0.00468863	0.00558333	0.111832	0.0628943	0.0702437	1.82779	-0.847446	0.625254	-0.617674	0.260473	-0.968692	0.471116	0.402309	-0.0809582	-0.0313786	0.166095	20.3171	16.593	13.3942	12.9188	12.9861	7.8711	13.578	13.6639	13.6359	10.9246	8.14174	16.2321	15.8706	16.1515	15.8022	9.80777	10.9589	10.7378
Obs544	LS7	LS20	0.0005841	0.00375991	0.018612	0.0236057	0.0228241	0.294517	0.0169771	0.016264	0.016493	0.0639816	0.257241	0.00450338	0.00539555	0.00468863	0.00558333	0.111832	0.0628943	0.0702437	1.82779	-0.847446	0.625254	-0.617674	0.260473	-0.968692	0.471116	0.402309	-0.0809582	-0.0313786	0.166095	20.3171	16.593	13.3942	12.9188	12.9861	7.8711	13.578	13.6639	13.6359	10.9246	8.14174	16.2321	15.8706	16.1515	15.8022	9.80777	10.9589	10.7378
Obs545	LS7	LS14	0.00712465	0.00887629	0.217673	0.0443129	0.20054	0.00522347	0.00942598	0.208572	0.011817	0.0109227	0.00577904	0.00703807	0.0336091	0.0451747	0.0495148	0.0322673	0.0513587	0.0507697	-0.243014	-0.560308	-1.95934	1.44228	-0.802677	-0.391882	1.24725	0.296637	-0.181711	-0.454651	0.0973753	18.6628	18.2231	11.8239	15.0073	11.9879	19.2836	18.103	11.9093	17.6508	17.8082	19.0814	18.6872	15.5603	14.9688	14.7854	15.6418	14.7122	14.7353
Obs546	LS7	LS6	0.0089339	0.14552	0.0513642	0.00835502	0.0377444	0.00395962	0.00993484	0.0513311	0.187411	0.010996	0.00440073	0.00727662	0.00783575	0.174108	0.193243	0.0218888	0.0390421	0.036656	-1.09686	-0.624897	-1.27134	-1.4442	0.00243926	-0.768436	-1.65958	0.427655	-0.134076	-0.00229672	0.13138	18.0203	12.4394	14.5221	18.1543	15.1383	19.6477	17.8079	14.5234	11.9334	17.6049	19.4364	18.4307	18.2826	12.0806	11.8721	16.228	15.0707	15.1968
Obs547	LS7	LS7	0.000253401	0.00345183	0.0262635	0.200288	0.184233	0.0290285	0.0416709	0.00718069	0.00124359	0.0746544	0.00399465	0.00213414	0.00482129	0.0152093	0.00407128	0.234995	0.00488286	0.161624	1.46815	-0.579377	-0.766714	0.587298	-3.1705	3.35406	-0.645399	-0.636367	0.744132	7.65797	0.205433	99.8343	94.6109	90.5524	86.4892	86.6563	90.3522	89.6291	93.1459	96.6527	88.463	94.3188	95.5726	93.9426	91.6449	94.2808	86.1696	93.9173	86.9182
Obs548	LS7	LS14	0.033845	0.00724582	0.197145	0.12763	0.00992463	0.00536473	0.00786957	0.0111273	0.183059	0.0105785	0.0907748	0.00488914	0.00558851	0.152863	0.0103012	0.120152	0.0106666	0.0109748	-0.271454	-2.03793	-0.0328966	0.257916	2.36431	2.7284	-0.0282381	1.14391	-0.593659	-0.47767	-0.037814	25.492	28.5748	21.9677	22.8373	27.9456	29.1759	28.4096	27.7168	22.116	27.818	23.5188	29.3616	29.0942	22.4765	27.8711	22.9581	27.8014	27.7444
Obs549	LS7	LS7	0.000368219	0.00468222	0.0867495	0.0460728	0.0398704	0.0873965	0.00871906	0.0224756	0.00456058	0.0375081	0.18765	0.00280945	0.0063052	0.0215462	0.00555023	0.315169	0.0381528	0.084414	1.69512	-1.18178	-0.706569	-0.170348	0.18388	0.379031	1.29963	-0.740291	0.891756	7.78151	0.0954625	83.6365	78.5508	72.7123	73.9779	74.2671	72.6974	77.3073	75.4135	78.6035	74.3892	71.1692	79.5724	77.9556	75.498	78.2107	70.1321	74.3552	72.7669
Obs550	LS7	LS7	0.000368219	0.00468222	0.0867495	0.0460728	0.0398704	0.0873965	0.00871906	0.0224756	0.00456058	0.0375081	0.18765	0.00280945	0.0063052	0.0215462	0.00555023	0.315169	0.0381528	0.084414	1.69512	-1.18178	-0.706569	-0.170348	0.18388	0.379031	1.29963	-0.740291	0.891756	7.78151	0.0954625	83.6365	78.5508	72.7123	73.9779	74.2671	72.6974	77.3073	75.4135	78.6035	74.3892	71.1692	79.5724	77.9556	75.498	78.2107	70.1321	74.3552	72.7669
Obs551	LS7	LS20	0.0005841	0.00375991	0.018612	0.0236057	0.0228241	0.294517	0.0169771	0.016264	0.016493	0.0639816	0.257241	0.00450338	0.00539555	0.00468863	0.00558333	0.111832	0.0628943	0.0702437	1.82779	-0.847446	0.625254	-0.617674	0.260473	-0.968692	0.471116	0.402309	-0.0809582	-0.0313786	0.166095	20.3171	16.593	13.3942	12.9188	12.9861	7.8711	13.578	13.6639	13.6359	10.9246	8.14174	16.2321	15.8706	16.1515	15.8022	9.80777	10.9589	10.7378
Obs552	LS7	LS14	0.00712465	0.00887629	0.217673	0.0443129	0.20054	0.00522347	0.00942598	0.208572	0.011817	0.0109227	0.00577904	0.00703807	0.0336091	0.0451747	0.0495148	0.0322673	0.0513587	0.0507697	-0.243014	-0.560308	-1.95934	1.44228	-0.802677	-0.391882	1.24725	0.296637	-0.181711	-0.454651	0.0973753	18.6628	18.2231	11.8239	15.0073	11.9879	19.2836	18.103	11.9093	17.6508	17.8082	19.0814	18.6872	15.5603	14.9688	14.7854	15.6418	14.7122	14.7353
Obs553	LS7	LS6	0.0287521	0.173158	0.045894	0.0118615	0.0350656	0.0027829	0.0116089	0.0696049	0.169786	0.00816405	0.00533837	0.00663921	0.00693893	0.135534	0.174997	0.0389108	0.0358595	0.0391048	-1.25544	-0.973483	-1.00551	-1.0143	-0.0471886	-0.7296	-1.70217	-2.21676	-0.0718888	-0.191636	-2.90266	28.3562	24.7653	27.421	30.1271	27.9592	33.0267	30.1701	26.588	24.8046	30.8742	31.7238	31.2877	31.1994	25.2552	24.7441	27.7511	27.9144	27.7412
Obs554	LS7	LS7	0.00153764	0.00392041	0.00598423	0.173164	0.116459	0.0817183	0.112692	0.00837483	0.00484287	0.11238	0.00789568	0.00370989	0.00434258	0.0030623	0.00440833	0.176184	0.00878749	0.170537	1.44224	-0.593631	0.830941	0.569875	-3.14353	2.04518	-1.5165	-2.13818	-0.166396	-0.344255	-2.75798	43.9936	42.1217	41.2759	34.5456	35.339	36.0476	35.4048	40.6036	41.6991	35.4103	40.7215	42.2321	41.9172	42.6158	41.8871	34.5111	40.5075	34.5762
Obs555	LS7	LS7	0.0931922	0.00737675	0.150709	0.155025	0.00788859	0.00322588	0.00786749	0.0129094	0.141892	0.0067197	0.0942119	0.0038166	0.00423413	0.101809	0.00798122	0.182742	0.00838209	0.010017	-0.430035	-2.38652	0.232936	0.68782	2.31468	2.76724	-0.0708285	-1.5005	-0.531472	-0.66701	-3.07186	35.9328	41.0055	34.9715	34.915	40.8713	42.6598	40.8767	39.8863	35.092	41.1921	35.9111	42.3234	42.1158	35.756	40.848	34.586	40.75	40.3936
Obs556	LS7	LS25	0.00179	0.00426026	0.0158353	0.0319116	0.0201911	0.197102	0.01889	0.0210002	0.0142281	0.0452338	0.297141	0.00391259	0.00454973	0.00347547	0.00481457	0.189301	0.0550073	0.0713559	1.66921	-1.19603	0.891087	-0.18777	0.210845	-0.929856	0.428525	-2.24211	-0.0187711	-0.220718	-2.86795	31.318	29.5838	26.958	25.5565	26.472	21.915	26.6052	26.3934	27.172	24.8588	21.094	29.7541	29.4523	29.991	29.3392	21.9958	24.4675	23.9471
Obs557	LS7	LS20	0.0005841	0.00375991	0.018612	0.0236057	0.0228241	0.294517	0.0169771	0.016264	0.016493	0.0639816	0.257241	0.00450338	0.00539555	0.00468863	0.00558333	0.111832	0.0628943	0.0702437	1.82779	-0.847446	0.625254	-0.617674	0.260473	-0.968692	0.471116	0.402309	-0.0809582	-0.0313786	0.166095	20.3171	16.593	13.3942	12.9188	12.9861	7.8711	13.578	13.6639	13.6359	10.9246	8.14174	16.2321	15.8706	16.1515	15.8022	9.80777	10.9589	10.7378
Obs558	LS7	LS25	0.00179	0.00426026	0.0158353	0.0319116	0.0201911	0.197102	0.01889	0.0210002	0.0142281	0.0452338	0.297141	0.00391259	0.00454973	0.00347547	0.00481457	0.189301	0.0550073	0.0713559	1.66921	-1.19603	0.891087	-0.18777	0.210845	-0.929856	0.428525	-2.24211	-0.0187711	-0.220718	-2.86795	31.318	29.5838	26.958	25.5565	26.472	21.915	26.6052	26.3934	27.172	24.8588	21.094	29.7541	29.4523	29.991	29.3392	21.9958	24.4675	23.9471
Obs559	LS7	LS14	0.00712465	0.00887629	0.217673	0.0443129	0.20054	0.00522347	0.00942598	0.208572	0.011817	0.0109227	0.00577904	0.00703807	0.0336091	0.0451747	0.0495148	0.0322673	0.0513587	0.0507697	-0.243014	-0.560308	-1.95934	1.44228	-0.802677	-0.391882	1.24725	0.296637	-0.181711	-0.454651	0.0973753	18.6628	18.2231	11.8239	15.0073	11.9879	19.2836	18.103	11.9093	17.6508	17.8082	19.0814	18.6872	15.5603	14.9688	14.7854	15.6418	14.7122	14.7353
Obs560	LS7	LS6	0.0089339	0.14552	0.0513642	0.00835502	0.0377444	0.00395962	0.00993484	0.0513311	0.187411	0.010996	0.00440073	0.00727662	0.00783575	0.174108	0.193243	0.0218888	0.0390421	0.036656	-1.09686	-0.624897	-1.27134	-1.4442	0.00243926	-0.768436	-1.65958	0.427655	-0.134076	-0.00229672	0.13138	18.0203	12.4394	14.5221	18.1543	15.1383	19.6477	17.8079	14.5234	11.9334	17.6049	19.4364	18.4307	18.2826	12.0806	11.8721	16.228	15.0707	15.1968
Obs561	LS7	LS9	0.00051584	0.00355713	0.00723105	0.13169	0.135342	0.125535	0.104124	0.00666815	0.00577143	0.163422	0.0070274	0.00438999	0.0052945	0.00424725	0.00525578	0.107006	0.0103296	0.172593	1.60082	-0.245046	0.565109	0.139971	-3.09391	2.00634	-1.47391	0.506234	-0.228583	-0.154915	0.276065	33.1801	29.3183	27.8994	22.0953	22.0406	22.191	22.565	28.0615	28.3503	21.6635	27.9565	28.8975	28.5228	28.9636	28.5375	22.5104	27.1861	21.5543
Obs562	LS7	LS7	0.0228934	0.00956303	0.0806247	0.121394	0.00556892	0.00392062	0.00329967	0.0182756	0.159157	0.0022702	0.0665884	0.00359392	0.00493388	0.0931694	0.00477349	0.393267	0.00372445	0.00298254	-0.314095	-2.31074	-0.19789	0.149751	2.77431	3.08951	0.286399	-5.95039	-4.90743	-0.80826	5.426	118.665	120.411	116.147	115.328	121.492	122.194	122.539	119.115	114.787	123.287	116.53	122.368	121.734	115.858	121.8	112.978	122.297	122.741
Obs563	LS7	LS7	0.000422712	0.00530917	0.00814358	0.0240217	0.0137023	0.230281	0.00761599	0.0285791	0.0153418	0.0146905	0.20189	0.00354174	0.00509648	0.00305745	0.00276812	0.391618	0.0234958	0.020424	1.78515	-1.12025	0.460261	-0.725839	0.670474	-0.607587	0.785753	-6.69199	-4.39473	-0.361968	5.62991	116.585	111.524	110.668	108.505	109.628	103.984	110.802	108.157	109.401	109.488	104.247	112.333	111.606	112.627	112.826	102.922	108.549	108.829
Obs564	LS7	LS20	0.0005841	0.00375991	0.018612	0.0236057	0.0228241	0.294517	0.0169771	0.016264	0.016493	0.0639816	0.257241	0.00450338	0.00539555	0.00468863	0.00558333	0.111832	0.0628943	0.0702437	1.82779	-0.847446	0.625254	-0.617674	0.260473	-0.968692	0.471116	0.402309	-0.0809582	-0.0313786	0.166095	20.3171	16.593	13.3942	12.9188	12.9861	7.8711	13.578	13.6639	13.6359	10.9246	8.14174	16.2321	15.8706	16.1515	15.8022	9.80777	10.9589	10.7378
Obs565	LS7	LS20	0.0005841	0.00375991	0.018612	0.0236057	0.0228241	0.294517	0.0169771	0.016264	0.016493	0.0639816	0.257241	0.00450338	0.00539555	0.00468863	0.00558333	0.111832	0.0628943	0.0702437	1.82779	-0.847446	0.625254	-0.617674	0.260473	-0.968692	0.471116	0.402309	-0.0809582	-0.0313786	0.166095	20.3171	16.593	13.3942	12.9188	12.9861	7.8711	13.578	13.6639	13.6359	10.9246	8.14174	16.2321	15.8706	16.1515	15.8022	9.80777	10.9589	10.7378
Obs566	LS7	LS14	0.00712465	0.00887629	0.217673	0.0443129	0.20054	0.00522347	0.00942598	0.208572	0.011817	0.0109227	0.00577904	0.00703807	0.0336091	0.0451747	0.0495148	0.0322673	0.0513587	0.0507697	-0.243014	-0.560308	-1.95934	1.44228	-0.802677	-0.391882	1.24725	0.296637	-0.181711	-0.454651	0.0973753	18.6628	18.2231	11.8239	15.0073	11.9879	19.2836	18.103	11.9093	17.6508	17.8082	19.0814	18.6872	15.5603	14.9688	14.7854	15.6418	14.7122	14.7353
Obs567	LS7	LS4	0.0117342	0.0981067	0.0365895	0.0144664	0.0355473	0.00195508	0.0200007	0.0457612	0.124515	0.00489214	0.00653818	0.00643977	0.00734991	0.340223	0.129043	0.0236887	0.0622979	0.0308519	-1.14314	-0.727965	-1.29118	-1.05704	0.329533	-0.143043	-1.59371	-1.84515	5.34142	-0.903154	1.73613	51.6204	47.3733	49.3459	51.2017	49.4036	55.2045	50.5538	48.8985	46.8965	53.3701	52.7901	52.8204	52.556	44.8862	46.8251	50.2154	48.2815	49.687
Obs568	LS7	LS15	0.000660068	0.00233636	0.00501834	0.22214	0.12418	0.0603861	0.20422	0.00579142	0.00373572	0.0708328	0.0101716	0.00378501	0.00483825	0.00808564	0.00341924	0.11282	0.0160578	0.141521	1.55454	-0.348114	0.545269	0.527132	-2.76681	2.63173	-1.40804	-1.76657	5.24691	-1.05577	1.88082	68.4227	65.8947	64.3657	56.7852	57.9484	59.3903	56.9535	64.0791	64.956	59.0712	62.9527	64.9298	64.4387	63.4117	65.133	58.1403	62.0395	57.687
Obs569	LS7	LS14	0.033845	0.00724582	0.197145	0.12763	0.00992463	0.00536473	0.00786957	0.0111273	0.183059	0.0105785	0.0907748	0.00488914	0.00558851	0.152863	0.0103012	0.120152	0.0106666	0.0109748	-0.271454	-2.03793	-0.0328966	0.257916	2.36431	2.7284	-0.0282381	1.14391	-0.593659	-0.47767	-0.037814	25.492	28.5748	21.9677	22.8373	27.9456	29.1759	28.4096	27.7168	22.116	27.818	23.5188	29.3616	29.0942	22.4765	27.8711	22.9581	27.8014	27.7444
Obs570	LS7	LS20	0.0005841	0.00375991	0.018612	0.0236057	0.0228241	0.294517	0.0169771	0.016264	0.016493	0.0639816	0.257241	0.00450338	0.00539555	0.00468863	0.00558333	0.111832	0.0628943	0.0702437	1.82779	-0.847446	0.625254	-0.617674	0.260473	-0.968692	0.471116	0.402309	-0.0809582	-0.0313786	0.166095	20.3171	16.593	13.3942	12.9188	12.9861	7.8711	13.578	13.6639	13.6359	10.9246	8.14174	16.2321	15.8706	16.1515	15.8022	9.80777	10.9589	10.7378
Obs571	LS7	LS25	0.000769433	0.0025423	0.0132972	0.0409922	0.0215586	0.145845	0.0342784	0.0145417	0.0109901	0.0285489	0.383305	0.00399716	0.00507585	0.00918888	0.00373934	0.121383	0.100652	0.0592948	1.78151	-0.950514	0.605415	-0.230513	0.587566	-0.3433	0.536984	-1.8705	5.39454	-0.932236	1.77085	55.3168	52.9265	49.6175	47.3659	48.6511	44.8276	47.7236	49.4386	49.9987	48.0894	42.895	52.0215	51.5437	50.3567	52.1548	45.1947	45.5693	46.6276
Obs572	LS7	LS25	0.000769433	0.0025423	0.0132972	0.0409922	0.0215586	0.145845	0.0342784	0.0145417	0.0109901	0.0285489	0.383305	0.00399716	0.00507585	0.00918888	0.00373934	0.121383	0.100652	0.0592948	1.78151	-0.950514	0.605415	-0.230513	0.587566	-0.3433	0.536984	-1.8705	5.39454	-0.932236	1.77085	55.3168	52.9265	49.6175	47.3659	48.6511	44.8276	47.7236	49.4386	49.9987	48.0894	42.895	52.0215	51.5437	50.3567	52.1548	45.1947	45.5693	46.6276
Obs573	LS7	LS14	0.00712465	0.00887629	0.217673	0.0443129	0.20054	0.00522347	0.00942598	0.208572	0.011817	0.0109227	0.00577904	0.00703807	0.0336091	0.0451747	0.0495148	0.0322673	0.0513587	0.0507697	-0.243014	-0.560308	-1.95934	1.44228	-0.802677	-0.391882	1.24725	0.296637	-0.181711	-0.454651	0.0973753	18.6628	18.2231	11.8239	15.0073	11.9879	19.2836	18.103	11.9093	17.6508	17.8082	19.0814	18.6872	15.5603	14.9688	14.7854	15.6418	14.7122	14.7353
Obs574	LS7	LS6	0.0089339	0.14552	0.0513642	0.00835502	0.0377444	0.00395962	0.00993484	0.0513311	0.187411	0.010996	0.00440073	0.00727662	0.00783575	0.174108	0.193243	0.0218888	0.0390421	0.036656	-1.09686	-0.624897	-1.27134	-1.4442	0.00243926	-0.768436	-1.65958	0.427655	-0.134076	-0.00229672	0.13138	18.0203	12.4394	14.5221	18.1543	15.1383	19.6477	17.8079	14.5234	11.9334	17.6049	19.4364	18.4307	18.2826	12.0806	11.8721	16.228	15.0707	15.1968
Obs575	LS7	LS7	0.00153764	0.00392041	0.00598423	0.173164	0.116459	0.0817183	0.112692	0.00837483	0.00484287	0.11238	0.00789568	0.00370989	0.00434258	0.0030623	0.00440833	0.176184	0.00878749	0.170537	1.44224	-0.593631	0.830941	0.569875	-3.14353	2.04518	-1.5165	-2.13818	-0.166396	-0.344255	-2.75798	43.9936	42.1217	41.2759	34.5456	35.339	36.0476	35.4048	40.6036	41.6991	35.4103	40.7215	42.2321	41.9172	42.6158	41.8871	34.5111	40.5075	34.5762
Obs576	LS7	LS7	0.0931922	0.00737675	0.150709	0.155025	0.00788859	0.00322588	0.00786749	0.0129094	0.141892	0.0067197	0.0942119	0.0038166	0.00423413	0.101809	0.00798122	0.182742	0.00838209	0.010017	-0.430035	-2.38652	0.232936	0.68782	2.31468	2.76724	-0.0708285	-1.5005	-0.531472	-0.66701	-3.07186	35.9328	41.0055	34.9715	34.915	40.8713	42.6598	40.8767	39.8863	35.092	41.1921	35.9111	42.3234	42.1158	35.756	40.848	34.586	40.75	40.3936
Obs577	LS7	LS25	0.00179	0.00426026	0.0158353	0.0319116	0.0201911	0.197102	0.01889	0.0210002	0.0142281	0.0452338	0.297141	0.00391259	0.00454973	0.00347547	0.00481457	0.189301	0.0550073	0.0713559	1.66921	-1.19603	0.891087	-0.18777	0.210845	-0.929856	0.428525	-2.24211	-0.0187711	-0.220718	-2.86795	31.318	29.5838	26.958	25.5565	26.472	21.915	26.6052	26.3934	27.172	24.8588	21.094	29.7541	29.4523	29.991	29.3392	21.9958	24.4675	23.9471
Obs578	LS7	LS25	0.00179	0.00426026	0.0158353	0.0319116	0.0201911	0.197102	0.01889	0.0210002	0.0142281	0.0452338	0.297141	0.00391259	0.00454973	0.00347547	0.00481457	0.189301	0.0550073	0.0713559	1.66921	-1.19603	0.891087	-0.18777	0.210845	-0.929856	0.428525	-2.24211	-0.0187711	-0.220718	-2.86795	31.318	29.5838	26.958	25.5565	26.472	21.915	26.6052	26.3934	27.172	24.8588	21.094	29.7541	29.4523	29.991	29.3392	21.9958	24.4675	23.9471
Obs579	LS7	LS20	0.0005841	0.00375991	0.018612	0.0236057	0.0228241	0.294517	0.0169771	0.016264	0.016493	0.0639816	0.257241	0.00450338	0.00539555	0.00468863	0.00558333	0.111832	0.0628943	0.0702437	1.82779	-0.847446	0.625254	-0.617674	0.260473	-0.968692	0.471116	0.402309	-0.0809582	-0.0313786	0.166095	20.3171	16.593	13.3942	12.9188	12.9861	7.8711	13.578	13.6639	13.6359	10.9246	8.14174	16.2321	15.8706	16.1515	15.8022	9.80777	10.9589	10.7378
Obs580	LS7	LS14	0.00712465	0.00887629	0.217673	0.0443129	0.20054	0.00522347	0.00942598	0.208572	0.011817	0.0109227	0.00577904	0.00703807	0.0336091	0.0451747	0.0495148	0.0322673	0.0513587	0.0507697	-0.243014	-0.560308	-1.95934	1.44228	-0.802677	-0.391882	1.24725	0.296637	-0.181711	-0.454651	0.0973753	18.6628	18.2231	11.8239	15.0073	11.9879	19.2836	18.103	11.9093	17.6508	17.8082	19.0814	18.6872	15.5603	14.9688	14.7854	15.6418	14.7122	14.7353
Obs581	LS7	LS6	0.0089339	0.14552	0.0513642	0.00835502	0.0377444	0.00395962	0.00993484	0.0513311	0.187411	0.010996	0.00440073	0.00727662	0.00783575	0.174108	0.193243	0.0218888	0.0390421	0.036656	-1.09686	-0.624897	-1.27134	-1.4442	0.00243926	-0.768436	-1.65958	0.427655	-0.134076	-0.00229672	0.13138	18.0203	12.4394	14.5221	18.1543	15.1383	19.6477	17.8079	14.5234	11.9334	17.6049	19.4364	18.4307	18.2826	12.0806	11.8721	16.228	15.0707	15.1968
Obs582	LS7	LS9	0.00051584	0.00355713	0.00723105	0.13169	0.135342	0.125535	0.104124	0.00666815	0.00577143	0.163422	0.0070274	0.00438999	0.0052945	0.00424725	0.00525578	0.107006	0.0103296	0.172593	1.60082	-0.245046	0.565109	0.139971	-3.09391	2.00634	-1.47391	0.506234	-0.228583	-0.154915	0.276065	33.1801	29.3183	27.8994	22.0953	22.0406	22.191	22.565	28.0615	28.3503	21.6635	27.9565	28.8975	28.5228	28.9636	28.5375	22.5104	27.1861	21.5543
Obs583	LS7	LS14	0.033845	0.00724582	0.197145	0.12763	0.00992463	0.00536473	0.00786957	0.0111273	0.183059	0.0105785	0.0907748	0.00488914	0.00558851	0.152863	0.0103012	0.120152	0.0106666	0.0109748	-0.271454	-2.03793	-0.0328966	0.257916	2.36431	2.7284	-0.0282381	1.14391	-0.593659	-0.47767	-0.037814	25.492	28.5748	21.9677	22.8373	27.9456	29.1759	28.4096	27.7168	22.116	27.818	23.5188	29.3616	29.0942	22.4765	27.8711	22.9581	27.8014	27.7444
Obs584	LS7	LS20	0.0005841	0.00375991	0.018612	0.0236057	0.0228241	0.294517	0.0169771	0.016264	0.016493	0.0639816	0.257241	0.00450338	0.00539555	0.00468863	0.00558333	0.111832	0.0628943	0.0702437	1.82779	-0.847446	0.625254	-0.617674	0.260473	-0.968692	0.471116	0.402309	-0.0809582	-0.0313786	0.166095	20.3171	16.593	13.3942	12.9188	12.9861	7.8711	13.578	13.6639	13.6359	10.9246	8.14174	16.2321	15.8706	16.1515	15.8022	9.80777	10.9589	10.7378
Obs585	LS7	LS20	0.0005841	0.00375991	0.018612	0.0236057	0.0228241	0.294517	0.0169771	0.016264	0.016493	0.0639816	0.257241	0.00450338	0.00539555	0.00468863	0.00558333	0.111832	0.0628943	0.0702437	1.82779	-0.847446	0.625254	-0.617674	0.260473	-0.968692	0.471116	0.402309	-0.0809582	-0.0313786	0.166095	20.3171	16.593	13.3942	12.9188	12.9861	7.8711	13.578	13.6639	13.6359	10.9246	8.14174	16.2321	15.8706	16.1515	15.8022	9.80777	10.9589	10.7378
Obs586	LS7	LS20	0.0005841	0.00375991	0.018612	0.0236057	0.0228241	0.294517	0.0169771	0.016264	0.016493	0.0639816	0.257241	0.00450338	0.00539555	0.00468863	0.00558333	0.111832	0.0628943	0.0702437	1.82779	-0.847446	0.625254	-0.617674	0.260473	-0.968692	0.471116	0.402309	-0.0809582	-0.0313786	0.166095	20.3171	16.593	13.3942	12.9188	12.9861	7.8711	13.578	13.6639	13.6359	10.9246	8.14174	16.2321	15.8706	16.1515	15.8022	9.80777	10.9589	10.7378
Obs587	LS7	LS14	0.00712465	0.00887629	0.217673	0.0443129	0.20054	0.00522347	0.00942598	0.208572	0.011817	0.0109227	0.00577904	0.00703807	0.0336091	0.0451747	0.0495148	0.0322673	0.0513587	0.0507697	-0.243014	-0.560308	-1.95934	1.44228	-0.802677	-0.391882	1.24725	0.296637	-0.181711	-0.454651	0.0973753	18.6628	18.2231	11.8239	15.0073	11.9879	19.2836	18.103	11.9093	17.6508	17.8082	19.0814	18.6872	15.5603	14.9688	14.7854	15.6418	14.7122	14.7353
Obs588	LS7	LS6	0.0089339	0.14552	0.0513642	0.00835502	0.0377444	0.00395962	0.00993484	0.0513311	0.187411	0.010996	0.00440073	0.00727662	0.00783575	0.174108	0.193243	0.0218888	0.0390421	0.036656	-1.09686	-0.624897	-1.27134	-1.4442	0.00243926	-0.768436	-1.65958	0.427655	-0.134076	-0.00229672	0.13138	18.0203	12.4394	14.5221	18.1543	15.1383	19.6477	17.8079	14.5234	11.9334	17.6049	19.4364	18.4307	18.2826	12.0806	11.8721	16.228	15.0707	15.1968
Obs589	LS7	LS9	0.00051584	0.00355713	0.00723105	0.13169	0.135342	0.125535	0.104124	0.00666815	0.00577143	0.163422	0.0070274	0.00438999	0.0052945	0.00424725	0.00525578	0.107006	0.0103296	0.172593	1.60082	-0.245046	0.565109	0.139971	-3.09391	2.00634	-1.47391	0.506234	-0.228583	-0.154915	0.276065	33.1801	29.3183	27.8994	22.0953	22.0406	22.191	22.565	28.0615	28.3503	21.6635	27.9565	28.8975	28.5228	28.9636	28.5375	22.5104	27.1861	21.5543
Obs590	LS7	LS14	0.033845	0.00724582	0.197145	0.12763	0.00992463	0.00536473	0.00786957	0.0111273	0.183059	0.0105785	0.0907748	0.00488914	0.00558851	0.152863	0.0103012	0.120152	0.0106666	0.0109748	-0.271454	-2.03793	-0.0328966	0.257916	2.36431	2.7284	-0.0282381	1.14391	-0.593659	-0.47767	-0.037814	25.492	28.5748	21.9677	22.8373	27.9456	29.1759	28.4096	27.7168	22.116	27.818	23.5188	29.3616	29.0942	22.4765	27.8711	22.9581	27.8014	27.7444
Obs591	LS7	LS20	0.0005841	0.00375991	0.018612	0.0236057	0.0228241	0.294517	0.0169771	0.016264	0.016493	0.0639816	0.257241	0.00450338	0.00539555	0.00468863	0.00558333	0.111832	0.0628943	0.0702437	1.82779	-0.847446	0.625254	-0.617674	0.260473	-0.968692	0.471116	0.402309	-0.0809582	-0.0313786	0.166095	20.3171	16.593	13.3942	12.9188	12.9861	7.8711	13.578	13.6639	13.6359	10.9246	8.14174	16.2321	15.8706	16.1515	15.8022	9.80777	10.9589	10.7378
Obs592	LS7	LS20	0.0005841	0.00375991	0.018612	0.0236057	0.0228241	0.294517	0.0169771	0.016264	0.016493	0.0639816	0.257241	0.00450338	0.00539555	0.00468863	0.00558333	0.111832	0.0628943	0.0702437	1.82779	-0.847446	0.625254	-0.617674	0.260473	-0.968692	0.471116	0.402309	-0.0809582	-0.0313786	0.166095	20.3171	16.593	13.3942	12.9188	12.9861	7.8711	13.578	13.6639	13.6359	10.9246	8.14174	16.2321	15.8706	16.1515	15.8022	9.80777	10.9589	10.7378
Obs593	LS7	LS20	0.0005841	0.00375991	0.018612	0.0236057	0.0228241	0.294517	0.0169771	0.016264	0.016493	0.0639816	0.257241	0.00450338	0.00539555	0.00468863	0.00558333	0.111832	0.0628943	0.0702437	1.82779	-0.847446	0.625254	-0.617674	0.260473	-0.968692	0.471116	0.402309	-0.0809582	-0.0313786	0.166095	20.3171	16.593	13.3942	12.9188	12.9861	7.8711	13.578	13.6639	13.6359	10.9246	8.14174	16.2321	15.8706	16.1515	15.8022	9.80777	10.9589	10.7378
Obs594	LS7	LS14	0.00712465	0.00887629	0.217673	0.0443129	0.20054	0.00522347	0.00942598	0.208572	0.011817	0.0109227	0.00577904	0.00703807	0.0336091	0.0451747	0.0495148	0.0322673	0.0513587	0.0507697	-0.243014	-0.560308	-1.95934	1.44228	-0.802677	-0.391882	1.24725	0.296637	-0.181711	-0.454651	0.0973753	18.6628	18.2231	11.8239	15.0073	11.9879	19.2836	18.103	11.9093	17.6508	17.8082	19.0814	18.6872	15.5603	14.9688	14.7854	15.6418	14.7122	14.7353
Obs595	LS7	LS6	0.0089339	0.14552	0.0513642	0.00835502	0.0377444	0.00395962	0.00993484	0.0513311	0.187411	0.010996	0.00440073	0.00727662	0.00783575	0.174108	0.193243	0.0218888	0.0390421	0.036656	-1.09686	-0.624897	-1.27134	-1.4442	0.00243926	-0.768436	-1.65958	0.427655	-0.134076	-0.00229672	0.13138	18.0203	12.4394	14.5221	18.1543	15.1383	19.6477	17.8079	14.5234	11.9334	17.6049	19.4364	18.4307	18.2826	12.0806	11.8721	16.228	15.0707	15.1968
Obs596	LS7	LS9	0.00051584	0.00355713	0.00723105	0.13169	0.135342	0.125535	0.104124	0.00666815	0.00577143	0.163422	0.0070274	0.00438999	0.0052945	0.00424725	0.00525578	0.107006	0.0103296	0.172593	1.60082	-0.245046	0.565109	0.139971	-3.09391	2.00634	-1.47391	0.506234	-0.228583	-0.154915	0.276065	33.1801	29.3183	27.8994	22.0953	22.0406	22.191	22.565	28.0615	28.3503	21.6635	27.9565	28.8975	28.5228	28.9636	28.5375	22.5104	27.1861	21.5543
Obs597	LS7	LS14	0.033845	0.00724582	0.197145	0.12763	0.00992463	0.00536473	0.00786957	0.0111273	0.183059	0.0105785	0.0907748	0.00488914	0.00558851	0.152863	0.0103012	0.120152	0.0106666	0.0109748	-0.271454	-2.03793	-0.0328966	0.257916	2.36431	2.7284	-0.0282381	1.14391	-0.593659	-0.47767	-0.037814	25.492	28.5748	21.9677	22.8373	27.9456	29.1759	28.4096	27.7168	22.116	27.818	23.5188	29.3616	29.0942	22.4765	27.8711	22.9581	27.8014	27.7444
Obs598	LS7	LS20	0.0005841	0.00375991	0.018612	0.0236057	0.0228241	0.294517	0.0169771	0.016264	0.016493	0.0639816	0.257241	0.00450338	0.00539555	0.00468863	0.00558333	0.111832	0.0628943	0.0702437	1.82779	-0.847446	0.625254	-0.617674	0.260473	-0.968692	0.471116	0.402309	-0.0809582	-0.0313786	0.166095	20.3171	16.593	13.3942	12.9188	12.9861	7.8711	13.578	13.6639	13.6359	10.9246	8.14174	16.2321	15.8706	16.1515	15.8022	9.80777	10.9589	10.7378
Obs599	LS7	LS20	0.0005841	0.00375991	0.018612	0.0236057	0.0228241	0.294517	0.0169771	0.016264	0.016493	0.0639816	0.257241	0.00450338	0.00539555	0.00468863	0.00558333	0.111832	0.0628943	0.0702437	1.82779	-0.847446	0.625254	-0.617674	0.260473	-0.968692	0.471116	0.402309	-0.0809582	-0.0313786	0.166095	20.3171	16.593	13.3942	12.9188	12.9861	7.8711	13.578	13.6639	13.6359	10.9246	8.14174	16.2321	15.8706	16.1515	15.8022	9.80777	10.9589	10.7378
Obs600	LS7	LS20	0.0005841	0.00375991	0.018612	0.0236057	0.0228241	0.294517	0.0169771	0.016264	0.016493	0.0639816	0.257241	0.00450338	0.00539555	0.00468863	0.00558333	0.111832	0.0628943	0.0702437	1.82779	-0.847446	0.625254	-0.617674	0.260473	-0.968692	0.471116	0.402309	-0.0809582	-0.0313786	0.166095	20.3171	16.593	13.3942	12.9188	12.9861	7.8711	13.578	13.6639	13.6359	10.9246	8.14174	16.2321	15.8706	16.1515	15.8022	9.80777	10.9589	10.7378
Obs601	LS7	LS14	0.00712465	0.00887629	0.217673	0.0443129	0.20054	0.00522347	0.00942598	0.208572	0.011817	0.0109227	0.00577904	0.00703807	0.0336091	0.0451747	0.0495148	0.0322673	0.0513587	0.0507697	-0.243014	-0.560308	-1.95934	1.44228	-0.802677	-0.391882	1.24725	0.296637	-0.181711	-0.454651	0.0973753	18.6628	18.2231	11.8239	15.0073	11.9879	19.2836	18.103	11.9093	17.6508	17.8082	19.0814	18.6872	15.5603	14.9688	14.7854	15.6418	14.7122	14.7353
Obs602	LS7	LS6	0.0089339	0.14552	0.0513642	0.00835502	0.0377444	0.00395962	0.00993484	0.0513311	0.187411	0.010996	0.00440073	0.00727662	0.00783575	0.174108	0.193243	0.0218888	0.0390421	0.036656	-1.09686	-0.624897	-1.27134	-1.4442	0.00243926	-0.768436	-1.65958	0.427655	-0.134076	-0.00229672	0.13138	18.0203	12.4394	14.5221	18.1543	15.1383	19.6477	17.8079	14.5234	11.9334	17.6049	19.4364	18.4307	18.2826	12.0806	11.8721	16.228	15.0707	15.1968
Obs603	LS7	LS9	0.00051584	0.00355713	0.00723105	0.13169	0.135342	0.125535	0.104124	0.00666815	0.00577143	0.163422	0.0070274	0.00438999	0.0052945	0.00424725	0.00525578	0.107006	0.0103296	0.172593	1.60082	-0.245046	0.565109	0.139971	-3.09391	2.00634	-1.47391	0.506234	-0.228583	-0.154915	0.276065	33.1801	29.3183	27.8994	22.0953	22.0406	22.191	22.565	28.0615	28.3503	21.6635	27.9565	28.8975	28.5228	28.9636	28.5375	22.5104	27.1861	21.5543
Obs604	LS7	LS14	0.033845	0.00724582	0.197145	0.12763	0.00992463	0.00536473	0.00786957	0.0111273	0.183059	0.0105785	0.0907748	0.00488914	0.00558851	0.152863	0.0103012	0.120152	0.0106666	0.0109748	-0.271454	-2.03793	-0.0328966	0.257916	2.36431	2.7284	-0.0282381	1.14391	-0.593659	-0.47767	-0.037814	25.492	28.5748	21.9677	22.8373	27.9456	29.1759	28.4096	27.7168	22.116	27.818	23.5188	29.3616	29.0942	22.4765	27.8711	22.9581	27.8014	27.7444
Obs605	LS7	LS20	0.0005841	0.00375991	0.018612	0.0236057	0.0228241	0.294517	0.0169771	0.016264	0.016493	0.0639816	0.257241	0.00450338	0.00539555	0.00468863	0.00558333	0.111832	0.0628943	0.0702437	1.82779	-0.847446	0.625254	-0.617674	0.260473	-0.968692	0.471116	0.402309	-0.0809582	-0.0313786	0.166095	20.3171	16.593	13.3942	12.9188	12.9861	7.8711	13.578	13.6639	13.6359	10.9246	8.14174	16.2321	15.8706	16.1515	15.8022	9.80777	10.9589	10.7378
Obs606	LS7	LS20	0.0005841	0.00375991	0.018612	0.0236057	0.0228241	0.294517	0.0169771	0.016264	0.016493	0.0639816	0.257241	0.00450338	0.00539555	0.00468863	0.00558333	0.111832	0.0628943	0.0702437	1.82779	-0.847446	0.625254	-0.617674	0.260473	-0.968692	0.471116	0.402309	-0.0809582	-0.0313786	0.166095	20.3171	16.593	13.3942	12.9188	12.9861	7.8711	13.578	13.6639	13.6359	10.9246	8.14174	16.2321	15.8706	16.1515	15.8022	9.80777	10.9589	10.7378
Obs607	LS7	LS20	0.0005841	0.00375991	0.018612	0.0236057	0.0228241	0.294517	0.0169771	0.016264	0.016493	0.0639816	0.257241	0.00450338	0.00539555	0.00468863	0.00558333	0.111832	0.0628943	0.0702437	1.82779	-0.847446	0.625254	-0.617674	0.260473	-0.968692	0.471116	0.402309	-0.0809582	-0.0313786	0.166095	20.3171	16.593	13.3942	12.9188	12.9861	7.8711	13.578	13.6639	13.6359	10.9246	8.14174	16.2321	15.8706	16.1515	15.8022	9.80777	10.9589	10.7378
Obs608	LS7	LS14	0.00712465	0.00887629	0.217673	0.0443129	0.20054	0.00522347	0.00942598	0.208572	0.011817	0.0109227	0.00577904	0.00703807	0.0336091	0.0451747	0.0495148	0.0322673	0.0513587	0.0507697	-0.243014	-0.560308	-1.95934	1.44228	-0.802677	-0.391882	1.24725	0.296637	-0.181711	-0.454651	0.0973753	18.6628	18.2231	11.8239	15.0073	11.9879	19.2836	18.103	11.9093	17.6508	17.8082	19.0814	18.6872	15.5603	14.9688	14.7854	15.6418	14.7122	14.7353
Obs609	LS7	LS6	0.0089339	0.14552	0.0513642	0.00835502	0.0377444	0.00395962	0.00993484	0.0513311	0.187411	0.010996	0.00440073	0.00727662	0.00783575	0.174108	0.193243	0.0218888	0.0390421	0.036656	-1.09686	-0.624897	-1.27134	-1.4442	0.00243926	-0.768436	-1.65958	0.427655	-0.134076	-0.00229672	0.13138	18.0203	12.4394	14.5221	18.1543	15.1383	19.6477	17.8079	14.5234	11.9334	17.6049	19.4364	18.4307	18.2826	12.0806	11.8721	16.228	15.0707	15.1968
Obs610	LS7	LS9	0.00051584	0.00355713	0.00723105	0.13169	0.135342	0.125535	0.104124	0.00666815	0.00577143	0.163422	0.0070274	0.00438999	0.0052945	0.00424725	0.00525578	0.107006	0.0103296	0.172593	1.60082	-0.245046	0.565109	0.139971	-3.09391	2.00634	-1.47391	0.506234	-0.228583	-0.154915	0.276065	33.1801	29.3183	27.8994	22.0953	22.0406	22.191	22.565	28.0615	28.3503	21.6635	27.9565	28.8975	28.5228	28.9636	28.5375	22.5104	27.1861	21.5543
Obs611	LS7	LS14	0.033845	0.00724582	0.197145	0.12763	0.00992463	0.00536473	0.00786957	0.0111273	0.183059	0.0105785	0.0907748	0.00488914	0.00558851	0.152863	0.0103012	0.120152	0.0106666	0.0109748	-0.271454	-2.03793	-0.0328966	0.257916	2.36431	2.7284	-0.0282381	1.14391	-0.593659	-0.47767	-0.037814	25.492	28.5748	21.9677	22.8373	27.9456	29.1759	28.4096	27.7168	22.116	27.818	23.5188	29.3616	29.0942	22.4765	27.8711	22.9581	27.8014	27.7444
Obs612	LS7	LS20	0.0005841	0.00375991	0.018612	0.0236057	0.0228241	0.294517	0.0169771	0.016264	0.016493	0.0639816	0.257241	0.00450338	0.00539555	0.00468863	0.00558333	0.111832	0.0628943	0.0702437	1.82779	-0.847446	0.625254	-0.617674	0.260473	-0.968692	0.471116	0.402309	-0.0809582	-0.0313786	0.166095	20.3171	16.593	13.3942	12.9188	12.9861	7.8711	13.578	13.6639	13.6359	10.9246	8.14174	16.2321	15.8706	16.1515	15.8022	9.80777	10.9589	10.7378
Obs613	LS7	LS20	0.0005841	0.00375991	0.018612	0.0236057	0.0228241	0.294517	0.0169771	0.016264	0.016493	0.0639816	0.257241	0.00450338	0.00539555	0.00468863	0.00558333	0.111832	0.0628943	0.0702437	1.82779	-0.847446	0.625254	-0.617674	0.260473	-0.968692	0.471116	0.402309	-0.0809582	-0.0313786	0.166095	20.3171	16.593	13.3942	12.9188	12.9861	7.8711	13.578	13.6639	13.6359	10.9246	8.14174	16.2321	15.8706	16.1515	15.8022	9.80777	10.9589	10.7378
Obs614	LS7	LS20	0.0005841	0.00375991	0.018612	0.0236057	0.0228241	0.294517	0.0169771	0.016264	0.016493	0.0639816	0.257241	0.00450338	0.00539555	0.00468863	0.00558333	0.111832	0.0628943	0.0702437	1.82779	-0.847446	0.625254	-0.617674	0.260473	-0.968692	0.471116	0.402309	-0.0809582	-0.0313786	0.166095	20.3171	16.593	13.3942	12.9188	12.9861	7.8711	13.578	13.6639	13.6359	10.9246	8.14174	16.2321	15.8706	16.1515	15.8022	9.80777	10.9589	10.7378
Obs615	LS7	LS14	0.00712465	0.00887629	0.217673	0.0443129	0.20054	0.00522347	0.00942598	0.208572	0.011817	0.0109227	0.00577904	0.00703807	0.0336091	0.0451747	0.0495148	0.0322673	0.0513587	0.0507697	-0.243014	-0.560308	-1.95934	1.44228	-0.802677	-0.391882	1.24725	0.296637	-0.181711	-0.454651	0.0973753	18.6628	18.2231	11.8239	15.0073	11.9879	19.2836	18.103	11.9093	17.6508	17.8082	19.0814	18.6872	15.5603	14.9688	14.7854	15.6418	14.7122	14.7353
Obs616	LS7	LS6	0.0089339	0.14552	0.0513642	0.00835502	0.0377444	0.00395962	0.00993484	0.0513311	0.187411	0.010996	0.00440073	0.00727662	0.00783575	0.174108	0.193243	0.0218888	0.0390421	0.036656	-1.09686	-0.624897	-1.27134	-1.4442	0.00243926	-0.768436	-1.65958	0.427655	-0.134076	-0.00229672	0.13138	18.0203	12.4394	14.5221	18.1543	15.1383	19.6477	17.8079	14.5234	11.9334	17.6049	19.4364	18.4307	18.2826	12.0806	11.8721	16.228	15.0707	15.1968
Obs617	LS7	LS9	0.00051584	0.00355713	0.00723105	0.13169	0.135342	0.125535	0.104124	0.00666815	0.00577143	0.163422	0.0070274	0.00438999	0.0052945	0.00424725	0.00525578	0.107006	0.0103296	0.172593	1.60082	-0.245046	0.565109	0.139971	-3.09391	2.00634	-1.47391	0.506234	-0.228583	-0.154915	0.276065	33.1801	29.3183	27.8994	22.0953	22.0406	22.191	22.565	28.0615	28.3503	21.6635	27.9565	28.8975	28.5228	28.9636	28.5375	22.5104	27.1861	21.5543
Obs618	LS7	LS14	0.033845	0.00724582	0.197145	0.12763	0.00992463	0.00536473	0.00786957	0.0111273	0.183059	0.0105785	0.0907748	0.00488914	0.00558851	0.152863	0.0103012	0.120152	0.0106666	0.0109748	-0.271454	-2.03793	-0.0328966	0.257916	2.36431	2.7284	-0.0282381	1.14391	-0.593659	-0.47767	-0.037814	25.492	28.5748	21.9677	22.8373	27.9456	29.1759	28.4096	27.7168	22.116	27.818	23.5188	29.3616	29.0942	22.4765	27.8711	22.9581	27.8014	27.7444
Obs619	LS7	LS20	0.0005841	0.00375991	0.018612	0.0236057	0.0228241	0.294517	0.0169771	0.016264	0.016493	0.0639816	0.257241	0.00450338	0.00539555	0.00468863	0.00558333	0.111832	0.0628943	0.0702437	1.82779	-0.847446	0.625254	-0.617674	0.260473	-0.968692	0.471116	0.402309	-0.0809582	-0.0313786	0.166095	20.3171	16.593	13.3942	12.9188	12.9861	7.8711	13.578	13.6639	13.6359	10.9246	8.14174	16.2321	15.8706	16.1515	15.8022	9.80777	10.9589	10.7378
Obs620	LS7	LS20	0.0005841	0.00375991	0.018612	0.0236057	0.0228241	0.294517	0.0169771	0.016264	0.016493	0.0639816	0.257241	0.00450338	0.00539555	0.00468863	0.00558333	0.111832	0.0628943	0.0702437	1.82779	-0.847446	0.625254	-0.617674	0.260473	-0.968692	0.471116	0.402309	-0.0809582	-0.0313786	0.166095	20.3171	16.593	13.3942	12.9188	12.9861	7.8711	13.578	13.6639	13.6359	10.9246	8.14174	16.2321	15.8706	16.1515	15.8022	9.80777	10.9589	10.7378
Obs621	LS7	LS25	0.00179	0.00426026	0.0158353	0.0319116	0.0201911	0.197102	0.01889	0.0210002	0.0142281	0.0452338	0.297141	0.00391259	0.00454973	0.00347547	0.00481457	0.189301	0.0550073	0.0713559	1.66921	-1.19603	0.891087	-0.18777	0.210845	-0.929856	0.428525	-2.24211	-0.0187711	-0.220718	-2.86795	31.318	29.5838	26.958	25.5565	26.472	21.915	26.6052	26.3934	27.172	24.8588	21.094	29.7541	29.4523	29.991	29.3392	21.9958	24.4675	23.9471
Obs622	LS7	LS14	0.00712465	0.00887629	0.217673	0.0443129	0.20054	0.00522347	0.00942598	0.208572	0.011817	0.0109227	0.00577904	0.00703807	0.0336091	0.0451747	0.0495148	0.0322673	0.0513587	0.0507697	-0.243014	-0.560308	-1.95934	1.44228	-0.802677	-0.391882	1.24725	0.296637	-0.181711	-0.454651	0.0973753	18.6628	18.2231	11.8239	15.0073	11.9879	19.2836	18.103	11.9093	17.6508	17.8082	19.0814	18.6872	15.5603	14.9688	14.7854	15.6418	14.7122	14.7353
Obs623	LS7	LS6	0.0089339	0.14552	0.0513642	0.00835502	0.0377444	0.00395962	0.00993484	0.0513311	0.187411	0.010996	0.00440073	0.00727662	0.00783575	0.174108	0.193243	0.0218888	0.0390421	0.036656	-1.09686	-0.624897	-1.27134	-1.4442	0.00243926	-0.768436	-1.65958	0.427655	-0.134076	-0.00229672	0.13138	18.0203	12.4394	14.5221	18.1543	15.1383	19.6477	17.8079	14.5234	11.9334	17.6049	19.4364	18.4307	18.2826	12.0806	11.8721	16.228	15.0707	15.1968
Obs624	LS7	LS9	0.00051584	0.00355713	0.00723105	0.13169	0.135342	0.125535	0.104124	0.00666815	0.00577143	0.163422	0.0070274	0.00438999	0.0052945	0.00424725	0.00525578	0.107006	0.0103296	0.172593	1.60082	-0.245046	0.565109	0.139971	-3.09391	2.00634	-1.47391	0.506234	-0.228583	-0.154915	0.276065	33.1801	29.3183	27.8994	22.0953	22.0406	22.191	22.565	28.0615	28.3503	21.6635	27.9565	28.8975	28.5228	28.9636	28.5375	22.5104	27.1861	21.5543
Obs625	LS7	LS14	0.033845	0.00724582	0.197145	0.12763	0.00992463	0.00536473	0.00786957	0.0111273	0.183059	0.0105785	0.0907748	0.00488914	0.00558851	0.152863	0.0103012	0.120152	0.0106666	0.0109748	-0.271454	-2.03793	-0.0328966	0.257916	2.36431	2.7284	-0.0282381	1.14391	-0.593659	-0.47767	-0.037814	25.492	28.5748	21.9677	22.8373	27.9456	29.1759	28.4096	27.7168	22.116	27.818	23.5188	29.3616	29.0942	22.4765	27.8711	22.9581	27.8014	27.7444
Obs626	LS7	LS20	0.0005841	0.00375991	0.018612	0.0236057	0.0228241	0.294517	0.0169771	0.016264	0.016493	0.0639816	0.257241	0.00450338	0.00539555	0.00468863	0.00558333	0.111832	0.0628943	0.0702437	1.82779	-0.847446	0.625254	-0.617674	0.260473	-0.968692	0.471116	0.402309	-0.0809582	-0.0313786	0.166095	20.3171	16.593	13.3942	12.9188	12.9861	7.8711	13.578	13.6639	13.6359	10.9246	8.14174	16.2321	15.8706	16.1515	15.8022	9.80777	10.9589	10.7378
Obs627	LS7	LS20	0.0005841	0.00375991	0.018612	0.0236057	0.0228241	0.294517	0.0169771	0.016264	0.016493	0.0639816	0.257241	0.00450338	0.00539555	0.00468863	0.00558333	0.111832	0.0628943	0.0702437	1.82779	-0.847446	0.625254	-0.617674	0.260473	-0.968692	0.471116	0.402309	-0.0809582	-0.0313786	0.166095	20.3171	16.593	13.3942	12.9188	12.9861	7.8711	13.578	13.6639	13.6359	10.9246	8.14174	16.2321	15.8706	16.1515	15.8022	9.80777	10.9589	10.7378
Obs628	LS7	LS20	0.0005841	0.00375991	0.018612	0.0236057	0.0228241	0.294517	0.0169771	0.016264	0.016493	0.0639816	0.257241	0.00450338	0.00539555	0.00468863	0.00558333	0.111832	0.0628943	0.0702437	1.82779	-0.847446	0.625254	-0.617674	0.260473	-0.968692	0.471116	0.402309	-0.0809582	-0.0313786	0.166095	20.3171	16.593	13.3942	12.9188	12.9861	7.8711	13.578	13.6639	13.6359	10.9246	8.14174	16.2321	15.8706	16.1515	15.8022	9.80777	10.9589	10.7378
Obs629	LS7	LS14	0.00712465	0.00887629	0.217673	0.0443129	0.20054	0.00522347	0.00942598	0.208572	0.011817	0.0109227	0.00577904	0.00703807	0.0336091	0.0451747	0.0495148	0.0322673	0.0513587	0.0507697	-0.243014	-0.560308	-1.95934	1.44228	-0.802677	-0.391882	1.24725	0.296637	-0.181711	-0.454651	0.0973753	18.6628	18.2231	11.8239	15.0073	11.9879	19.2836	18.103	11.9093	17.6508	17.8082	19.0814	18.6872	15.5603	14.9688	14.7854	15.6418	14.7122	14.7353
Obs630	LS7	LS4	0.00315958	0.101664	0.134309	0.00914841	0.0369896	0.000659186	0.00286244	0.0397957	0.0290726	0.0036164	0.00180096	0.00254673	0.00513705	0.448863	0.107769	0.0346074	0.0132868	0.0247128	-1.22952	-0.959228	-2.60317	-0.996876	-0.0741538	0.579287	-0.831068	-0.714945	0.838639	7.81059	0.0607475	83.626	76.6836	76.1266	81.4998	78.7056	86.7604	83.8236	78.5594	79.1873	83.356	84.7503	84.0573	82.654	73.7135	76.567	78.8388	80.7534	79.5123
Obs631	LS7	LS9	0.00051584	0.00355713	0.00723105	0.13169	0.135342	0.125535	0.104124	0.00666815	0.00577143	0.163422	0.0070274	0.00438999	0.0052945	0.00424725	0.00525578	0.107006	0.0103296	0.172593	1.60082	-0.245046	0.565109	0.139971	-3.09391	2.00634	-1.47391	0.506234	-0.228583	-0.154915	0.276065	33.1801	29.3183	27.8994	22.0953	22.0406	22.191	22.565	28.0615	28.3503	21.6635	27.9565	28.8975	28.5228	28.9636	28.5375	22.5104	27.1861	21.5543
Obs632	LS7	LS14	0.033845	0.00724582	0.197145	0.12763	0.00992463	0.00536473	0.00786957	0.0111273	0.183059	0.0105785	0.0907748	0.00488914	0.00558851	0.152863	0.0103012	0.120152	0.0106666	0.0109748	-0.271454	-2.03793	-0.0328966	0.257916	2.36431	2.7284	-0.0282381	1.14391	-0.593659	-0.47767	-0.037814	25.492	28.5748	21.9677	22.8373	27.9456	29.1759	28.4096	27.7168	22.116	27.818	23.5188	29.3616	29.0942	22.4765	27.8711	22.9581	27.8014	27.7444
Obs633	LS7	LS20	0.0005841	0.00375991	0.018612	0.0236057	0.0228241	0.294517	0.0169771	0.016264	0.016493	0.0639816	0.257241	0.00450338	0.00539555	0.00468863	0.00558333	0.111832	0.0628943	0.0702437	1.82779	-0.847446	0.625254	-0.617674	0.260473	-0.968692	0.471116	0.402309	-0.0809582	-0.0313786	0.166095	20.3171	16.593	13.3942	12.9188	12.9861	7.8711	13.578	13.6639	13.6359	10.9246	8.14174	16.2321	15.8706	16.1515	15.8022	9.80777	10.9589	10.7378
Obs634	LS7	LS7	0.000368219	0.00468222	0.0867495	0.0460728	0.0398704	0.0873965	0.00871906	0.0224756	0.00456058	0.0375081	0.18765	0.00280945	0.0063052	0.0215462	0.00555023	0.315169	0.0381528	0.084414	1.69512	-1.18178	-0.706569	-0.170348	0.18388	0.379031	1.29963	-0.740291	0.891756	7.78151	0.0954625	83.6365	78.5508	72.7123	73.9779	74.2671	72.6974	77.3073	75.4135	78.6035	74.3892	71.1692	79.5724	77.9556	75.498	78.2107	70.1321	74.3552	72.7669
Obs635	LS7	LS7	0.000368219	0.00468222	0.0867495	0.0460728	0.0398704	0.0873965	0.00871906	0.0224756	0.00456058	0.0375081	0.18765	0.00280945	0.0063052	0.0215462	0.00555023	0.315169	0.0381528	0.084414	1.69512	-1.18178	-0.706569	-0.170348	0.18388	0.379031	1.29963	-0.740291	0.891756	7.78151	0.0954625	83.6365	78.5508	72.7123	73.9779	74.2671	72.6974	77.3073	75.4135	78.6035	74.3892	71.1692	79.5724	77.9556	75.498	78.2107	70.1321	74.3552	72.7669
Obs636	LS7	LS14	0.00712465	0.00887629	0.217673	0.0443129	0.20054	0.00522347	0.00942598	0.208572	0.011817	0.0109227	0.00577904	0.00703807	0.0336091	0.0451747	0.0495148	0.0322673	0.0513587	0.0507697	-0.243014	-0.560308	-1.95934	1.44228	-0.802677	-0.391882	1.24725	0.296637	-0.181711	-0.454651	0.0973753	18.6628	18.2231	11.8239	15.0073	11.9879	19.2836	18.103	11.9093	17.6508	17.8082	19.0814	18.6872	15.5603	14.9688	14.7854	15.6418	14.7122	14.7353
Obs637	LS7	LS6	0.0287521	0.173158	0.045894	0.0118615	0.0350656	0.0027829	0.0116089	0.0696049	0.169786	0.00816405	0.00533837	0.00663921	0.00693893	0.135534	0.174997	0.0389108	0.0358595	0.0391048	-1.25544	-0.973483	-1.00551	-1.0143	-0.0471886	-0.7296	-1.70217	-2.21676	-0.0718888	-0.191636	-2.90266	28.3562	24.7653	27.421	30.1271	27.9592	33.0267	30.1701	26.588	24.8046	30.8742	31.7238	31.2877	31.1994	25.2552	24.7441	27.7511	27.9144	27.7412
Obs638	LS7	LS9	0.00051584	0.00355713	0.00723105	0.13169	0.135342	0.125535	0.104124	0.00666815	0.00577143	0.163422	0.0070274	0.00438999	0.0052945	0.00424725	0.00525578	0.107006	0.0103296	0.172593	1.60082	-0.245046	0.565109	0.139971	-3.09391	2.00634	-1.47391	0.506234	-0.228583	-0.154915	0.276065	33.1801	29.3183	27.8994	22.0953	22.0406	22.191	22.565	28.0615	28.3503	21.6635	27.9565	28.8975	28.5228	28.9636	28.5375	22.5104	27.1861	21.5543
Obs639	LS7	LS14	0.033845	0.00724582	0.197145	0.12763	0.00992463	0.00536473	0.00786957	0.0111273	0.183059	0.0105785	0.0907748	0.00488914	0.00558851	0.152863	0.0103012	0.120152	0.0106666	0.0109748	-0.271454	-2.03793	-0.0328966	0.257916	2.36431	2.7284	-0.0282381	1.14391	-0.593659	-0.47767	-0.037814	25.492	28.5748	21.9677	22.8373	27.9456	29.1759	28.4096	27.7168	22.116	27.818	23.5188	29.3616	29.0942	22.4765	27.8711	22.9581	27.8014	27.7444
Obs640	LS7	LS20	0.0005841	0.00375991	0.018612	0.0236057	0.0228241	0.294517	0.0169771	0.016264	0.016493	0.0639816	0.257241	0.00450338	0.00539555	0.00468863	0.00558333	0.111832	0.0628943	0.0702437	1.82779	-0.847446	0.625254	-0.617674	0.260473	-0.968692	0.471116	0.402309	-0.0809582	-0.0313786	0.166095	20.3171	16.593	13.3942	12.9188	12.9861	7.8711	13.578	13.6639	13.6359	10.9246	8.14174	16.2321	15.8706	16.1515	15.8022	9.80777	10.9589	10.7378
Obs641	LS7	LS20	0.0005841	0.00375991	0.018612	0.0236057	0.0228241	0.294517	0.0169771	0.016264	0.016493	0.0639816	0.257241	0.00450338	0.00539555	0.00468863	0.00558333	0.111832	0.0628943	0.0702437	1.82779	-0.847446	0.625254	-0.617674	0.260473	-0.968692	0.471116	0.402309	-0.0809582	-0.0313786	0.166095	20.3171	16.593	13.3942	12.9188	12.9861	7.8711	13.578	13.6639	13.6359	10.9246	8.14174	16.2321	15.8706	16.1515	15.8022	9.80777	10.9589	10.7378
Obs642	LS7	LS20	0.0005841	0.00375991	0.018612	0.0236057	0.0228241	0.294517	0.0169771	0.016264	0.016493	0.0639816	0.257241	0.00450338	0.00539555	0.00468863	0.00558333	0.111832	0.0628943	0.0702437	1.82779	-0.847446	0.625254	-0.617674	0.260473	-0.968692	0.471116	0.402309	-0.0809582	-0.0313786	0.166095	20.3171	16.593	13.3942	12.9188	12.9861	7.8711	13.578	13.6639	13.6359	10.9246	8.14174	16.2321	15.8706	16.1515	15.8022	9.80777	10.9589	10.7378
Obs643	LS7	LS14	0.00712465	0.00887629	0.217673	0.0443129	0.20054	0.00522347	0.00942598	0.208572	0.011817	0.0109227	0.00577904	0.00703807	0.0336091	0.0451747	0.0495148	0.0322673	0.0513587	0.0507697	-0.243014	-0.560308	-1.95934	1.44228	-0.802677	-0.391882	1.24725	0.296637	-0.181711	-0.454651	0.0973753	18.6628	18.2231	11.8239	15.0073	11.9879	19.2836	18.103	11.9093	17.6508	17.8082	19.0814	18.6872	15.5603	14.9688	14.7854	15.6418	14.7122	14.7353
Obs644	LS7	LS13	0.00744864	0.236728	0.0258918	0.00979519	0.0261054	0.00356682	0.00513454	0.103916	0.20084	0.00290869	0.00397904	0.00659304	0.00852696	0.130801	0.110376	0.0883074	0.0168032	0.0122788	-1.1395	-0.897701	-1.43634	-1.55237	0.41244	-0.40733	-1.34494	-6.66665	-4.44785	-0.332886	5.59519	113.513	106.595	111.021	112.965	111.005	114.986	114.257	108.242	106.924	115.394	114.767	113.757	113.243	107.782	108.121	108.567	111.886	112.513
Obs645	LS7	LS9	0.00051584	0.00355713	0.00723105	0.13169	0.135342	0.125535	0.104124	0.00666815	0.00577143	0.163422	0.0070274	0.00438999	0.0052945	0.00424725	0.00525578	0.107006	0.0103296	0.172593	1.60082	-0.245046	0.565109	0.139971	-3.09391	2.00634	-1.47391	0.506234	-0.228583	-0.154915	0.276065	33.1801	29.3183	27.8994	22.0953	22.0406	22.191	22.565	28.0615	28.3503	21.6635	27.9565	28.8975	28.5228	28.9636	28.5375	22.5104	27.1861	21.5543
Obs646	LS7	LS14	0.033845	0.00724582	0.197145	0.12763	0.00992463	0.00536473	0.00786957	0.0111273	0.183059	0.0105785	0.0907748	0.00488914	0.00558851	0.152863	0.0103012	0.120152	0.0106666	0.0109748	-0.271454	-2.03793	-0.0328966	0.257916	2.36431	2.7284	-0.0282381	1.14391	-0.593659	-0.47767	-0.037814	25.492	28.5748	21.9677	22.8373	27.9456	29.1759	28.4096	27.7168	22.116	27.818	23.5188	29.3616	29.0942	22.4765	27.8711	22.9581	27.8014	27.7444
Obs647	LS7	LS7	0.000422712	0.00530917	0.00814358	0.0240217	0.0137023	0.230281	0.00761599	0.0285791	0.0153418	0.0146905	0.20189	0.00354174	0.00509648	0.00305745	0.00276812	0.391618	0.0234958	0.020424	1.78515	-1.12025	0.460261	-0.725839	0.670474	-0.607587	0.785753	-6.69199	-4.39473	-0.361968	5.62991	116.585	111.524	110.668	108.505	109.628	103.984	110.802	108.157	109.401	109.488	104.247	112.333	111.606	112.627	112.826	102.922	108.549	108.829
Obs648	LS7	LS20	0.0005841	0.00375991	0.018612	0.0236057	0.0228241	0.294517	0.0169771	0.016264	0.016493	0.0639816	0.257241	0.00450338	0.00539555	0.00468863	0.00558333	0.111832	0.0628943	0.0702437	1.82779	-0.847446	0.625254	-0.617674	0.260473	-0.968692	0.471116	0.402309	-0.0809582	-0.0313786	0.166095	20.3171	16.593	13.3942	12.9188	12.9861	7.8711	13.578	13.6639	13.6359	10.9246	8.14174	16.2321	15.8706	16.1515	15.8022	9.80777	10.9589	10.7378
Obs649	LS7	LS7	0.000422712	0.00530917	0.00814358	0.0240217	0.0137023	0.230281	0.00761599	0.0285791	0.0153418	0.0146905	0.20189	0.00354174	0.00509648	0.00305745	0.00276812	0.391618	0.0234958	0.020424	1.78515	-1.12025	0.460261	-0.725839	0.670474	-0.607587	0.785753	-6.69199	-4.39473	-0.361968	5.62991	116.585	111.524	110.668	108.505	109.628	103.984	110.802	108.157	109.401	109.488	104.247	112.333	111.606	112.627	112.826	102.922	108.549	108.829
Obs650	LS7	LS14	0.00712465	0.00887629	0.217673	0.0443129	0.20054	0.00522347	0.00942598	0.208572	0.011817	0.0109227	0.00577904	0.00703807	0.0336091	0.0451747	0.0495148	0.0322673	0.0513587	0.0507697	-0.243014	-0.560308	-1.95934	1.44228	-0.802677	-0.391882	1.24725	0.296637	-0.181711	-0.454651	0.0973753	18.6628	18.2231	11.8239	15.0073	11.9879	19.2836	18.103	11.9093	17.6508	17.8082	19.0814	18.6872	15.5603	14.9688	14.7854	15.6418	14.7122	14.7353
Obs651	LS7	LS6	0.0089339	0.14552	0.0513642	0.00835502	0.0377444	0.00395962	0.00993484	0.0513311	0.187411	0.010996	0.00440073	0.00727662	0.00783575	0.174108	0.193243	0.0218888	0.0390421	0.036656	-1.09686	-0.624897	-1.27134	-1.4442	0.00243926	-0.768436	-1.65958	0.427655	-0.134076	-0.00229672	0.13138	18.0203	12.4394	14.5221	18.1543	15.1383	19.6477	17.8079	14.5234	11.9334	17.6049	19.4364	18.4307	18.2826	12.0806	11.8721	16.228	15.0707	15.1968
Obs652	LS7	LS9	0.00051584	0.00355713	0.00723105	0.13169	0.135342	0.125535	0.104124	0.00666815	0.00577143	0.163422	0.0070274	0.00438999	0.0052945	0.00424725	0.00525578	0.107006	0.0103296	0.172593	1.60082	-0.245046	0.565109	0.139971	-3.09391	2.00634	-1.47391	0.506234	-0.228583	-0.154915	0.276065	33.1801	29.3183	27.8994	22.0953	22.0406	22.191	22.565	28.0615	28.3503	21.6635	27.9565	28.8975	28.5228	28.9636	28.5375	22.5104	27.1861	21.5543
Obs653	LS7	LS4	0.0376355	0.00413577	0.118898	0.187092	0.00791334	0.00224259	0.013413	0.00839846	0.10297	0.00398453	0.11418	0.00366323	0.00443801	0.252893	0.00582382	0.110089	0.0144097	0.0078203	-0.317736	-2.141	-0.0527363	0.645077	2.6914	3.3538	0.0376301	-1.12889	4.88184	-1.37853	1.56694	58.7344	63.1509	56.4337	55.5271	61.8532	64.375	60.7978	61.7342	56.7214	63.2254	56.5147	63.3936	63.0098	54.9243	62.4663	56.5877	60.6544	61.8768
Obs654	LS7	LS20	0.0005841	0.00375991	0.018612	0.0236057	0.0228241	0.294517	0.0169771	0.016264	0.016493	0.0639816	0.257241	0.00450338	0.00539555	0.00468863	0.00558333	0.111832	0.0628943	0.0702437	1.82779	-0.847446	0.625254	-0.617674	0.260473	-0.968692	0.471116	0.402309	-0.0809582	-0.0313786	0.166095	20.3171	16.593	13.3942	12.9188	12.9861	7.8711	13.578	13.6639	13.6359	10.9246	8.14174	16.2321	15.8706	16.1515	15.8022	9.80777	10.9589	10.7378
Obs655	LS7	LS20	0.0005841	0.00375991	0.018612	0.0236057	0.0228241	0.294517	0.0169771	0.016264	0.016493	0.0639816	0.257241	0.00450338	0.00539555	0.00468863	0.00558333	0.111832	0.0628943	0.0702437	1.82779	-0.847446	0.625254	-0.617674	0.260473	-0.968692	0.471116	0.402309	-0.0809582	-0.0313786	0.166095	20.3171	16.593	13.3942	12.9188	12.9861	7.8711	13.578	13.6639	13.6359	10.9246	8.14174	16.2321	15.8706	16.1515	15.8022	9.80777	10.9589	10.7378
Obs656	LS7	LS20	0.0005841	0.00375991	0.018612	0.0236057	0.0228241	0.294517	0.0169771	0.016264	0.016493	0.0639816	0.257241	0.00450338	0.00539555	0.00468863	0.00558333	0.111832	0.0628943	0.0702437	1.82779	-0.847446	0.625254	-0.617674	0.260473	-0.968692	0.471116	0.402309	-0.0809582	-0.0313786	0.166095	20.3171	16.593	13.3942	12.9188	12.9861	7.8711	13.578	13.6639	13.6359	10.9246	8.14174	16.2321	15.8706	16.1515	15.8022	9.80777	10.9589	10.7378
Obs657	LS7	LS14	0.00712465	0.00887629	0.217673	0.0443129	0.20054	0.00522347	0.00942598	0.208572	0.011817	0.0109227	0.00577904	0.00703807	0.0336091	0.0451747	0.0495148	0.0322673	0.0513587	0.0507697	-0.243014	-0.560308	-1.95934	1.44228	-0.802677	-0.391882	1.24725	0.296637	-0.181711	-0.454651	0.0973753	18.6628	18.2231	11.8239	15.0073	11.9879	19.2836	18.103	11.9093	17.6508	17.8082	19.0814	18.6872	15.5603	14.9688	14.7854	15.6418	14.7122	14.7353
Obs658	LS7	LS6	0.0089339	0.14552	0.0513642	0.00835502	0.0377444	0.00395962	0.00993484	0.0513311	0.187411	0.010996	0.00440073	0.00727662	0.00783575	0.174108	0.193243	0.0218888	0.0390421	0.036656	-1.09686	-0.624897	-1.27134	-1.4442	0.00243926	-0.768436	-1.65958	0.427655	-0.134076	-0.00229672	0.13138	18.0203	12.4394	14.5221	18.1543	15.1383	19.6477	17.8079	14.5234	11.9334	17.6049	19.4364	18.4307	18.2826	12.0806	11.8721	16.228	15.0707	15.1968
Obs659	LS7	LS9	0.00051584	0.00355713	0.00723105	0.13169	0.135342	0.125535	0.104124	0.00666815	0.00577143	0.163422	0.0070274	0.00438999	0.0052945	0.00424725	0.00525578	0.107006	0.0103296	0.172593	1.60082	-0.245046	0.565109	0.139971	-3.09391	2.00634	-1.47391	0.506234	-0.228583	-0.154915	0.276065	33.1801	29.3183	27.8994	22.0953	22.0406	22.191	22.565	28.0615	28.3503	21.6635	27.9565	28.8975	28.5228	28.9636	28.5375	22.5104	27.1861	21.5543
Obs660	LS7	LS14	0.033845	0.00724582	0.197145	0.12763	0.00992463	0.00536473	0.00786957	0.0111273	0.183059	0.0105785	0.0907748	0.00488914	0.00558851	0.152863	0.0103012	0.120152	0.0106666	0.0109748	-0.271454	-2.03793	-0.0328966	0.257916	2.36431	2.7284	-0.0282381	1.14391	-0.593659	-0.47767	-0.037814	25.492	28.5748	21.9677	22.8373	27.9456	29.1759	28.4096	27.7168	22.116	27.818	23.5188	29.3616	29.0942	22.4765	27.8711	22.9581	27.8014	27.7444
Obs661	LS7	LS20	0.0005841	0.00375991	0.018612	0.0236057	0.0228241	0.294517	0.0169771	0.016264	0.016493	0.0639816	0.257241	0.00450338	0.00539555	0.00468863	0.00558333	0.111832	0.0628943	0.0702437	1.82779	-0.847446	0.625254	-0.617674	0.260473	-0.968692	0.471116	0.402309	-0.0809582	-0.0313786	0.166095	20.3171	16.593	13.3942	12.9188	12.9861	7.8711	13.578	13.6639	13.6359	10.9246	8.14174	16.2321	15.8706	16.1515	15.8022	9.80777	10.9589	10.7378
Obs662	LS7	LS20	0.0005841	0.00375991	0.018612	0.0236057	0.0228241	0.294517	0.0169771	0.016264	0.016493	0.0639816	0.257241	0.00450338	0.00539555	0.00468863	0.00558333	0.111832	0.0628943	0.0702437	1.82779	-0.847446	0.625254	-0.617674	0.260473	-0.968692	0.471116	0.402309	-0.0809582	-0.0313786	0.166095	20.3171	16.593	13.3942	12.9188	12.9861	7.8711	13.578	13.6639	13.6359	10.9246	8.14174	16.2321	15.8706	16.1515	15.8022	9.80777	10.9589	10.7378
Obs663	LS7	LS20	0.0005841	0.00375991	0.018612	0.0236057	0.0228241	0.294517	0.0169771	0.016264	0.016493	0.0639816	0.257241	0.00450338	0.00539555	0.00468863	0.00558333	0.111832	0.0628943	0.0702437	1.82779	-0.847446	0.625254	-0.617674	0.260473	-0.968692	0.471116	0.402309	-0.0809582	-0.0313786	0.166095	20.3171	16.593	13.3942	12.9188	12.9861	7.8711	13.578	13.6639	13.6359	10.9246	8.14174	16.2321	15.8706	16.1515	15.8022	9.80777	10.9589	10.7378
Obs664	LS7	LS14	0.00712465	0.00887629	0.217673	0.0443129	0.20054	0.00522347	0.00942598	0.208572	0.011817	0.0109227	0.00577904	0.00703807	0.0336091	0.0451747	0.0495148	0.0322673	0.0513587	0.0507697	-0.243014	-0.560308	-1.95934	1.44228	-0.802677	-0.391882	1.24725	0.296637	-0.181711	-0.454651	0.0973753	18.6628	18.2231	11.8239	15.0073	11.9879	19.2836	18.103	11.9093	17.6508	17.8082	19.0814	18.6872	15.5603	14.9688	14.7854	15.6418	14.7122	14.7353
Obs665	LS7	LS6	0.0089339	0.14552	0.0513642	0.00835502	0.0377444	0.00395962	0.00993484	0.0513311	0.187411	0.010996	0.00440073	0.00727662	0.00783575	0.174108	0.193243	0.0218888	0.0390421	0.036656	-1.09686	-0.624897	-1.27134	-1.4442	0.00243926	-0.768436	-1.65958	0.427655	-0.134076	-0.00229672	0.13138	18.0203	12.4394	14.5221	18.1543	15.1383	19.6477	17.8079	14.5234	11.9334	17.6049	19.4364	18.4307	18.2826	12.0806	11.8721	16.228	15.0707	15.1968
Obs666	LS7	LS9	0.00051584	0.00355713	0.00723105	0.13169	0.135342	0.125535	0.104124	0.00666815	0.00577143	0.163422	0.0070274	0.00438999	0.0052945	0.00424725	0.00525578	0.107006	0.0103296	0.172593	1.60082	-0.245046	0.565109	0.139971	-3.09391	2.00634	-1.47391	0.506234	-0.228583	-0.154915	0.276065	33.1801	29.3183	27.8994	22.0953	22.0406	22.191	22.565	28.0615	28.3503	21.6635	27.9565	28.8975	28.5228	28.9636	28.5375	22.5104	27.1861	21.5543
Obs667	LS7	LS14	0.033845	0.00724582	0.197145	0.12763	0.00992463	0.00536473	0.00786957	0.0111273	0.183059	0.0105785	0.0907748	0.00488914	0.00558851	0.152863	0.0103012	0.120152	0.0106666	0.0109748	-0.271454	-2.03793	-0.0328966	0.257916	2.36431	2.7284	-0.0282381	1.14391	-0.593659	-0.47767	-0.037814	25.492	28.5748	21.9677	22.8373	27.9456	29.1759	28.4096	27.7168	22.116	27.818	23.5188	29.3616	29.0942	22.4765	27.8711	22.9581	27.8014	27.7444
Obs668	LS7	LS20	0.0005841	0.00375991	0.018612	0.0236057	0.0228241	0.294517	0.0169771	0.016264	0.016493	0.0639816	0.257241	0.00450338	0.00539555	0.00468863	0.00558333	0.111832	0.0628943	0.0702437	1.82779	-0.847446	0.625254	-0.617674	0.260473	-0.968692	0.471116	0.402309	-0.0809582	-0.0313786	0.166095	20.3171	16.593	13.3942	12.9188	12.9861	7.8711	13.578	13.6639	13.6359	10.9246	8.14174	16.2321	15.8706	16.1515	15.8022	9.80777	10.9589	10.7378
Obs669	LS7	LS20	0.0005841	0.00375991	0.018612	0.0236057	0.0228241	0.294517	0.0169771	0.016264	0.016493	0.0639816	0.257241	0.00450338	0.00539555	0.00468863	0.00558333	0.111832	0.0628943	0.0702437	1.82779	-0.847446	0.625254	-0.617674	0.260473	-0.968692	0.471116	0.402309	-0.0809582	-0.0313786	0.166095	20.3171	16.593	13.3942	12.9188	12.9861	7.8711	13.578	13.6639	13.6359	10.9246	8.14174	16.2321	15.8706	16.1515	15.8022	9.80777	10.9589	10.7378
Obs670	LS7	LS20	0.0005841	0.00375991	0.018612	0.0236057	0.0228241	0.294517	0.0169771	0.016264	0.016493	0.0639816	0.257241	0.00450338	0.00539555	0.00468863	0.00558333	0.111832	0.0628943	0.0702437	1.82779	-0.847446	0.625254	-0.617674	0.260473	-0.968692	0.471116	0.402309	-0.0809582	-0.0313786	0.166095	20.3171	16.593	13.3942	12.9188	12.9861	7.8711	13.578	13.6639	13.6359	10.9246	8.14174	16.2321	15.8706	16.1515	15.8022	9.80777	10.9589	10.7378
Obs671	LS7	LS14	0.00712465	0.00887629	0.217673	0.0443129	0.20054	0.00522347	0.00942598	0.208572	0.011817	0.0109227	0.00577904	0.00703807	0.0336091	0.0451747	0.0495148	0.0322673	0.0513587	0.0507697	-0.243014	-0.560308	-1.95934	1.44228	-0.802677	-0.391882	1.24725	0.296637	-0.181711	-0.454651	0.0973753	18.6628	18.2231	11.8239	15.0073	11.9879	19.2836	18.103	11.9093	17.6508	17.8082	19.0814	18.6872	15.5603	14.9688	14.7854	15.6418	14.7122	14.7353
Obs672	LS8	LS28	0.00160338	0.0335468	0.0241999	0.0794989	0.0455258	0.0245095	0.0455101	0.0267845	0.0219818	0.0505211	0.0251023	0.193301	0.214106	0.019587	0.0429821	0.00895995	0.0923087	0.049971	0.283937	1.44994	0.0283561	0.565257	0.587798	-0.000983014	-0.430512	-0.0466304	-0.0376191	0.0741324	-0.0333834	16.2537	10.172	10.8252	8.44642	9.56135	10.7998	9.56204	10.6223	11.0175	9.35312	10.752	6.66941	6.46496	11.2482	9.67634	12.8124	8.14763	9.37502
Obs673	LS8	LS6	0.0089339	0.14552	0.0513642	0.00835502	0.0377444	0.00395962	0.00993484	0.0513311	0.187411	0.010996	0.00440073	0.00727662	0.00783575	0.174108	0.193243	0.0218888	0.0390421	0.036656	-1.09686	-0.624897	-1.27134	-1.4442	0.00243926	-0.768436	-1.65958	0.427655	-0.134076	-0.00229672	0.13138	18.0203	12.4394	14.5221	18.1543	15.1383	19.6477	17.8079	14.5234	11.9334	17.6049	19.4364	18.4307	18.2826	12.0806	11.8721	16.228	15.0707	15.1968
Obs674	LS8	LS28	0.00160338	0.0335468	0.0241999	0.0794989	0.0455258	0.0245095	0.0455101	0.0267845	0.0219818	0.0505211	0.0251023	0.193301	0.214106	0.019587	0.0429821	0.00895995	0.0923087	0.049971	0.283937	1.44994	0.0283561	0.565257	0.587798	-0.000983014	-0.430512	-0.0466304	-0.0376191	0.0741324	-0.0333834	16.2537	10.172	10.8252	8.44642	9.56135	10.7998	9.56204	10.6223	11.0175	9.35312	10.752	6.66941	6.46496	11.2482	9.67634	12.8124	8.14763	9.37502
Obs675	LS8	LS20	0.0005841	0.00375991	0.018612	0.0236057	0.0228241	0.294517	0.0169771	0.016264	0.016493	0.0639816	0.257241	0.00450338	0.00539555	0.00468863	0.00558333	0.111832	0.0628943	0.0702437	1.82779	-0.847446	0.625254	-0.617674	0.260473	-0.968692	0.471116	0.402309	-0.0809582	-0.0313786	0.166095	20.3171	16.593	13.3942	12.9188	12.9861	7.8711	13.578	13.6639	13.6359	10.9246	8.14174	16.2321	15.8706	16.1515	15.8022	9.80777	10.9589	10.7378
Obs676	LS8	LS14	0.00712465	0.00887629	0.217673	0.0443129	0.20054	0.00522347	0.00942598	0.208572	0.011817	0.0109227	0.00577904	0.00703807	0.0336091	0.0451747	0.0495148	0.0322673	0.0513587	0.0507697	-0.243014	-0.560308	-1.95934	1.44228	-0.802677	-0.391882	1.24725	0.296637	-0.181711	-0.454651	0.0973753	18.6628	18.2231	11.8239	15.0073	11.9879	19.2836	18.103	11.9093	17.6508	17.8082	19.0814	18.6872	15.5603	14.9688	14.7854	15.6418	14.7122	14.7353
Obs677	LS8	LS20	0.0005841	0.00375991	0.018612	0.0236057	0.0228241	0.294517	0.0169771	0.016264	0.016493	0.0639816	0.257241	0.00450338	0.00539555	0.00468863	0.00558333	0.111832	0.0628943	0.0702437	1.82779	-0.847446	0.625254	-0.617674	0.260473	-0.968692	0.471116	0.402309	-0.0809582	-0.0313786	0.166095	20.3171	16.593	13.3942	12.9188	12.9861	7.8711	13.578	13.6639	13.6359	10.9246	8.14174	16.2321	15.8706	16.1515	15.8022	9.80777	10.9589	10.7378
Obs678	LS8	LS28	0.00160338	0.0335468	0.0241999	0.0794989	0.0455258	0.0245095	0.0455101	0.0267845	0.0219818	0.0505211	0.0251023	0.193301	0.214106	0.019587	0.0429821	0.00895995	0.0923087	0.049971	0.283937	1.44994	0.0283561	0.565257	0.587798	-0.000983014	-0.430512	-0.0466304	-0.0376191	0.0741324	-0.0333834	16.2537	10.172	10.8252	8.44642	9.56135	10.7998	9.56204	10.6223	11.0175	9.35312	10.752	6.66941	6.46496	11.2482	9.67634	12.8124	8.14763	9.37502
Obs679	LS8	LS28	0.00160338	0.0335468	0.0241999	0.0794989	0.0455258	0.0245095	0.0455101	0.0267845	0.0219818	0.0505211	0.0251023	0.193301	0.214106	0.019587	0.0429821	0.00895995	0.0923087	0.049971	0.283937	1.44994	0.0283561	0.565257	0.587798	-0.000983014	-0.430512	-0.0466304	-0.0376191	0.0741324	-0.0333834	16.2537	10.172	10.8252	8.44642	9.56135	10.7998	9.56204	10.6223	11.0175	9.35312	10.752	6.66941	6.46496	11.2482	9.67634	12.8124	8.14763	9.37502
Obs680	LS8	LS6	0.0089339	0.14552	0.0513642	0.00835502	0.0377444	0.00395962	0.00993484	0.0513311	0.187411	0.010996	0.00440073	0.00727662	0.00783575	0.174108	0.193243	0.0218888	0.0390421	0.036656	-1.09686	-0.624897	-1.27134	-1.4442	0.00243926	-0.768436	-1.65958	0.427655	-0.134076	-0.00229672	0.13138	18.0203	12.4394	14.5221	18.1543	15.1383	19.6477	17.8079	14.5234	11.9334	17.6049	19.4364	18.4307	18.2826	12.0806	11.8721	16.228	15.0707	15.1968
Obs681	LS8	LS28	0.00160338	0.0335468	0.0241999	0.0794989	0.0455258	0.0245095	0.0455101	0.0267845	0.0219818	0.0505211	0.0251023	0.193301	0.214106	0.019587	0.0429821	0.00895995	0.0923087	0.049971	0.283937	1.44994	0.0283561	0.565257	0.587798	-0.000983014	-0.430512	-0.0466304	-0.0376191	0.0741324	-0.0333834	16.2537	10.172	10.8252	8.44642	9.56135	10.7998	9.56204	10.6223	11.0175	9.35312	10.752	6.66941	6.46496	11.2482	9.67634	12.8124	8.14763	9.37502
Obs682	LS8	LS20	0.0005841	0.00375991	0.018612	0.0236057	0.0228241	0.294517	0.0169771	0.016264	0.016493	0.0639816	0.257241	0.00450338	0.00539555	0.00468863	0.00558333	0.111832	0.0628943	0.0702437	1.82779	-0.847446	0.625254	-0.617674	0.260473	-0.968692	0.471116	0.402309	-0.0809582	-0.0313786	0.166095	20.3171	16.593	13.3942	12.9188	12.9861	7.8711	13.578	13.6639	13.6359	10.9246	8.14174	16.2321	15.8706	16.1515	15.8022	9.80777	10.9589	10.7378
Obs683	LS8	LS14	0.00712465	0.00887629	0.217673	0.0443129	0.20054	0.00522347	0.00942598	0.208572	0.011817	0.0109227	0.00577904	0.00703807	0.0336091	0.0451747	0.0495148	0.0322673	0.0513587	0.0507697	-0.243014	-0.560308	-1.95934	1.44228	-0.802677	-0.391882	1.24725	0.296637	-0.181711	-0.454651	0.0973753	18.6628	18.2231	11.8239	15.0073	11.9879	19.2836	18.103	11.9093	17.6508	17.8082	19.0814	18.6872	15.5603	14.9688	14.7854	15.6418	14.7122	14.7353
Obs684	LS8	LS20	0.0005841	0.00375991	0.018612	0.0236057	0.0228241	0.294517	0.0169771	0.016264	0.016493	0.0639816	0.257241	0.00450338	0.00539555	0.00468863	0.00558333	0.111832	0.0628943	0.0702437	1.82779	-0.847446	0.625254	-0.617674	0.260473	-0.968692	0.471116	0.402309	-0.0809582	-0.0313786	0.166095	20.3171	16.593	13.3942	12.9188	12.9861	7.8711	13.578	13.6639	13.6359	10.9246	8.14174	16.2321	15.8706	16.1515	15.8022	9.80777	10.9589	10.7378
Obs685	LS8	LS28	0.00160338	0.0335468	0.0241999	0.0794989	0.0455258	0.0245095	0.0455101	0.0267845	0.0219818	0.0505211	0.0251023	0.193301	0.214106	0.019587	0.0429821	0.00895995	0.0923087	0.049971	0.283937	1.44994	0.0283561	0.565257	0.587798	-0.000983014	-0.430512	-0.0466304	-0.0376191	0.0741324	-0.0333834	16.2537	10.172	10.8252	8.44642	9.56135	10.7998	9.56204	10.6223	11.0175	9.35312	10.752	6.66941	6.46496	11.2482	9.67634	12.8124	8.14763	9.37502
Obs686	LS8	LS28	0.00160338	0.0335468	0.0241999	0.0794989	0.0455258	0.0245095	0.0455101	0.0267845	0.0219818	0.0505211	0.0251023	0.193301	0.214106	0.019587	0.0429821	0.00895995	0.0923087	0.049971	0.283937	1.44994	0.0283561	0.565257	0.587798	-0.000983014	-0.430512	-0.0466304	-0.0376191	0.0741324	-0.0333834	16.2537	10.172	10.8252	8.44642	9.56135	10.7998	9.56204	10.6223	11.0175	9.35312	10.752	6.66941	6.46496	11.2482	9.67634	12.8124	8.14763	9.37502
Obs687	LS8	LS6	0.0089339	0.14552	0.0513642	0.00835502	0.0377444	0.00395962	0.00993484	0.0513311	0.187411	0.010996	0.00440073	0.00727662	0.00783575	0.174108	0.193243	0.0218888	0.0390421	0.036656	-1.09686	-0.624897	-1.27134	-1.4442	0.00243926	-0.768436	-1.65958	0.427655	-0.134076	-0.00229672	0.13138	18.0203	12.4394	14.5221	18.1543	15.1383	19.6477	17.8079	14.5234	11.9334	17.6049	19.4364	18.4307	18.2826	12.0806	11.8721	16.228	15.0707	15.1968
Obs688	LS8	LS28	0.00160338	0.0335468	0.0241999	0.0794989	0.0455258	0.0245095	0.0455101	0.0267845	0.0219818	0.0505211	0.0251023	0.193301	0.214106	0.019587	0.0429821	0.00895995	0.0923087	0.049971	0.283937	1.44994	0.0283561	0.565257	0.587798	-0.000983014	-0.430512	-0.0466304	-0.0376191	0.0741324	-0.0333834	16.2537	10.172	10.8252	8.44642	9.56135	10.7998	9.56204	10.6223	11.0175	9.35312	10.752	6.66941	6.46496	11.2482	9.67634	12.8124	8.14763	9.37502
Obs689	LS8	LS20	0.0005841	0.00375991	0.018612	0.0236057	0.0228241	0.294517	0.0169771	0.016264	0.016493	0.0639816	0.257241	0.00450338	0.00539555	0.00468863	0.00558333	0.111832	0.0628943	0.0702437	1.82779	-0.847446	0.625254	-0.617674	0.260473	-0.968692	0.471116	0.402309	-0.0809582	-0.0313786	0.166095	20.3171	16.593	13.3942	12.9188	12.9861	7.8711	13.578	13.6639	13.6359	10.9246	8.14174	16.2321	15.8706	16.1515	15.8022	9.80777	10.9589	10.7378
Obs690	LS8	LS14	0.00712465	0.00887629	0.217673	0.0443129	0.20054	0.00522347	0.00942598	0.208572	0.011817	0.0109227	0.00577904	0.00703807	0.0336091	0.0451747	0.0495148	0.0322673	0.0513587	0.0507697	-0.243014	-0.560308	-1.95934	1.44228	-0.802677	-0.391882	1.24725	0.296637	-0.181711	-0.454651	0.0973753	18.6628	18.2231	11.8239	15.0073	11.9879	19.2836	18.103	11.9093	17.6508	17.8082	19.0814	18.6872	15.5603	14.9688	14.7854	15.6418	14.7122	14.7353
Obs691	LS8	LS20	0.0005841	0.00375991	0.018612	0.0236057	0.0228241	0.294517	0.0169771	0.016264	0.016493	0.0639816	0.257241	0.00450338	0.00539555	0.00468863	0.00558333	0.111832	0.0628943	0.0702437	1.82779	-0.847446	0.625254	-0.617674	0.260473	-0.968692	0.471116	0.402309	-0.0809582	-0.0313786	0.166095	20.3171	16.593	13.3942	12.9188	12.9861	7.8711	13.578	13.6639	13.6359	10.9246	8.14174	16.2321	15.8706	16.1515	15.8022	9.80777	10.9589	10.7378
Obs692	LS8	LS28	0.00160338	0.0335468	0.0241999	0.0794989	0.0455258	0.0245095	0.0455101	0.0267845	0.0219818	0.0505211	0.0251023	0.193301	0.214106	0.019587	0.0429821	0.00895995	0.0923087	0.049971	0.283937	1.44994	0.0283561	0.565257	0.587798	-0.000983014	-0.430512	-0.0466304	-0.0376191	0.0741324	-0.0333834	16.2537	10.172	10.8252	8.44642	9.56135	10.7998	9.56204	10.6223	11.0175	9.35312	10.752	6.66941	6.46496	11.2482	9.67634	12.8124	8.14763	9.37502
Obs693	LS8	LS28	0.00160338	0.0335468	0.0241999	0.0794989	0.0455258	0.0245095	0.0455101	0.0267845	0.0219818	0.0505211	0.0251023	0.193301	0.214106	0.019587	0.0429821	0.00895995	0.0923087	0.049971	0.283937	1.44994	0.0283561	0.565257	0.587798	-0.000983014	-0.430512	-0.0466304	-0.0376191	0.0741324	-0.0333834	16.2537	10.172	10.8252	8.44642	9.56135	10.7998	9.56204	10.6223	11.0175	9.35312	10.752	6.66941	6.46496	11.2482	9.67634	12.8124	8.14763	9.37502
Obs694	LS8	LS4	0.0117342	0.0981067	0.0365895	0.0144664	0.0355473	0.00195508	0.0200007	0.0457612	0.124515	0.00489214	0.00653818	0.00643977	0.00734991	0.340223	0.129043	0.0236887	0.0622979	0.0308519	-1.14314	-0.727965	-1.29118	-1.05704	0.329533	-0.143043	-1.59371	-1.84515	5.34142	-0.903154	1.73613	51.6204	47.3733	49.3459	51.2017	49.4036	55.2045	50.5538	48.8985	46.8965	53.3701	52.7901	52.8204	52.556	44.8862	46.8251	50.2154	48.2815	49.687
Obs695	LS8	LS28	0.00160338	0.0335468	0.0241999	0.0794989	0.0455258	0.0245095	0.0455101	0.0267845	0.0219818	0.0505211	0.0251023	0.193301	0.214106	0.019587	0.0429821	0.00895995	0.0923087	0.049971	0.283937	1.44994	0.0283561	0.565257	0.587798	-0.000983014	-0.430512	-0.0466304	-0.0376191	0.0741324	-0.0333834	16.2537	10.172	10.8252	8.44642	9.56135	10.7998	9.56204	10.6223	11.0175	9.35312	10.752	6.66941	6.46496	11.2482	9.67634	12.8124	8.14763	9.37502
Obs696	LS8	LS20	0.0005841	0.00375991	0.018612	0.0236057	0.0228241	0.294517	0.0169771	0.016264	0.016493	0.0639816	0.257241	0.00450338	0.00539555	0.00468863	0.00558333	0.111832	0.0628943	0.0702437	1.82779	-0.847446	0.625254	-0.617674	0.260473	-0.968692	0.471116	0.402309	-0.0809582	-0.0313786	0.166095	20.3171	16.593	13.3942	12.9188	12.9861	7.8711	13.578	13.6639	13.6359	10.9246	8.14174	16.2321	15.8706	16.1515	15.8022	9.80777	10.9589	10.7378
Obs697	LS8	LS19	0.00951498	0.00608473	0.157664	0.0780144	0.192039	0.00262242	0.0192949	0.189063	0.00798305	0.00494112	0.00873013	0.00633325	0.0320547	0.0897578	0.03362	0.0355071	0.0833272	0.0434484	-0.289296	-0.663376	-1.97918	1.82944	-0.475583	0.23351	1.31312	-1.97617	5.29378	-1.35551	1.70213	55.5399	56.4341	49.9247	51.3318	49.5302	58.1174	54.1259	49.5615	55.891	56.8504	55.7121	56.354	53.1107	51.0514	53.0154	52.9061	51.2001	52.5025
Obs698	LS8	LS20	0.0005841	0.00375991	0.018612	0.0236057	0.0228241	0.294517	0.0169771	0.016264	0.016493	0.0639816	0.257241	0.00450338	0.00539555	0.00468863	0.00558333	0.111832	0.0628943	0.0702437	1.82779	-0.847446	0.625254	-0.617674	0.260473	-0.968692	0.471116	0.402309	-0.0809582	-0.0313786	0.166095	20.3171	16.593	13.3942	12.9188	12.9861	7.8711	13.578	13.6639	13.6359	10.9246	8.14174	16.2321	15.8706	16.1515	15.8022	9.80777	10.9589	10.7378
Obs699	LS8	LS28	0.00160338	0.0335468	0.0241999	0.0794989	0.0455258	0.0245095	0.0455101	0.0267845	0.0219818	0.0505211	0.0251023	0.193301	0.214106	0.019587	0.0429821	0.00895995	0.0923087	0.049971	0.283937	1.44994	0.0283561	0.565257	0.587798	-0.000983014	-0.430512	-0.0466304	-0.0376191	0.0741324	-0.0333834	16.2537	10.172	10.8252	8.44642	9.56135	10.7998	9.56204	10.6223	11.0175	9.35312	10.752	6.66941	6.46496	11.2482	9.67634	12.8124	8.14763	9.37502
Obs700	LS8	LS28	0.00160338	0.0335468	0.0241999	0.0794989	0.0455258	0.0245095	0.0455101	0.0267845	0.0219818	0.0505211	0.0251023	0.193301	0.214106	0.019587	0.0429821	0.00895995	0.0923087	0.049971	0.283937	1.44994	0.0283561	0.565257	0.587798	-0.000983014	-0.430512	-0.0466304	-0.0376191	0.0741324	-0.0333834	16.2537	10.172	10.8252	8.44642	9.56135	10.7998	9.56204	10.6223	11.0175	9.35312	10.752	6.66941	6.46496	11.2482	9.67634	12.8124	8.14763	9.37502
Obs701	LS8	LS6	0.0287521	0.173158	0.045894	0.0118615	0.0350656	0.0027829	0.0116089	0.0696049	0.169786	0.00816405	0.00533837	0.00663921	0.00693893	0.135534	0.174997	0.0389108	0.0358595	0.0391048	-1.25544	-0.973483	-1.00551	-1.0143	-0.0471886	-0.7296	-1.70217	-2.21676	-0.0718888	-0.191636	-2.90266	28.3562	24.7653	27.421	30.1271	27.9592	33.0267	30.1701	26.588	24.8046	30.8742	31.7238	31.2877	31.1994	25.2552	24.7441	27.7511	27.9144	27.7412
Obs702	LS8	LS28	0.00160338	0.0335468	0.0241999	0.0794989	0.0455258	0.0245095	0.0455101	0.0267845	0.0219818	0.0505211	0.0251023	0.193301	0.214106	0.019587	0.0429821	0.00895995	0.0923087	0.049971	0.283937	1.44994	0.0283561	0.565257	0.587798	-0.000983014	-0.430512	-0.0466304	-0.0376191	0.0741324	-0.0333834	16.2537	10.172	10.8252	8.44642	9.56135	10.7998	9.56204	10.6223	11.0175	9.35312	10.752	6.66941	6.46496	11.2482	9.67634	12.8124	8.14763	9.37502
Obs703	LS8	LS25	0.00179	0.00426026	0.0158353	0.0319116	0.0201911	0.197102	0.01889	0.0210002	0.0142281	0.0452338	0.297141	0.00391259	0.00454973	0.00347547	0.00481457	0.189301	0.0550073	0.0713559	1.66921	-1.19603	0.891087	-0.18777	0.210845	-0.929856	0.428525	-2.24211	-0.0187711	-0.220718	-2.86795	31.318	29.5838	26.958	25.5565	26.472	21.915	26.6052	26.3934	27.172	24.8588	21.094	29.7541	29.4523	29.991	29.3392	21.9958	24.4675	23.9471
Obs704	LS8	LS14	0.00712465	0.00887629	0.217673	0.0443129	0.20054	0.00522347	0.00942598	0.208572	0.011817	0.0109227	0.00577904	0.00703807	0.0336091	0.0451747	0.0495148	0.0322673	0.0513587	0.0507697	-0.243014	-0.560308	-1.95934	1.44228	-0.802677	-0.391882	1.24725	0.296637	-0.181711	-0.454651	0.0973753	18.6628	18.2231	11.8239	15.0073	11.9879	19.2836	18.103	11.9093	17.6508	17.8082	19.0814	18.6872	15.5603	14.9688	14.7854	15.6418	14.7122	14.7353
Obs705	LS8	LS20	0.0005841	0.00375991	0.018612	0.0236057	0.0228241	0.294517	0.0169771	0.016264	0.016493	0.0639816	0.257241	0.00450338	0.00539555	0.00468863	0.00558333	0.111832	0.0628943	0.0702437	1.82779	-0.847446	0.625254	-0.617674	0.260473	-0.968692	0.471116	0.402309	-0.0809582	-0.0313786	0.166095	20.3171	16.593	13.3942	12.9188	12.9861	7.8711	13.578	13.6639	13.6359	10.9246	8.14174	16.2321	15.8706	16.1515	15.8022	9.80777	10.9589	10.7378
Obs706	LS8	LS28	0.00160338	0.0335468	0.0241999	0.0794989	0.0455258	0.0245095	0.0455101	0.0267845	0.0219818	0.0505211	0.0251023	0.193301	0.214106	0.019587	0.0429821	0.00895995	0.0923087	0.049971	0.283937	1.44994	0.0283561	0.565257	0.587798	-0.000983014	-0.430512	-0.0466304	-0.0376191	0.0741324	-0.0333834	16.2537	10.172	10.8252	8.44642	9.56135	10.7998	9.56204	10.6223	11.0175	9.35312	10.752	6.66941	6.46496	11.2482	9.67634	12.8124	8.14763	9.37502
Obs707	LS8	LS28	0.00160338	0.0335468	0.0241999	0.0794989	0.0455258	0.0245095	0.0455101	0.0267845	0.0219818	0.0505211	0.0251023	0.193301	0.214106	0.019587	0.0429821	0.00895995	0.0923087	0.049971	0.283937	1.44994	0.0283561	0.565257	0.587798	-0.000983014	-0.430512	-0.0466304	-0.0376191	0.0741324	-0.0333834	16.2537	10.172	10.8252	8.44642	9.56135	10.7998	9.56204	10.6223	11.0175	9.35312	10.752	6.66941	6.46496	11.2482	9.67634	12.8124	8.14763	9.37502
Obs708	LS8	LS6	0.0089339	0.14552	0.0513642	0.00835502	0.0377444	0.00395962	0.00993484	0.0513311	0.187411	0.010996	0.00440073	0.00727662	0.00783575	0.174108	0.193243	0.0218888	0.0390421	0.036656	-1.09686	-0.624897	-1.27134	-1.4442	0.00243926	-0.768436	-1.65958	0.427655	-0.134076	-0.00229672	0.13138	18.0203	12.4394	14.5221	18.1543	15.1383	19.6477	17.8079	14.5234	11.9334	17.6049	19.4364	18.4307	18.2826	12.0806	11.8721	16.228	15.0707	15.1968
Obs709	LS8	LS28	0.00160338	0.0335468	0.0241999	0.0794989	0.0455258	0.0245095	0.0455101	0.0267845	0.0219818	0.0505211	0.0251023	0.193301	0.214106	0.019587	0.0429821	0.00895995	0.0923087	0.049971	0.283937	1.44994	0.0283561	0.565257	0.587798	-0.000983014	-0.430512	-0.0466304	-0.0376191	0.0741324	-0.0333834	16.2537	10.172	10.8252	8.44642	9.56135	10.7998	9.56204	10.6223	11.0175	9.35312	10.752	6.66941	6.46496	11.2482	9.67634	12.8124	8.14763	9.37502
Obs710	LS8	LS20	0.0005841	0.00375991	0.018612	0.0236057	0.0228241	0.294517	0.0169771	0.016264	0.016493	0.0639816	0.257241	0.00450338	0.00539555	0.00468863	0.00558333	0.111832	0.0628943	0.0702437	1.82779	-0.847446	0.625254	-0.617674	0.260473	-0.968692	0.471116	0.402309	-0.0809582	-0.0313786	0.166095	20.3171	16.593	13.3942	12.9188	12.9861	7.8711	13.578	13.6639	13.6359	10.9246	8.14174	16.2321	15.8706	16.1515	15.8022	9.80777	10.9589	10.7378
Obs711	LS8	LS14	0.00712465	0.00887629	0.217673	0.0443129	0.20054	0.00522347	0.00942598	0.208572	0.011817	0.0109227	0.00577904	0.00703807	0.0336091	0.0451747	0.0495148	0.0322673	0.0513587	0.0507697	-0.243014	-0.560308	-1.95934	1.44228	-0.802677	-0.391882	1.24725	0.296637	-0.181711	-0.454651	0.0973753	18.6628	18.2231	11.8239	15.0073	11.9879	19.2836	18.103	11.9093	17.6508	17.8082	19.0814	18.6872	15.5603	14.9688	14.7854	15.6418	14.7122	14.7353
Obs712	LS8	LS20	0.0005841	0.00375991	0.018612	0.0236057	0.0228241	0.294517	0.0169771	0.016264	0.016493	0.0639816	0.257241	0.00450338	0.00539555	0.00468863	0.00558333	0.111832	0.0628943	0.0702437	1.82779	-0.847446	0.625254	-0.617674	0.260473	-0.968692	0.471116	0.402309	-0.0809582	-0.0313786	0.166095	20.3171	16.593	13.3942	12.9188	12.9861	7.8711	13.578	13.6639	13.6359	10.9246	8.14174	16.2321	15.8706	16.1515	15.8022	9.80777	10.9589	10.7378
Obs713	LS8	LS28	0.00160338	0.0335468	0.0241999	0.0794989	0.0455258	0.0245095	0.0455101	0.0267845	0.0219818	0.0505211	0.0251023	0.193301	0.214106	0.019587	0.0429821	0.00895995	0.0923087	0.049971	0.283937	1.44994	0.0283561	0.565257	0.587798	-0.000983014	-0.430512	-0.0466304	-0.0376191	0.0741324	-0.0333834	16.2537	10.172	10.8252	8.44642	9.56135	10.7998	9.56204	10.6223	11.0175	9.35312	10.752	6.66941	6.46496	11.2482	9.67634	12.8124	8.14763	9.37502
Obs714	LS8	LS28	0.00160338	0.0335468	0.0241999	0.0794989	0.0455258	0.0245095	0.0455101	0.0267845	0.0219818	0.0505211	0.0251023	0.193301	0.214106	0.019587	0.0429821	0.00895995	0.0923087	0.049971	0.283937	1.44994	0.0283561	0.565257	0.587798	-0.000983014	-0.430512	-0.0466304	-0.0376191	0.0741324	-0.0333834	16.2537	10.172	10.8252	8.44642	9.56135	10.7998	9.56204	10.6223	11.0175	9.35312	10.752	6.66941	6.46496	11.2482	9.67634	12.8124	8.14763	9.37502
Obs715	LS8	LS6	0.0089339	0.14552	0.0513642	0.00835502	0.0377444	0.00395962	0.00993484	0.0513311	0.187411	0.010996	0.00440073	0.00727662	0.00783575	0.174108	0.193243	0.0218888	0.0390421	0.036656	-1.09686	-0.624897	-1.27134	-1.4442	0.00243926	-0.768436	-1.65958	0.427655	-0.134076	-0.00229672	0.13138	18.0203	12.4394	14.5221	18.1543	15.1383	19.6477	17.8079	14.5234	11.9334	17.6049	19.4364	18.4307	18.2826	12.0806	11.8721	16.228	15.0707	15.1968
Obs716	LS8	LS28	0.00160338	0.0335468	0.0241999	0.0794989	0.0455258	0.0245095	0.0455101	0.0267845	0.0219818	0.0505211	0.0251023	0.193301	0.214106	0.019587	0.0429821	0.00895995	0.0923087	0.049971	0.283937	1.44994	0.0283561	0.565257	0.587798	-0.000983014	-0.430512	-0.0466304	-0.0376191	0.0741324	-0.0333834	16.2537	10.172	10.8252	8.44642	9.56135	10.7998	9.56204	10.6223	11.0175	9.35312	10.752	6.66941	6.46496	11.2482	9.67634	12.8124	8.14763	9.37502
Obs717	LS8	LS20	0.0005841	0.00375991	0.018612	0.0236057	0.0228241	0.294517	0.0169771	0.016264	0.016493	0.0639816	0.257241	0.00450338	0.00539555	0.00468863	0.00558333	0.111832	0.0628943	0.0702437	1.82779	-0.847446	0.625254	-0.617674	0.260473	-0.968692	0.471116	0.402309	-0.0809582	-0.0313786	0.166095	20.3171	16.593	13.3942	12.9188	12.9861	7.8711	13.578	13.6639	13.6359	10.9246	8.14174	16.2321	15.8706	16.1515	15.8022	9.80777	10.9589	10.7378
Obs718	LS8	LS14	0.00712465	0.00887629	0.217673	0.0443129	0.20054	0.00522347	0.00942598	0.208572	0.011817	0.0109227	0.00577904	0.00703807	0.0336091	0.0451747	0.0495148	0.0322673	0.0513587	0.0507697	-0.243014	-0.560308	-1.95934	1.44228	-0.802677	-0.391882	1.24725	0.296637	-0.181711	-0.454651	0.0973753	18.6628	18.2231	11.8239	15.0073	11.9879	19.2836	18.103	11.9093	17.6508	17.8082	19.0814	18.6872	15.5603	14.9688	14.7854	15.6418	14.7122	14.7353
Obs719	LS8	LS20	0.0005841	0.00375991	0.018612	0.0236057	0.0228241	0.294517	0.0169771	0.016264	0.016493	0.0639816	0.257241	0.00450338	0.00539555	0.00468863	0.00558333	0.111832	0.0628943	0.0702437	1.82779	-0.847446	0.625254	-0.617674	0.260473	-0.968692	0.471116	0.402309	-0.0809582	-0.0313786	0.166095	20.3171	16.593	13.3942	12.9188	12.9861	7.8711	13.578	13.6639	13.6359	10.9246	8.14174	16.2321	15.8706	16.1515	15.8022	9.80777	10.9589	10.7378
Obs720	LS8	LS28	0.00160338	0.0335468	0.0241999	0.0794989	0.0455258	0.0245095	0.0455101	0.0267845	0.0219818	0.0505211	0.0251023	0.193301	0.214106	0.019587	0.0429821	0.00895995	0.0923087	0.049971	0.283937	1.44994	0.0283561	0.565257	0.587798	-0.000983014	-0.430512	-0.0466304	-0.0376191	0.0741324	-0.0333834	16.2537	10.172	10.8252	8.44642	9.56135	10.7998	9.56204	10.6223	11.0175	9.35312	10.752	6.66941	6.46496	11.2482	9.67634	12.8124	8.14763	9.37502
Obs721	LS8	LS28	0.00160338	0.0335468	0.0241999	0.0794989	0.0455258	0.0245095	0.0455101	0.0267845	0.0219818	0.0505211	0.0251023	0.193301	0.214106	0.019587	0.0429821	0.00895995	0.0923087	0.049971	0.283937	1.44994	0.0283561	0.565257	0.587798	-0.000983014	-0.430512	-0.0466304	-0.0376191	0.0741324	-0.0333834	16.2537	10.172	10.8252	8.44642	9.56135	10.7998	9.56204	10.6223	11.0175	9.35312	10.752	6.66941	6.46496	11.2482	9.67634	12.8124	8.14763	9.37502
Obs722	LS8	LS6	0.0287521	0.173158	0.045894	0.0118615	0.0350656	0.0027829	0.0116089	0.0696049	0.169786	0.00816405	0.00533837	0.00663921	0.00693893	0.135534	0.174997	0.0389108	0.0358595	0.0391048	-1.25544	-0.973483	-1.00551	-1.0143	-0.0471886	-0.7296	-1.70217	-2.21676	-0.0718888	-0.191636	-2.90266	28.3562	24.7653	27.421	30.1271	27.9592	33.0267	30.1701	26.588	24.8046	30.8742	31.7238	31.2877	31.1994	25.2552	24.7441	27.7511	27.9144	27.7412
Obs723	LS8	LS28	0.00160338	0.0335468	0.0241999	0.0794989	0.0455258	0.0245095	0.0455101	0.0267845	0.0219818	0.0505211	0.0251023	0.193301	0.214106	0.019587	0.0429821	0.00895995	0.0923087	0.049971	0.283937	1.44994	0.0283561	0.565257	0.587798	-0.000983014	-0.430512	-0.0466304	-0.0376191	0.0741324	-0.0333834	16.2537	10.172	10.8252	8.44642	9.56135	10.7998	9.56204	10.6223	11.0175	9.35312	10.752	6.66941	6.46496	11.2482	9.67634	12.8124	8.14763	9.37502
Obs724	LS8	LS25	0.00179	0.00426026	0.0158353	0.0319116	0.0201911	0.197102	0.01889	0.0210002	0.0142281	0.0452338	0.297141	0.00391259	0.00454973	0.00347547	0.00481457	0.189301	0.0550073	0.0713559	1.66921	-1.19603	0.891087	-0.18777	0.210845	-0.929856	0.428525	-2.24211	-0.0187711	-0.220718	-2.86795	31.318	29.5838	26.958	25.5565	26.472	21.915	26.6052	26.3934	27.172	24.8588	21.094	29.7541	29.4523	29.991	29.3392	21.9958	24.4675	23.9471
Obs725	LS8	LS22	0.0213213	0.00982142	0.180852	0.0584987	0.173242	0.00341369	0.0102418	0.262989	0.00995493	0.00754089	0.00651871	0.00597121	0.0276752	0.0326999	0.0416949	0.0533377	0.0438639	0.0503629	-0.401595	-0.908893	-1.69351	1.87218	-0.852305	-0.353046	1.20466	-2.34778	-0.119524	-0.64399	-2.93667	31.7251	33.2754	27.4492	29.7065	27.5352	35.389	33.1916	26.7003	33.2484	33.8039	34.0952	34.2707	31.2035	30.8698	30.3838	29.8913	30.2824	30.006
Obs726	LS8	LS20	0.0005841	0.00375991	0.018612	0.0236057	0.0228241	0.294517	0.0169771	0.016264	0.016493	0.0639816	0.257241	0.00450338	0.00539555	0.00468863	0.00558333	0.111832	0.0628943	0.0702437	1.82779	-0.847446	0.625254	-0.617674	0.260473	-0.968692	0.471116	0.402309	-0.0809582	-0.0313786	0.166095	20.3171	16.593	13.3942	12.9188	12.9861	7.8711	13.578	13.6639	13.6359	10.9246	8.14174	16.2321	15.8706	16.1515	15.8022	9.80777	10.9589	10.7378
Obs727	LS8	LS28	0.00160338	0.0335468	0.0241999	0.0794989	0.0455258	0.0245095	0.0455101	0.0267845	0.0219818	0.0505211	0.0251023	0.193301	0.214106	0.019587	0.0429821	0.00895995	0.0923087	0.049971	0.283937	1.44994	0.0283561	0.565257	0.587798	-0.000983014	-0.430512	-0.0466304	-0.0376191	0.0741324	-0.0333834	16.2537	10.172	10.8252	8.44642	9.56135	10.7998	9.56204	10.6223	11.0175	9.35312	10.752	6.66941	6.46496	11.2482	9.67634	12.8124	8.14763	9.37502
Obs728	LS8	LS28	0.00160338	0.0335468	0.0241999	0.0794989	0.0455258	0.0245095	0.0455101	0.0267845	0.0219818	0.0505211	0.0251023	0.193301	0.214106	0.019587	0.0429821	0.00895995	0.0923087	0.049971	0.283937	1.44994	0.0283561	0.565257	0.587798	-0.000983014	-0.430512	-0.0466304	-0.0376191	0.0741324	-0.0333834	16.2537	10.172	10.8252	8.44642	9.56135	10.7998	9.56204	10.6223	11.0175	9.35312	10.752	6.66941	6.46496	11.2482	9.67634	12.8124	8.14763	9.37502
Obs729	LS8	LS6	0.0089339	0.14552	0.0513642	0.00835502	0.0377444	0.00395962	0.00993484	0.0513311	0.187411	0.010996	0.00440073	0.00727662	0.00783575	0.174108	0.193243	0.0218888	0.0390421	0.036656	-1.09686	-0.624897	-1.27134	-1.4442	0.00243926	-0.768436	-1.65958	0.427655	-0.134076	-0.00229672	0.13138	18.0203	12.4394	14.5221	18.1543	15.1383	19.6477	17.8079	14.5234	11.9334	17.6049	19.4364	18.4307	18.2826	12.0806	11.8721	16.228	15.0707	15.1968
Obs730	LS8	LS28	0.00160338	0.0335468	0.0241999	0.0794989	0.0455258	0.0245095	0.0455101	0.0267845	0.0219818	0.0505211	0.0251023	0.193301	0.214106	0.019587	0.0429821	0.00895995	0.0923087	0.049971	0.283937	1.44994	0.0283561	0.565257	0.587798	-0.000983014	-0.430512	-0.0466304	-0.0376191	0.0741324	-0.0333834	16.2537	10.172	10.8252	8.44642	9.56135	10.7998	9.56204	10.6223	11.0175	9.35312	10.752	6.66941	6.46496	11.2482	9.67634	12.8124	8.14763	9.37502
Obs731	LS8	LS20	0.0005841	0.00375991	0.018612	0.0236057	0.0228241	0.294517	0.0169771	0.016264	0.016493	0.0639816	0.257241	0.00450338	0.00539555	0.00468863	0.00558333	0.111832	0.0628943	0.0702437	1.82779	-0.847446	0.625254	-0.617674	0.260473	-0.968692	0.471116	0.402309	-0.0809582	-0.0313786	0.166095	20.3171	16.593	13.3942	12.9188	12.9861	7.8711	13.578	13.6639	13.6359	10.9246	8.14174	16.2321	15.8706	16.1515	15.8022	9.80777	10.9589	10.7378
Obs732	LS8	LS14	0.00712465	0.00887629	0.217673	0.0443129	0.20054	0.00522347	0.00942598	0.208572	0.011817	0.0109227	0.00577904	0.00703807	0.0336091	0.0451747	0.0495148	0.0322673	0.0513587	0.0507697	-0.243014	-0.560308	-1.95934	1.44228	-0.802677	-0.391882	1.24725	0.296637	-0.181711	-0.454651	0.0973753	18.6628	18.2231	11.8239	15.0073	11.9879	19.2836	18.103	11.9093	17.6508	17.8082	19.0814	18.6872	15.5603	14.9688	14.7854	15.6418	14.7122	14.7353
Obs733	LS8	LS20	0.0005841	0.00375991	0.018612	0.0236057	0.0228241	0.294517	0.0169771	0.016264	0.016493	0.0639816	0.257241	0.00450338	0.00539555	0.00468863	0.00558333	0.111832	0.0628943	0.0702437	1.82779	-0.847446	0.625254	-0.617674	0.260473	-0.968692	0.471116	0.402309	-0.0809582	-0.0313786	0.166095	20.3171	16.593	13.3942	12.9188	12.9861	7.8711	13.578	13.6639	13.6359	10.9246	8.14174	16.2321	15.8706	16.1515	15.8022	9.80777	10.9589	10.7378
Obs734	LS8	LS28	0.00160338	0.0335468	0.0241999	0.0794989	0.0455258	0.0245095	0.0455101	0.0267845	0.0219818	0.0505211	0.0251023	0.193301	0.214106	0.019587	0.0429821	0.00895995	0.0923087	0.049971	0.283937	1.44994	0.0283561	0.565257	0.587798	-0.000983014	-0.430512	-0.0466304	-0.0376191	0.0741324	-0.0333834	16.2537	10.172	10.8252	8.44642	9.56135	10.7998	9.56204	10.6223	11.0175	9.35312	10.752	6.66941	6.46496	11.2482	9.67634	12.8124	8.14763	9.37502
Obs735	LS8	LS28	0.00160338	0.0335468	0.0241999	0.0794989	0.0455258	0.0245095	0.0455101	0.0267845	0.0219818	0.0505211	0.0251023	0.193301	0.214106	0.019587	0.0429821	0.00895995	0.0923087	0.049971	0.283937	1.44994	0.0283561	0.565257	0.587798	-0.000983014	-0.430512	-0.0466304	-0.0376191	0.0741324	-0.0333834	16.2537	10.172	10.8252	8.44642	9.56135	10.7998	9.56204	10.6223	11.0175	9.35312	10.752	6.66941	6.46496	11.2482	9.67634	12.8124	8.14763	9.37502
Obs736	LS8	LS4	0.0117342	0.0981067	0.0365895	0.0144664	0.0355473	0.00195508	0.0200007	0.0457612	0.124515	0.00489214	0.00653818	0.00643977	0.00734991	0.340223	0.129043	0.0236887	0.0622979	0.0308519	-1.14314	-0.727965	-1.29118	-1.05704	0.329533	-0.143043	-1.59371	-1.84515	5.34142	-0.903154	1.73613	51.6204	47.3733	49.3459	51.2017	49.4036	55.2045	50.5538	48.8985	46.8965	53.3701	52.7901	52.8204	52.556	44.8862	46.8251	50.2154	48.2815	49.687
Obs737	LS8	LS28	0.00160338	0.0335468	0.0241999	0.0794989	0.0455258	0.0245095	0.0455101	0.0267845	0.0219818	0.0505211	0.0251023	0.193301	0.214106	0.019587	0.0429821	0.00895995	0.0923087	0.049971	0.283937	1.44994	0.0283561	0.565257	0.587798	-0.000983014	-0.430512	-0.0466304	-0.0376191	0.0741324	-0.0333834	16.2537	10.172	10.8252	8.44642	9.56135	10.7998	9.56204	10.6223	11.0175	9.35312	10.752	6.66941	6.46496	11.2482	9.67634	12.8124	8.14763	9.37502
Obs738	LS8	LS25	0.000769433	0.0025423	0.0132972	0.0409922	0.0215586	0.145845	0.0342784	0.0145417	0.0109901	0.0285489	0.383305	0.00399716	0.00507585	0.00918888	0.00373934	0.121383	0.100652	0.0592948	1.78151	-0.950514	0.605415	-0.230513	0.587566	-0.3433	0.536984	-1.8705	5.39454	-0.932236	1.77085	55.3168	52.9265	49.6175	47.3659	48.6511	44.8276	47.7236	49.4386	49.9987	48.0894	42.895	52.0215	51.5437	50.3567	52.1548	45.1947	45.5693	46.6276
Obs739	LS8	LS19	0.00951498	0.00608473	0.157664	0.0780144	0.192039	0.00262242	0.0192949	0.189063	0.00798305	0.00494112	0.00873013	0.00633325	0.0320547	0.0897578	0.03362	0.0355071	0.0833272	0.0434484	-0.289296	-0.663376	-1.97918	1.82944	-0.475583	0.23351	1.31312	-1.97617	5.29378	-1.35551	1.70213	55.5399	56.4341	49.9247	51.3318	49.5302	58.1174	54.1259	49.5615	55.891	56.8504	55.7121	56.354	53.1107	51.0514	53.0154	52.9061	51.2001	52.5025
Obs740	LS8	LS20	0.0005841	0.00375991	0.018612	0.0236057	0.0228241	0.294517	0.0169771	0.016264	0.016493	0.0639816	0.257241	0.00450338	0.00539555	0.00468863	0.00558333	0.111832	0.0628943	0.0702437	1.82779	-0.847446	0.625254	-0.617674	0.260473	-0.968692	0.471116	0.402309	-0.0809582	-0.0313786	0.166095	20.3171	16.593	13.3942	12.9188	12.9861	7.8711	13.578	13.6639	13.6359	10.9246	8.14174	16.2321	15.8706	16.1515	15.8022	9.80777	10.9589	10.7378
Obs741	LS8	LS28	0.00160338	0.0335468	0.0241999	0.0794989	0.0455258	0.0245095	0.0455101	0.0267845	0.0219818	0.0505211	0.0251023	0.193301	0.214106	0.019587	0.0429821	0.00895995	0.0923087	0.049971	0.283937	1.44994	0.0283561	0.565257	0.587798	-0.000983014	-0.430512	-0.0466304	-0.0376191	0.0741324	-0.0333834	16.2537	10.172	10.8252	8.44642	9.56135	10.7998	9.56204	10.6223	11.0175	9.35312	10.752	6.66941	6.46496	11.2482	9.67634	12.8124	8.14763	9.37502
Obs742	LS8	LS28	0.00160338	0.0335468	0.0241999	0.0794989	0.0455258	0.0245095	0.0455101	0.0267845	0.0219818	0.0505211	0.0251023	0.193301	0.214106	0.019587	0.0429821	0.00895995	0.0923087	0.049971	0.283937	1.44994	0.0283561	0.565257	0.587798	-0.000983014	-0.430512	-0.0466304	-0.0376191	0.0741324	-0.0333834	16.2537	10.172	10.8252	8.44642	9.56135	10.7998	9.56204	10.6223	11.0175	9.35312	10.752	6.66941	6.46496	11.2482	9.67634	12.8124	8.14763	9.37502
Obs743	LS8	LS6	0.0287521	0.173158	0.045894	0.0118615	0.0350656	0.0027829	0.0116089	0.0696049	0.169786	0.00816405	0.00533837	0.00663921	0.00693893	0.135534	0.174997	0.0389108	0.0358595	0.0391048	-1.25544	-0.973483	-1.00551	-1.0143	-0.0471886	-0.7296	-1.70217	-2.21676	-0.0718888	-0.191636	-2.90266	28.3562	24.7653	27.421	30.1271	27.9592	33.0267	30.1701	26.588	24.8046	30.8742	31.7238	31.2877	31.1994	25.2552	24.7441	27.7511	27.9144	27.7412
Obs744	LS8	LS28	0.00160338	0.0335468	0.0241999	0.0794989	0.0455258	0.0245095	0.0455101	0.0267845	0.0219818	0.0505211	0.0251023	0.193301	0.214106	0.019587	0.0429821	0.00895995	0.0923087	0.049971	0.283937	1.44994	0.0283561	0.565257	0.587798	-0.000983014	-0.430512	-0.0466304	-0.0376191	0.0741324	-0.0333834	16.2537	10.172	10.8252	8.44642	9.56135	10.7998	9.56204	10.6223	11.0175	9.35312	10.752	6.66941	6.46496	11.2482	9.67634	12.8124	8.14763	9.37502
Obs745	LS8	LS25	0.00179	0.00426026	0.0158353	0.0319116	0.0201911	0.197102	0.01889	0.0210002	0.0142281	0.0452338	0.297141	0.00391259	0.00454973	0.00347547	0.00481457	0.189301	0.0550073	0.0713559	1.66921	-1.19603	0.891087	-0.18777	0.210845	-0.929856	0.428525	-2.24211	-0.0187711	-0.220718	-2.86795	31.318	29.5838	26.958	25.5565	26.472	21.915	26.6052	26.3934	27.172	24.8588	21.094	29.7541	29.4523	29.991	29.3392	21.9958	24.4675	23.9471
Obs746	LS8	LS14	0.00712465	0.00887629	0.217673	0.0443129	0.20054	0.00522347	0.00942598	0.208572	0.011817	0.0109227	0.00577904	0.00703807	0.0336091	0.0451747	0.0495148	0.0322673	0.0513587	0.0507697	-0.243014	-0.560308	-1.95934	1.44228	-0.802677	-0.391882	1.24725	0.296637	-0.181711	-0.454651	0.0973753	18.6628	18.2231	11.8239	15.0073	11.9879	19.2836	18.103	11.9093	17.6508	17.8082	19.0814	18.6872	15.5603	14.9688	14.7854	15.6418	14.7122	14.7353
Obs747	LS8	LS20	0.0005841	0.00375991	0.018612	0.0236057	0.0228241	0.294517	0.0169771	0.016264	0.016493	0.0639816	0.257241	0.00450338	0.00539555	0.00468863	0.00558333	0.111832	0.0628943	0.0702437	1.82779	-0.847446	0.625254	-0.617674	0.260473	-0.968692	0.471116	0.402309	-0.0809582	-0.0313786	0.166095	20.3171	16.593	13.3942	12.9188	12.9861	7.8711	13.578	13.6639	13.6359	10.9246	8.14174	16.2321	15.8706	16.1515	15.8022	9.80777	10.9589	10.7378
Obs748	LS8	LS28	0.00160338	0.0335468	0.0241999	0.0794989	0.0455258	0.0245095	0.0455101	0.0267845	0.0219818	0.0505211	0.0251023	0.193301	0.214106	0.019587	0.0429821	0.00895995	0.0923087	0.049971	0.283937	1.44994	0.0283561	0.565257	0.587798	-0.000983014	-0.430512	-0.0466304	-0.0376191	0.0741324	-0.0333834	16.2537	10.172	10.8252	8.44642	9.56135	10.7998	9.56204	10.6223	11.0175	9.35312	10.752	6.66941	6.46496	11.2482	9.67634	12.8124	8.14763	9.37502
Obs749	LS8	LS28	0.00160338	0.0335468	0.0241999	0.0794989	0.0455258	0.0245095	0.0455101	0.0267845	0.0219818	0.0505211	0.0251023	0.193301	0.214106	0.019587	0.0429821	0.00895995	0.0923087	0.049971	0.283937	1.44994	0.0283561	0.565257	0.587798	-0.000983014	-0.430512	-0.0466304	-0.0376191	0.0741324	-0.0333834	16.2537	10.172	10.8252	8.44642	9.56135	10.7998	9.56204	10.6223	11.0175	9.35312	10.752	6.66941	6.46496	11.2482	9.67634	12.8124	8.14763	9.37502
Obs750	LS8	LS6	0.0089339	0.14552	0.0513642	0.00835502	0.0377444	0.00395962	0.00993484	0.0513311	0.187411	0.010996	0.00440073	0.00727662	0.00783575	0.174108	0.193243	0.0218888	0.0390421	0.036656	-1.09686	-0.624897	-1.27134	-1.4442	0.00243926	-0.768436	-1.65958	0.427655	-0.134076	-0.00229672	0.13138	18.0203	12.4394	14.5221	18.1543	15.1383	19.6477	17.8079	14.5234	11.9334	17.6049	19.4364	18.4307	18.2826	12.0806	11.8721	16.228	15.0707	15.1968
Obs751	LS8	LS28	0.00160338	0.0335468	0.0241999	0.0794989	0.0455258	0.0245095	0.0455101	0.0267845	0.0219818	0.0505211	0.0251023	0.193301	0.214106	0.019587	0.0429821	0.00895995	0.0923087	0.049971	0.283937	1.44994	0.0283561	0.565257	0.587798	-0.000983014	-0.430512	-0.0466304	-0.0376191	0.0741324	-0.0333834	16.2537	10.172	10.8252	8.44642	9.56135	10.7998	9.56204	10.6223	11.0175	9.35312	10.752	6.66941	6.46496	11.2482	9.67634	12.8124	8.14763	9.37502
Obs752	LS8	LS20	0.0005841	0.00375991	0.018612	0.0236057	0.0228241	0.294517	0.0169771	0.016264	0.016493	0.0639816	0.257241	0.00450338	0.00539555	0.00468863	0.00558333	0.111832	0.0628943	0.0702437	1.82779	-0.847446	0.625254	-0.617674	0.260473	-0.968692	0.471116	0.402309	-0.0809582	-0.0313786	0.166095	20.3171	16.593	13.3942	12.9188	12.9861	7.8711	13.578	13.6639	13.6359	10.9246	8.14174	16.2321	15.8706	16.1515	15.8022	9.80777	10.9589	10.7378
Obs753	LS8	LS14	0.00712465	0.00887629	0.217673	0.0443129	0.20054	0.00522347	0.00942598	0.208572	0.011817	0.0109227	0.00577904	0.00703807	0.0336091	0.0451747	0.0495148	0.0322673	0.0513587	0.0507697	-0.243014	-0.560308	-1.95934	1.44228	-0.802677	-0.391882	1.24725	0.296637	-0.181711	-0.454651	0.0973753	18.6628	18.2231	11.8239	15.0073	11.9879	19.2836	18.103	11.9093	17.6508	17.8082	19.0814	18.6872	15.5603	14.9688	14.7854	15.6418	14.7122	14.7353
Obs754	LS8	LS20	0.0005841	0.00375991	0.018612	0.0236057	0.0228241	0.294517	0.0169771	0.016264	0.016493	0.0639816	0.257241	0.00450338	0.00539555	0.00468863	0.00558333	0.111832	0.0628943	0.0702437	1.82779	-0.847446	0.625254	-0.617674	0.260473	-0.968692	0.471116	0.402309	-0.0809582	-0.0313786	0.166095	20.3171	16.593	13.3942	12.9188	12.9861	7.8711	13.578	13.6639	13.6359	10.9246	8.14174	16.2321	15.8706	16.1515	15.8022	9.80777	10.9589	10.7378
Obs755	LS8	LS28	0.00160338	0.0335468	0.0241999	0.0794989	0.0455258	0.0245095	0.0455101	0.0267845	0.0219818	0.0505211	0.0251023	0.193301	0.214106	0.019587	0.0429821	0.00895995	0.0923087	0.049971	0.283937	1.44994	0.0283561	0.565257	0.587798	-0.000983014	-0.430512	-0.0466304	-0.0376191	0.0741324	-0.0333834	16.2537	10.172	10.8252	8.44642	9.56135	10.7998	9.56204	10.6223	11.0175	9.35312	10.752	6.66941	6.46496	11.2482	9.67634	12.8124	8.14763	9.37502
Obs756	LS8	LS28	0.00160338	0.0335468	0.0241999	0.0794989	0.0455258	0.0245095	0.0455101	0.0267845	0.0219818	0.0505211	0.0251023	0.193301	0.214106	0.019587	0.0429821	0.00895995	0.0923087	0.049971	0.283937	1.44994	0.0283561	0.565257	0.587798	-0.000983014	-0.430512	-0.0466304	-0.0376191	0.0741324	-0.0333834	16.2537	10.172	10.8252	8.44642	9.56135	10.7998	9.56204	10.6223	11.0175	9.35312	10.752	6.66941	6.46496	11.2482	9.67634	12.8124	8.14763	9.37502
Obs757	LS8	LS6	0.0089339	0.14552	0.0513642	0.00835502	0.0377444	0.00395962	0.00993484	0.0513311	0.187411	0.010996	0.00440073	0.00727662	0.00783575	0.174108	0.193243	0.0218888	0.0390421	0.036656	-1.09686	-0.624897	-1.27134	-1.4442	0.00243926	-0.768436	-1.65958	0.427655	-0.134076	-0.00229672	0.13138	18.0203	12.4394	14.5221	18.1543	15.1383	19.6477	17.8079	14.5234	11.9334	17.6049	19.4364	18.4307	18.2826	12.0806	11.8721	16.228	15.0707	15.1968
Obs758	LS8	LS28	0.00160338	0.0335468	0.0241999	0.0794989	0.0455258	0.0245095	0.0455101	0.0267845	0.0219818	0.0505211	0.0251023	0.193301	0.214106	0.019587	0.0429821	0.00895995	0.0923087	0.049971	0.283937	1.44994	0.0283561	0.565257	0.587798	-0.000983014	-0.430512	-0.0466304	-0.0376191	0.0741324	-0.0333834	16.2537	10.172	10.8252	8.44642	9.56135	10.7998	9.56204	10.6223	11.0175	9.35312	10.752	6.66941	6.46496	11.2482	9.67634	12.8124	8.14763	9.37502
Obs759	LS8	LS20	0.0005841	0.00375991	0.018612	0.0236057	0.0228241	0.294517	0.0169771	0.016264	0.016493	0.0639816	0.257241	0.00450338	0.00539555	0.00468863	0.00558333	0.111832	0.0628943	0.0702437	1.82779	-0.847446	0.625254	-0.617674	0.260473	-0.968692	0.471116	0.402309	-0.0809582	-0.0313786	0.166095	20.3171	16.593	13.3942	12.9188	12.9861	7.8711	13.578	13.6639	13.6359	10.9246	8.14174	16.2321	15.8706	16.1515	15.8022	9.80777	10.9589	10.7378
Obs760	LS8	LS14	0.00712465	0.00887629	0.217673	0.0443129	0.20054	0.00522347	0.00942598	0.208572	0.011817	0.0109227	0.00577904	0.00703807	0.0336091	0.0451747	0.0495148	0.0322673	0.0513587	0.0507697	-0.243014	-0.560308	-1.95934	1.44228	-0.802677	-0.391882	1.24725	0.296637	-0.181711	-0.454651	0.0973753	18.6628	18.2231	11.8239	15.0073	11.9879	19.2836	18.103	11.9093	17.6508	17.8082	19.0814	18.6872	15.5603	14.9688	14.7854	15.6418	14.7122	14.7353
Obs761	LS8	LS20	0.0005841	0.00375991	0.018612	0.0236057	0.0228241	0.294517	0.0169771	0.016264	0.016493	0.0639816	0.257241	0.00450338	0.00539555	0.00468863	0.00558333	0.111832	0.0628943	0.0702437	1.82779	-0.847446	0.625254	-0.617674	0.260473	-0.968692	0.471116	0.402309	-0.0809582	-0.0313786	0.166095	20.3171	16.593	13.3942	12.9188	12.9861	7.8711	13.578	13.6639	13.6359	10.9246	8.14174	16.2321	15.8706	16.1515	15.8022	9.80777	10.9589	10.7378
Obs762	LS8	LS28	0.00160338	0.0335468	0.0241999	0.0794989	0.0455258	0.0245095	0.0455101	0.0267845	0.0219818	0.0505211	0.0251023	0.193301	0.214106	0.019587	0.0429821	0.00895995	0.0923087	0.049971	0.283937	1.44994	0.0283561	0.565257	0.587798	-0.000983014	-0.430512	-0.0466304	-0.0376191	0.0741324	-0.0333834	16.2537	10.172	10.8252	8.44642	9.56135	10.7998	9.56204	10.6223	11.0175	9.35312	10.752	6.66941	6.46496	11.2482	9.67634	12.8124	8.14763	9.37502
Obs763	LS8	LS28	0.00160338	0.0335468	0.0241999	0.0794989	0.0455258	0.0245095	0.0455101	0.0267845	0.0219818	0.0505211	0.0251023	0.193301	0.214106	0.019587	0.0429821	0.00895995	0.0923087	0.049971	0.283937	1.44994	0.0283561	0.565257	0.587798	-0.000983014	-0.430512	-0.0466304	-0.0376191	0.0741324	-0.0333834	16.2537	10.172	10.8252	8.44642	9.56135	10.7998	9.56204	10.6223	11.0175	9.35312	10.752	6.66941	6.46496	11.2482	9.67634	12.8124	8.14763	9.37502
Obs764	LS8	LS6	0.0089339	0.14552	0.0513642	0.00835502	0.0377444	0.00395962	0.00993484	0.0513311	0.187411	0.010996	0.00440073	0.00727662	0.00783575	0.174108	0.193243	0.0218888	0.0390421	0.036656	-1.09686	-0.624897	-1.27134	-1.4442	0.00243926	-0.768436	-1.65958	0.427655	-0.134076	-0.00229672	0.13138	18.0203	12.4394	14.5221	18.1543	15.1383	19.6477	17.8079	14.5234	11.9334	17.6049	19.4364	18.4307	18.2826	12.0806	11.8721	16.228	15.0707	15.1968
Obs765	LS8	LS28	0.00160338	0.0335468	0.0241999	0.0794989	0.0455258	0.0245095	0.0455101	0.0267845	0.0219818	0.0505211	0.0251023	0.193301	0.214106	0.019587	0.0429821	0.00895995	0.0923087	0.049971	0.283937	1.44994	0.0283561	0.565257	0.587798	-0.000983014	-0.430512	-0.0466304	-0.0376191	0.0741324	-0.0333834	16.2537	10.172	10.8252	8.44642	9.56135	10.7998	9.56204	10.6223	11.0175	9.35312	10.752	6.66941	6.46496	11.2482	9.67634	12.8124	8.14763	9.37502
Obs766	LS8	LS20	0.0005841	0.00375991	0.018612	0.0236057	0.0228241	0.294517	0.0169771	0.016264	0.016493	0.0639816	0.257241	0.00450338	0.00539555	0.00468863	0.00558333	0.111832	0.0628943	0.0702437	1.82779	-0.847446	0.625254	-0.617674	0.260473	-0.968692	0.471116	0.402309	-0.0809582	-0.0313786	0.166095	20.3171	16.593	13.3942	12.9188	12.9861	7.8711	13.578	13.6639	13.6359	10.9246	8.14174	16.2321	15.8706	16.1515	15.8022	9.80777	10.9589	10.7378
Obs767	LS8	LS14	0.00712465	0.00887629	0.217673	0.0443129	0.20054	0.00522347	0.00942598	0.208572	0.011817	0.0109227	0.00577904	0.00703807	0.0336091	0.0451747	0.0495148	0.0322673	0.0513587	0.0507697	-0.243014	-0.560308	-1.95934	1.44228	-0.802677	-0.391882	1.24725	0.296637	-0.181711	-0.454651	0.0973753	18.6628	18.2231	11.8239	15.0073	11.9879	19.2836	18.103	11.9093	17.6508	17.8082	19.0814	18.6872	15.5603	14.9688	14.7854	15.6418	14.7122	14.7353
Obs768	LS8	LS20	0.0005841	0.00375991	0.018612	0.0236057	0.0228241	0.294517	0.0169771	0.016264	0.016493	0.0639816	0.257241	0.00450338	0.00539555	0.00468863	0.00558333	0.111832	0.0628943	0.0702437	1.82779	-0.847446	0.625254	-0.617674	0.260473	-0.968692	0.471116	0.402309	-0.0809582	-0.0313786	0.166095	20.3171	16.593	13.3942	12.9188	12.9861	7.8711	13.578	13.6639	13.6359	10.9246	8.14174	16.2321	15.8706	16.1515	15.8022	9.80777	10.9589	10.7378
Obs769	LS8	LS28	0.00160338	0.0335468	0.0241999	0.0794989	0.0455258	0.0245095	0.0455101	0.0267845	0.0219818	0.0505211	0.0251023	0.193301	0.214106	0.019587	0.0429821	0.00895995	0.0923087	0.049971	0.283937	1.44994	0.0283561	0.565257	0.587798	-0.000983014	-0.430512	-0.0466304	-0.0376191	0.0741324	-0.0333834	16.2537	10.172	10.8252	8.44642	9.56135	10.7998	9.56204	10.6223	11.0175	9.35312	10.752	6.66941	6.46496	11.2482	9.67634	12.8124	8.14763	9.37502
Obs770	LS8	LS28	0.00160338	0.0335468	0.0241999	0.0794989	0.0455258	0.0245095	0.0455101	0.0267845	0.0219818	0.0505211	0.0251023	0.193301	0.214106	0.019587	0.0429821	0.00895995	0.0923087	0.049971	0.283937	1.44994	0.0283561	0.565257	0.587798	-0.000983014	-0.430512	-0.0466304	-0.0376191	0.0741324	-0.0333834	16.2537	10.172	10.8252	8.44642	9.56135	10.7998	9.56204	10.6223	11.0175	9.35312	10.752	6.66941	6.46496	11.2482	9.67634	12.8124	8.14763	9.37502
Obs771	LS8	LS6	0.0089339	0.14552	0.0513642	0.00835502	0.0377444	0.00395962	0.00993484	0.0513311	0.187411	0.010996	0.00440073	0.00727662	0.00783575	0.174108	0.193243	0.0218888	0.0390421	0.036656	-1.09686	-0.624897	-1.27134	-1.4442	0.00243926	-0.768436	-1.65958	0.427655	-0.134076	-0.00229672	0.13138	18.0203	12.4394	14.5221	18.1543	15.1383	19.6477	17.8079	14.5234	11.9334	17.6049	19.4364	18.4307	18.2826	12.0806	11.8721	16.228	15.0707	15.1968
Obs772	LS8	LS28	0.00160338	0.0335468	0.0241999	0.0794989	0.0455258	0.0245095	0.0455101	0.0267845	0.0219818	0.0505211	0.0251023	0.193301	0.214106	0.019587	0.0429821	0.00895995	0.0923087	0.049971	0.283937	1.44994	0.0283561	0.565257	0.587798	-0.000983014	-0.430512	-0.0466304	-0.0376191	0.0741324	-0.0333834	16.2537	10.172	10.8252	8.44642	9.56135	10.7998	9.56204	10.6223	11.0175	9.35312	10.752	6.66941	6.46496	11.2482	9.67634	12.8124	8.14763	9.37502
Obs773	LS8	LS20	0.0005841	0.00375991	0.018612	0.0236057	0.0228241	0.294517	0.0169771	0.016264	0.016493	0.0639816	0.257241	0.00450338	0.00539555	0.00468863	0.00558333	0.111832	0.0628943	0.0702437	1.82779	-0.847446	0.625254	-0.617674	0.260473	-0.968692	0.471116	0.402309	-0.0809582	-0.0313786	0.166095	20.3171	16.593	13.3942	12.9188	12.9861	7.8711	13.578	13.6639	13.6359	10.9246	8.14174	16.2321	15.8706	16.1515	15.8022	9.80777	10.9589	10.7378
Obs774	LS8	LS14	0.00712465	0.00887629	0.217673	0.0443129	0.20054	0.00522347	0.00942598	0.208572	0.011817	0.0109227	0.00577904	0.00703807	0.0336091	0.0451747	0.0495148	0.0322673	0.0513587	0.0507697	-0.243014	-0.560308	-1.95934	1.44228	-0.802677	-0.391882	1.24725	0.296637	-0.181711	-0.454651	0.0973753	18.6628	18.2231	11.8239	15.0073	11.9879	19.2836	18.103	11.9093	17.6508	17.8082	19.0814	18.6872	15.5603	14.9688	14.7854	15.6418	14.7122	14.7353
Obs775	LS8	LS20	0.0005841	0.00375991	0.018612	0.0236057	0.0228241	0.294517	0.0169771	0.016264	0.016493	0.0639816	0.257241	0.00450338	0.00539555	0.00468863	0.00558333	0.111832	0.0628943	0.0702437	1.82779	-0.847446	0.625254	-0.617674	0.260473	-0.968692	0.471116	0.402309	-0.0809582	-0.0313786	0.166095	20.3171	16.593	13.3942	12.9188	12.9861	7.8711	13.578	13.6639	13.6359	10.9246	8.14174	16.2321	15.8706	16.1515	15.8022	9.80777	10.9589	10.7378
Obs776	LS8	LS28	0.00160338	0.0335468	0.0241999	0.0794989	0.0455258	0.0245095	0.0455101	0.0267845	0.0219818	0.0505211	0.0251023	0.193301	0.214106	0.019587	0.0429821	0.00895995	0.0923087	0.049971	0.283937	1.44994	0.0283561	0.565257	0.587798	-0.000983014	-0.430512	-0.0466304	-0.0376191	0.0741324	-0.0333834	16.2537	10.172	10.8252	8.44642	9.56135	10.7998	9.56204	10.6223	11.0175	9.35312	10.752	6.66941	6.46496	11.2482	9.67634	12.8124	8.14763	9.37502
Obs777	LS8	LS28	0.00160338	0.0335468	0.0241999	0.0794989	0.0455258	0.0245095	0.0455101	0.0267845	0.0219818	0.0505211	0.0251023	0.193301	0.214106	0.019587	0.0429821	0.00895995	0.0923087	0.049971	0.283937	1.44994	0.0283561	0.565257	0.587798	-0.000983014	-0.430512	-0.0466304	-0.0376191	0.0741324	-0.0333834	16.2537	10.172	10.8252	8.44642	9.56135	10.7998	9.56204	10.6223	11.0175	9.35312	10.752	6.66941	6.46496	11.2482	9.67634	12.8124	8.14763	9.37502
Obs778	LS8	LS6	0.0089339	0.14552	0.0513642	0.00835502	0.0377444	0.00395962	0.00993484	0.0513311	0.187411	0.010996	0.00440073	0.00727662	0.00783575	0.174108	0.193243	0.0218888	0.0390421	0.036656	-1.09686	-0.624897	-1.27134	-1.4442	0.00243926	-0.768436	-1.65958	0.427655	-0.134076	-0.00229672	0.13138	18.0203	12.4394	14.5221	18.1543	15.1383	19.6477	17.8079	14.5234	11.9334	17.6049	19.4364	18.4307	18.2826	12.0806	11.8721	16.228	15.0707	15.1968
Obs779	LS8	LS28	0.00160338	0.0335468	0.0241999	0.0794989	0.0455258	0.0245095	0.0455101	0.0267845	0.0219818	0.0505211	0.0251023	0.193301	0.214106	0.019587	0.0429821	0.00895995	0.0923087	0.049971	0.283937	1.44994	0.0283561	0.565257	0.587798	-0.000983014	-0.430512	-0.0466304	-0.0376191	0.0741324	-0.0333834	16.2537	10.172	10.8252	8.44642	9.56135	10.7998	9.56204	10.6223	11.0175	9.35312	10.752	6.66941	6.46496	11.2482	9.67634	12.8124	8.14763	9.37502
Obs780	LS8	LS20	0.0005841	0.00375991	0.018612	0.0236057	0.0228241	0.294517	0.0169771	0.016264	0.016493	0.0639816	0.257241	0.00450338	0.00539555	0.00468863	0.00558333	0.111832	0.0628943	0.0702437	1.82779	-0.847446	0.625254	-0.617674	0.260473	-0.968692	0.471116	0.402309	-0.0809582	-0.0313786	0.166095	20.3171	16.593	13.3942	12.9188	12.9861	7.8711	13.578	13.6639	13.6359	10.9246	8.14174	16.2321	15.8706	16.1515	15.8022	9.80777	10.9589	10.7378
Obs781	LS8	LS14	0.00712465	0.00887629	0.217673	0.0443129	0.20054	0.00522347	0.00942598	0.208572	0.011817	0.0109227	0.00577904	0.00703807	0.0336091	0.0451747	0.0495148	0.0322673	0.0513587	0.0507697	-0.243014	-0.560308	-1.95934	1.44228	-0.802677	-0.391882	1.24725	0.296637	-0.181711	-0.454651	0.0973753	18.6628	18.2231	11.8239	15.0073	11.9879	19.2836	18.103	11.9093	17.6508	17.8082	19.0814	18.6872	15.5603	14.9688	14.7854	15.6418	14.7122	14.7353
Obs782	LS8	LS20	0.0005841	0.00375991	0.018612	0.0236057	0.0228241	0.294517	0.0169771	0.016264	0.016493	0.0639816	0.257241	0.00450338	0.00539555	0.00468863	0.00558333	0.111832	0.0628943	0.0702437	1.82779	-0.847446	0.625254	-0.617674	0.260473	-0.968692	0.471116	0.402309	-0.0809582	-0.0313786	0.166095	20.3171	16.593	13.3942	12.9188	12.9861	7.8711	13.578	13.6639	13.6359	10.9246	8.14174	16.2321	15.8706	16.1515	15.8022	9.80777	10.9589	10.7378
Obs783	LS8	LS28	0.00160338	0.0335468	0.0241999	0.0794989	0.0455258	0.0245095	0.0455101	0.0267845	0.0219818	0.0505211	0.0251023	0.193301	0.214106	0.019587	0.0429821	0.00895995	0.0923087	0.049971	0.283937	1.44994	0.0283561	0.565257	0.587798	-0.000983014	-0.430512	-0.0466304	-0.0376191	0.0741324	-0.0333834	16.2537	10.172	10.8252	8.44642	9.56135	10.7998	9.56204	10.6223	11.0175	9.35312	10.752	6.66941	6.46496	11.2482	9.67634	12.8124	8.14763	9.37502
Obs784	LS8	LS28	0.00160338	0.0335468	0.0241999	0.0794989	0.0455258	0.0245095	0.0455101	0.0267845	0.0219818	0.0505211	0.0251023	0.193301	0.214106	0.019587	0.0429821	0.00895995	0.0923087	0.049971	0.283937	1.44994	0.0283561	0.565257	0.587798	-0.000983014	-0.430512	-0.0466304	-0.0376191	0.0741324	-0.0333834	16.2537	10.172	10.8252	8.44642	9.56135	10.7998	9.56204	10.6223	11.0175	9.35312	10.752	6.66941	6.46496	11.2482	9.67634	12.8124	8.14763	9.37502
Obs785	LS8	LS6	0.0089339	0.14552	0.0513642	0.00835502	0.0377444	0.00395962	0.00993484	0.0513311	0.187411	0.010996	0.00440073	0.00727662	0.00783575	0.174108	0.193243	0.0218888	0.0390421	0.036656	-1.09686	-0.624897	-1.27134	-1.4442	0.00243926	-0.768436	-1.65958	0.427655	-0.134076	-0.00229672	0.13138	18.0203	12.4394	14.5221	18.1543	15.1383	19.6477	17.8079	14.5234	11.9334	17.6049	19.4364	18.4307	18.2826	12.0806	11.8721	16.228	15.0707	15.1968
Obs786	LS8	LS28	0.00160338	0.0335468	0.0241999	0.0794989	0.0455258	0.0245095	0.0455101	0.0267845	0.0219818	0.0505211	0.0251023	0.193301	0.214106	0.019587	0.0429821	0.00895995	0.0923087	0.049971	0.283937	1.44994	0.0283561	0.565257	0.587798	-0.000983014	-0.430512	-0.0466304	-0.0376191	0.0741324	-0.0333834	16.2537	10.172	10.8252	8.44642	9.56135	10.7998	9.56204	10.6223	11.0175	9.35312	10.752	6.66941	6.46496	11.2482	9.67634	12.8124	8.14763	9.37502
Obs787	LS8	LS20	0.0005841	0.00375991	0.018612	0.0236057	0.0228241	0.294517	0.0169771	0.016264	0.016493	0.0639816	0.257241	0.00450338	0.00539555	0.00468863	0.00558333	0.111832	0.0628943	0.0702437	1.82779	-0.847446	0.625254	-0.617674	0.260473	-0.968692	0.471116	0.402309	-0.0809582	-0.0313786	0.166095	20.3171	16.593	13.3942	12.9188	12.9861	7.8711	13.578	13.6639	13.6359	10.9246	8.14174	16.2321	15.8706	16.1515	15.8022	9.80777	10.9589	10.7378
Obs788	LS8	LS14	0.00712465	0.00887629	0.217673	0.0443129	0.20054	0.00522347	0.00942598	0.208572	0.011817	0.0109227	0.00577904	0.00703807	0.0336091	0.0451747	0.0495148	0.0322673	0.0513587	0.0507697	-0.243014	-0.560308	-1.95934	1.44228	-0.802677	-0.391882	1.24725	0.296637	-0.181711	-0.454651	0.0973753	18.6628	18.2231	11.8239	15.0073	11.9879	19.2836	18.103	11.9093	17.6508	17.8082	19.0814	18.6872	15.5603	14.9688	14.7854	15.6418	14.7122	14.7353
Obs789	LS8	LS20	0.0005841	0.00375991	0.018612	0.0236057	0.0228241	0.294517	0.0169771	0.016264	0.016493	0.0639816	0.257241	0.00450338	0.00539555	0.00468863	0.00558333	0.111832	0.0628943	0.0702437	1.82779	-0.847446	0.625254	-0.617674	0.260473	-0.968692	0.471116	0.402309	-0.0809582	-0.0313786	0.166095	20.3171	16.593	13.3942	12.9188	12.9861	7.8711	13.578	13.6639	13.6359	10.9246	8.14174	16.2321	15.8706	16.1515	15.8022	9.80777	10.9589	10.7378
Obs790	LS8	LS28	0.00160338	0.0335468	0.0241999	0.0794989	0.0455258	0.0245095	0.0455101	0.0267845	0.0219818	0.0505211	0.0251023	0.193301	0.214106	0.019587	0.0429821	0.00895995	0.0923087	0.049971	0.283937	1.44994	0.0283561	0.565257	0.587798	-0.000983014	-0.430512	-0.0466304	-0.0376191	0.0741324	-0.0333834	16.2537	10.172	10.8252	8.44642	9.56135	10.7998	9.56204	10.6223	11.0175	9.35312	10.752	6.66941	6.46496	11.2482	9.67634	12.8124	8.14763	9.37502
Obs791	LS8	LS28	0.00160338	0.0335468	0.0241999	0.0794989	0.0455258	0.0245095	0.0455101	0.0267845	0.0219818	0.0505211	0.0251023	0.193301	0.214106	0.019587	0.0429821	0.00895995	0.0923087	0.049971	0.283937	1.44994	0.0283561	0.565257	0.587798	-0.000983014	-0.430512	-0.0466304	-0.0376191	0.0741324	-0.0333834	16.2537	10.172	10.8252	8.44642	9.56135	10.7998	9.56204	10.6223	11.0175	9.35312	10.752	6.66941	6.46496	11.2482	9.67634	12.8124	8.14763	9.37502
Obs792	LS8	LS6	0.0089339	0.14552	0.0513642	0.00835502	0.0377444	0.00395962	0.00993484	0.0513311	0.187411	0.010996	0.00440073	0.00727662	0.00783575	0.174108	0.193243	0.0218888	0.0390421	0.036656	-1.09686	-0.624897	-1.27134	-1.4442	0.00243926	-0.768436	-1.65958	0.427655	-0.134076	-0.00229672	0.13138	18.0203	12.4394	14.5221	18.1543	15.1383	19.6477	17.8079	14.5234	11.9334	17.6049	19.4364	18.4307	18.2826	12.0806	11.8721	16.228	15.0707	15.1968
Obs793	LS8	LS28	0.00160338	0.0335468	0.0241999	0.0794989	0.0455258	0.0245095	0.0455101	0.0267845	0.0219818	0.0505211	0.0251023	0.193301	0.214106	0.019587	0.0429821	0.00895995	0.0923087	0.049971	0.283937	1.44994	0.0283561	0.565257	0.587798	-0.000983014	-0.430512	-0.0466304	-0.0376191	0.0741324	-0.0333834	16.2537	10.172	10.8252	8.44642	9.56135	10.7998	9.56204	10.6223	11.0175	9.35312	10.752	6.66941	6.46496	11.2482	9.67634	12.8124	8.14763	9.37502
Obs794	LS8	LS20	0.0005841	0.00375991	0.018612	0.0236057	0.0228241	0.294517	0.0169771	0.016264	0.016493	0.0639816	0.257241	0.00450338	0.00539555	0.00468863	0.00558333	0.111832	0.0628943	0.0702437	1.82779	-0.847446	0.625254	-0.617674	0.260473	-0.968692	0.471116	0.402309	-0.0809582	-0.0313786	0.166095	20.3171	16.593	13.3942	12.9188	12.9861	7.8711	13.578	13.6639	13.6359	10.9246	8.14174	16.2321	15.8706	16.1515	15.8022	9.80777	10.9589	10.7378
Obs795	LS8	LS14	0.00712465	0.00887629	0.217673	0.0443129	0.20054	0.00522347	0.00942598	0.208572	0.011817	0.0109227	0.00577904	0.00703807	0.0336091	0.0451747	0.0495148	0.0322673	0.0513587	0.0507697	-0.243014	-0.560308	-1.95934	1.44228	-0.802677	-0.391882	1.24725	0.296637	-0.181711	-0.454651	0.0973753	18.6628	18.2231	11.8239	15.0073	11.9879	19.2836	18.103	11.9093	17.6508	17.8082	19.0814	18.6872	15.5603	14.9688	14.7854	15.6418	14.7122	14.7353
Obs796	LS8	LS20	0.0005841	0.00375991	0.018612	0.0236057	0.0228241	0.294517	0.0169771	0.016264	0.016493	0.0639816	0.257241	0.00450338	0.00539555	0.00468863	0.00558333	0.111832	0.0628943	0.0702437	1.82779	-0.847446	0.625254	-0.617674	0.260473	-0.968692	0.471116	0.402309	-0.0809582	-0.0313786	0.166095	20.3171	16.593	13.3942	12.9188	12.9861	7.8711	13.578	13.6639	13.6359	10.9246	8.14174	16.2321	15.8706	16.1515	15.8022	9.80777	10.9589	10.7378
Obs797	LS8	LS28	0.00160338	0.0335468	0.0241999	0.0794989	0.0455258	0.0245095	0.0455101	0.0267845	0.0219818	0.0505211	0.0251023	0.193301	0.214106	0.019587	0.0429821	0.00895995	0.0923087	0.049971	0.283937	1.44994	0.0283561	0.565257	0.587798	-0.000983014	-0.430512	-0.0466304	-0.0376191	0.0741324	-0.0333834	16.2537	10.172	10.8252	8.44642	9.56135	10.7998	9.56204	10.6223	11.0175	9.35312	10.752	6.66941	6.46496	11.2482	9.67634	12.8124	8.14763	9.37502
Obs798	LS8	LS28	0.00160338	0.0335468	0.0241999	0.0794989	0.0455258	0.0245095	0.0455101	0.0267845	0.0219818	0.0505211	0.0251023	0.193301	0.214106	0.019587	0.0429821	0.00895995	0.0923087	0.049971	0.283937	1.44994	0.0283561	0.565257	0.587798	-0.000983014	-0.430512	-0.0466304	-0.0376191	0.0741324	-0.0333834	16.2537	10.172	10.8252	8.44642	9.56135	10.7998	9.56204	10.6223	11.0175	9.35312	10.752	6.66941	6.46496	11.2482	9.67634	12.8124	8.14763	9.37502
Obs799	LS8	LS6	0.0089339	0.14552	0.0513642	0.00835502	0.0377444	0.00395962	0.00993484	0.0513311	0.187411	0.010996	0.00440073	0.00727662	0.00783575	0.174108	0.193243	0.0218888	0.0390421	0.036656	-1.09686	-0.624897	-1.27134	-1.4442	0.00243926	-0.768436	-1.65958	0.427655	-0.134076	-0.00229672	0.13138	18.0203	12.4394	14.5221	18.1543	15.1383	19.6477	17.8079	14.5234	11.9334	17.6049	19.4364	18.4307	18.2826	12.0806	11.8721	16.228	15.0707	15.1968
Obs800	LS8	LS28	0.00160338	0.0335468	0.0241999	0.0794989	0.0455258	0.0245095	0.0455101	0.0267845	0.0219818	0.0505211	0.0251023	0.193301	0.214106	0.019587	0.0429821	0.00895995	0.0923087	0.049971	0.283937	1.44994	0.0283561	0.565257	0.587798	-0.000983014	-0.430512	-0.0466304	-0.0376191	0.0741324	-0.0333834	16.2537	10.172	10.8252	8.44642	9.56135	10.7998	9.56204	10.6223	11.0175	9.35312	10.752	6.66941	6.46496	11.2482	9.67634	12.8124	8.14763	9.37502
Obs801	LS8	LS20	0.0005841	0.00375991	0.018612	0.0236057	0.0228241	0.294517	0.0169771	0.016264	0.016493	0.0639816	0.257241	0.00450338	0.00539555	0.00468863	0.00558333	0.111832	0.0628943	0.0702437	1.82779	-0.847446	0.625254	-0.617674	0.260473	-0.968692	0.471116	0.402309	-0.0809582	-0.0313786	0.166095	20.3171	16.593	13.3942	12.9188	12.9861	7.8711	13.578	13.6639	13.6359	10.9246	8.14174	16.2321	15.8706	16.1515	15.8022	9.80777	10.9589	10.7378
Obs802	LS8	LS14	0.00712465	0.00887629	0.217673	0.0443129	0.20054	0.00522347	0.00942598	0.208572	0.011817	0.0109227	0.00577904	0.00703807	0.0336091	0.0451747	0.0495148	0.0322673	0.0513587	0.0507697	-0.243014	-0.560308	-1.95934	1.44228	-0.802677	-0.391882	1.24725	0.296637	-0.181711	-0.454651	0.0973753	18.6628	18.2231	11.8239	15.0073	11.9879	19.2836	18.103	11.9093	17.6508	17.8082	19.0814	18.6872	15.5603	14.9688	14.7854	15.6418	14.7122	14.7353
Obs803	LS8	LS7	0.000368219	0.00468222	0.0867495	0.0460728	0.0398704	0.0873965	0.00871906	0.0224756	0.00456058	0.0375081	0.18765	0.00280945	0.0063052	0.0215462	0.00555023	0.315169	0.0381528	0.084414	1.69512	-1.18178	-0.706569	-0.170348	0.18388	0.379031	1.29963	-0.740291	0.891756	7.78151	0.0954625	83.6365	78.5508	72.7123	73.9779	74.2671	72.6974	77.3073	75.4135	78.6035	74.3892	71.1692	79.5724	77.9556	75.498	78.2107	70.1321	74.3552	72.7669
Obs804	LS8	LS28	0.00160338	0.0335468	0.0241999	0.0794989	0.0455258	0.0245095	0.0455101	0.0267845	0.0219818	0.0505211	0.0251023	0.193301	0.214106	0.019587	0.0429821	0.00895995	0.0923087	0.049971	0.283937	1.44994	0.0283561	0.565257	0.587798	-0.000983014	-0.430512	-0.0466304	-0.0376191	0.0741324	-0.0333834	16.2537	10.172	10.8252	8.44642	9.56135	10.7998	9.56204	10.6223	11.0175	9.35312	10.752	6.66941	6.46496	11.2482	9.67634	12.8124	8.14763	9.37502
Obs805	LS8	LS28	0.00160338	0.0335468	0.0241999	0.0794989	0.0455258	0.0245095	0.0455101	0.0267845	0.0219818	0.0505211	0.0251023	0.193301	0.214106	0.019587	0.0429821	0.00895995	0.0923087	0.049971	0.283937	1.44994	0.0283561	0.565257	0.587798	-0.000983014	-0.430512	-0.0466304	-0.0376191	0.0741324	-0.0333834	16.2537	10.172	10.8252	8.44642	9.56135	10.7998	9.56204	10.6223	11.0175	9.35312	10.752	6.66941	6.46496	11.2482	9.67634	12.8124	8.14763	9.37502
Obs806	LS8	LS6	0.0089339	0.14552	0.0513642	0.00835502	0.0377444	0.00395962	0.00993484	0.0513311	0.187411	0.010996	0.00440073	0.00727662	0.00783575	0.174108	0.193243	0.0218888	0.0390421	0.036656	-1.09686	-0.624897	-1.27134	-1.4442	0.00243926	-0.768436	-1.65958	0.427655	-0.134076	-0.00229672	0.13138	18.0203	12.4394	14.5221	18.1543	15.1383	19.6477	17.8079	14.5234	11.9334	17.6049	19.4364	18.4307	18.2826	12.0806	11.8721	16.228	15.0707	15.1968
Obs807	LS8	LS28	0.00160338	0.0335468	0.0241999	0.0794989	0.0455258	0.0245095	0.0455101	0.0267845	0.0219818	0.0505211	0.0251023	0.193301	0.214106	0.019587	0.0429821	0.00895995	0.0923087	0.049971	0.283937	1.44994	0.0283561	0.565257	0.587798	-0.000983014	-0.430512	-0.0466304	-0.0376191	0.0741324	-0.0333834	16.2537	10.172	10.8252	8.44642	9.56135	10.7998	9.56204	10.6223	11.0175	9.35312	10.752	6.66941	6.46496	11.2482	9.67634	12.8124	8.14763	9.37502
Obs808	LS8	LS20	0.0005841	0.00375991	0.018612	0.0236057	0.0228241	0.294517	0.0169771	0.016264	0.016493	0.0639816	0.257241	0.00450338	0.00539555	0.00468863	0.00558333	0.111832	0.0628943	0.0702437	1.82779	-0.847446	0.625254	-0.617674	0.260473	-0.968692	0.471116	0.402309	-0.0809582	-0.0313786	0.166095	20.3171	16.593	13.3942	12.9188	12.9861	7.8711	13.578	13.6639	13.6359	10.9246	8.14174	16.2321	15.8706	16.1515	15.8022	9.80777	10.9589	10.7378
Obs809	LS8	LS14	0.00712465	0.00887629	0.217673	0.0443129	0.20054	0.00522347	0.00942598	0.208572	0.011817	0.0109227	0.00577904	0.00703807	0.0336091	0.0451747	0.0495148	0.0322673	0.0513587	0.0507697	-0.243014	-0.560308	-1.95934	1.44228	-0.802677	-0.391882	1.24725	0.296637	-0.181711	-0.454651	0.0973753	18.6628	18.2231	11.8239	15.0073	11.9879	19.2836	18.103	11.9093	17.6508	17.8082	19.0814	18.6872	15.5603	14.9688	14.7854	15.6418	14.7122	14.7353
Obs810	LS8	LS20	0.0005841	0.00375991	0.018612	0.0236057	0.0228241	0.294517	0.0169771	0.016264	0.016493	0.0639816	0.257241	0.00450338	0.00539555	0.00468863	0.00558333	0.111832	0.0628943	0.0702437	1.82779	-0.847446	0.625254	-0.617674	0.260473	-0.968692	0.471116	0.402309	-0.0809582	-0.0313786	0.166095	20.3171	16.593	13.3942	12.9188	12.9861	7.8711	13.578	13.6639	13.6359	10.9246	8.14174	16.2321	15.8706	16.1515	15.8022	9.80777	10.9589	10.7378
Obs811	LS8	LS28	0.00160338	0.0335468	0.0241999	0.0794989	0.0455258	0.0245095	0.0455101	0.0267845	0.0219818	0.0505211	0.0251023	0.193301	0.214106	0.019587	0.0429821	0.00895995	0.0923087	0.049971	0.283937	1.44994	0.0283561	0.565257	0.587798	-0.000983014	-0.430512	-0.0466304	-0.0376191	0.0741324	-0.0333834	16.2537	10.172	10.8252	8.44642	9.56135	10.7998	9.56204	10.6223	11.0175	9.35312	10.752	6.66941	6.46496	11.2482	9.67634	12.8124	8.14763	9.37502
Obs812	LS8	LS28	0.00160338	0.0335468	0.0241999	0.0794989	0.0455258	0.0245095	0.0455101	0.0267845	0.0219818	0.0505211	0.0251023	0.193301	0.214106	0.019587	0.0429821	0.00895995	0.0923087	0.049971	0.283937	1.44994	0.0283561	0.565257	0.587798	-0.000983014	-0.430512	-0.0466304	-0.0376191	0.0741324	-0.0333834	16.2537	10.172	10.8252	8.44642	9.56135	10.7998	9.56204	10.6223	11.0175	9.35312	10.752	6.66941	6.46496	11.2482	9.67634	12.8124	8.14763	9.37502
Obs813	LS8	LS6	0.0089339	0.14552	0.0513642	0.00835502	0.0377444	0.00395962	0.00993484	0.0513311	0.187411	0.010996	0.00440073	0.00727662	0.00783575	0.174108	0.193243	0.0218888	0.0390421	0.036656	-1.09686	-0.624897	-1.27134	-1.4442	0.00243926	-0.768436	-1.65958	0.427655	-0.134076	-0.00229672	0.13138	18.0203	12.4394	14.5221	18.1543	15.1383	19.6477	17.8079	14.5234	11.9334	17.6049	19.4364	18.4307	18.2826	12.0806	11.8721	16.228	15.0707	15.1968
Obs814	LS8	LS28	0.00160338	0.0335468	0.0241999	0.0794989	0.0455258	0.0245095	0.0455101	0.0267845	0.0219818	0.0505211	0.0251023	0.193301	0.214106	0.019587	0.0429821	0.00895995	0.0923087	0.049971	0.283937	1.44994	0.0283561	0.565257	0.587798	-0.000983014	-0.430512	-0.0466304	-0.0376191	0.0741324	-0.0333834	16.2537	10.172	10.8252	8.44642	9.56135	10.7998	9.56204	10.6223	11.0175	9.35312	10.752	6.66941	6.46496	11.2482	9.67634	12.8124	8.14763	9.37502
Obs815	LS8	LS20	0.0005841	0.00375991	0.018612	0.0236057	0.0228241	0.294517	0.0169771	0.016264	0.016493	0.0639816	0.257241	0.00450338	0.00539555	0.00468863	0.00558333	0.111832	0.0628943	0.0702437	1.82779	-0.847446	0.625254	-0.617674	0.260473	-0.968692	0.471116	0.402309	-0.0809582	-0.0313786	0.166095	20.3171	16.593	13.3942	12.9188	12.9861	7.8711	13.578	13.6639	13.6359	10.9246	8.14174	16.2321	15.8706	16.1515	15.8022	9.80777	10.9589	10.7378
Obs816	LS8	LS14	0.00712465	0.00887629	0.217673	0.0443129	0.20054	0.00522347	0.00942598	0.208572	0.011817	0.0109227	0.00577904	0.00703807	0.0336091	0.0451747	0.0495148	0.0322673	0.0513587	0.0507697	-0.243014	-0.560308	-1.95934	1.44228	-0.802677	-0.391882	1.24725	0.296637	-0.181711	-0.454651	0.0973753	18.6628	18.2231	11.8239	15.0073	11.9879	19.2836	18.103	11.9093	17.6508	17.8082	19.0814	18.6872	15.5603	14.9688	14.7854	15.6418	14.7122	14.7353
Obs817	LS8	LS20	0.0005841	0.00375991	0.018612	0.0236057	0.0228241	0.294517	0.0169771	0.016264	0.016493	0.0639816	0.257241	0.00450338	0.00539555	0.00468863	0.00558333	0.111832	0.0628943	0.0702437	1.82779	-0.847446	0.625254	-0.617674	0.260473	-0.968692	0.471116	0.402309	-0.0809582	-0.0313786	0.166095	20.3171	16.593	13.3942	12.9188	12.9861	7.8711	13.578	13.6639	13.6359	10.9246	8.14174	16.2321	15.8706	16.1515	15.8022	9.80777	10.9589	10.7378
Obs818	LS8	LS28	0.00160338	0.0335468	0.0241999	0.0794989	0.0455258	0.0245095	0.0455101	0.0267845	0.0219818	0.0505211	0.0251023	0.193301	0.214106	0.019587	0.0429821	0.00895995	0.0923087	0.049971	0.283937	1.44994	0.0283561	0.565257	0.587798	-0.000983014	-0.430512	-0.0466304	-0.0376191	0.0741324	-0.0333834	16.2537	10.172	10.8252	8.44642	9.56135	10.7998	9.56204	10.6223	11.0175	9.35312	10.752	6.66941	6.46496	11.2482	9.67634	12.8124	8.14763	9.37502
Obs819	LS8	LS28	0.00160338	0.0335468	0.0241999	0.0794989	0.0455258	0.0245095	0.0455101	0.0267845	0.0219818	0.0505211	0.0251023	0.193301	0.214106	0.019587	0.0429821	0.00895995	0.0923087	0.049971	0.283937	1.44994	0.0283561	0.565257	0.587798	-0.000983014	-0.430512	-0.0466304	-0.0376191	0.0741324	-0.0333834	16.2537	10.172	10.8252	8.44642	9.56135	10.7998	9.56204	10.6223	11.0175	9.35312	10.752	6.66941	6.46496	11.2482	9.67634	12.8124	8.14763	9.37502
Obs820	LS8	LS6	0.0089339	0.14552	0.0513642	0.00835502	0.0377444	0.00395962	0.00993484	0.0513311	0.187411	0.010996	0.00440073	0.00727662	0.00783575	0.174108	0.193243	0.0218888	0.0390421	0.036656	-1.09686	-0.624897	-1.27134	-1.4442	0.00243926	-0.768436	-1.65958	0.427655	-0.134076	-0.00229672	0.13138	18.0203	12.4394	14.5221	18.1543	15.1383	19.6477	17.8079	14.5234	11.9334	17.6049	19.4364	18.4307	18.2826	12.0806	11.8721	16.228	15.0707	15.1968
Obs821	LS8	LS28	0.00160338	0.0335468	0.0241999	0.0794989	0.0455258	0.0245095	0.0455101	0.0267845	0.0219818	0.0505211	0.0251023	0.193301	0.214106	0.019587	0.0429821	0.00895995	0.0923087	0.049971	0.283937	1.44994	0.0283561	0.565257	0.587798	-0.000983014	-0.430512	-0.0466304	-0.0376191	0.0741324	-0.0333834	16.2537	10.172	10.8252	8.44642	9.56135	10.7998	9.56204	10.6223	11.0175	9.35312	10.752	6.66941	6.46496	11.2482	9.67634	12.8124	8.14763	9.37502
Obs822	LS8	LS20	0.0005841	0.00375991	0.018612	0.0236057	0.0228241	0.294517	0.0169771	0.016264	0.016493	0.0639816	0.257241	0.00450338	0.00539555	0.00468863	0.00558333	0.111832	0.0628943	0.0702437	1.82779	-0.847446	0.625254	-0.617674	0.260473	-0.968692	0.471116	0.402309	-0.0809582	-0.0313786	0.166095	20.3171	16.593	13.3942	12.9188	12.9861	7.8711	13.578	13.6639	13.6359	10.9246	8.14174	16.2321	15.8706	16.1515	15.8022	9.80777	10.9589	10.7378
Obs823	LS8	LS14	0.00712465	0.00887629	0.217673	0.0443129	0.20054	0.00522347	0.00942598	0.208572	0.011817	0.0109227	0.00577904	0.00703807	0.0336091	0.0451747	0.0495148	0.0322673	0.0513587	0.0507697	-0.243014	-0.560308	-1.95934	1.44228	-0.802677	-0.391882	1.24725	0.296637	-0.181711	-0.454651	0.0973753	18.6628	18.2231	11.8239	15.0073	11.9879	19.2836	18.103	11.9093	17.6508	17.8082	19.0814	18.6872	15.5603	14.9688	14.7854	15.6418	14.7122	14.7353
Obs824	LS8	LS25	0.000769433	0.0025423	0.0132972	0.0409922	0.0215586	0.145845	0.0342784	0.0145417	0.0109901	0.0285489	0.383305	0.00399716	0.00507585	0.00918888	0.00373934	0.121383	0.100652	0.0592948	1.78151	-0.950514	0.605415	-0.230513	0.587566	-0.3433	0.536984	-1.8705	5.39454	-0.932236	1.77085	55.3168	52.9265	49.6175	47.3659	48.6511	44.8276	47.7236	49.4386	49.9987	48.0894	42.895	52.0215	51.5437	50.3567	52.1548	45.1947	45.5693	46.6276
Obs825	LS8	LS28	0.00160338	0.0335468	0.0241999	0.0794989	0.0455258	0.0245095	0.0455101	0.0267845	0.0219818	0.0505211	0.0251023	0.193301	0.214106	0.019587	0.0429821	0.00895995	0.0923087	0.049971	0.283937	1.44994	0.0283561	0.565257	0.587798	-0.000983014	-0.430512	-0.0466304	-0.0376191	0.0741324	-0.0333834	16.2537	10.172	10.8252	8.44642	9.56135	10.7998	9.56204	10.6223	11.0175	9.35312	10.752	6.66941	6.46496	11.2482	9.67634	12.8124	8.14763	9.37502
Obs826	LS8	LS28	0.00160338	0.0335468	0.0241999	0.0794989	0.0455258	0.0245095	0.0455101	0.0267845	0.0219818	0.0505211	0.0251023	0.193301	0.214106	0.019587	0.0429821	0.00895995	0.0923087	0.049971	0.283937	1.44994	0.0283561	0.565257	0.587798	-0.000983014	-0.430512	-0.0466304	-0.0376191	0.0741324	-0.0333834	16.2537	10.172	10.8252	8.44642	9.56135	10.7998	9.56204	10.6223	11.0175	9.35312	10.752	6.66941	6.46496	11.2482	9.67634	12.8124	8.14763	9.37502
Obs827	LS8	LS6	0.0089339	0.14552	0.0513642	0.00835502	0.0377444	0.00395962	0.00993484	0.0513311	0.187411	0.010996	0.00440073	0.00727662	0.00783575	0.174108	0.193243	0.0218888	0.0390421	0.036656	-1.09686	-0.624897	-1.27134	-1.4442	0.00243926	-0.768436	-1.65958	0.427655	-0.134076	-0.00229672	0.13138	18.0203	12.4394	14.5221	18.1543	15.1383	19.6477	17.8079	14.5234	11.9334	17.6049	19.4364	18.4307	18.2826	12.0806	11.8721	16.228	15.0707	15.1968
Obs828	LS8	LS28	0.00160338	0.0335468	0.0241999	0.0794989	0.0455258	0.0245095	0.0455101	0.0267845	0.0219818	0.0505211	0.0251023	0.193301	0.214106	0.019587	0.0429821	0.00895995	0.0923087	0.049971	0.283937	1.44994	0.0283561	0.565257	0.587798	-0.000983014	-0.430512	-0.0466304	-0.0376191	0.0741324	-0.0333834	16.2537	10.172	10.8252	8.44642	9.56135	10.7998	9.56204	10.6223	11.0175	9.35312	10.752	6.66941	6.46496	11.2482	9.67634	12.8124	8.14763	9.37502
Obs829	LS8	LS20	0.0005841	0.00375991	0.018612	0.0236057	0.0228241	0.294517	0.0169771	0.016264	0.016493	0.0639816	0.257241	0.00450338	0.00539555	0.00468863	0.00558333	0.111832	0.0628943	0.0702437	1.82779	-0.847446	0.625254	-0.617674	0.260473	-0.968692	0.471116	0.402309	-0.0809582	-0.0313786	0.166095	20.3171	16.593	13.3942	12.9188	12.9861	7.8711	13.578	13.6639	13.6359	10.9246	8.14174	16.2321	15.8706	16.1515	15.8022	9.80777	10.9589	10.7378
Obs830	LS8	LS14	0.00712465	0.00887629	0.217673	0.0443129	0.20054	0.00522347	0.00942598	0.208572	0.011817	0.0109227	0.00577904	0.00703807	0.0336091	0.0451747	0.0495148	0.0322673	0.0513587	0.0507697	-0.243014	-0.560308	-1.95934	1.44228	-0.802677	-0.391882	1.24725	0.296637	-0.181711	-0.454651	0.0973753	18.6628	18.2231	11.8239	15.0073	11.9879	19.2836	18.103	11.9093	17.6508	17.8082	19.0814	18.6872	15.5603	14.9688	14.7854	15.6418	14.7122	14.7353
Obs831	LS8	LS20	0.0005841	0.00375991	0.018612	0.0236057	0.0228241	0.294517	0.0169771	0.016264	0.016493	0.0639816	0.257241	0.00450338	0.00539555	0.00468863	0.00558333	0.111832	0.0628943	0.0702437	1.82779	-0.847446	0.625254	-0.617674	0.260473	-0.968692	0.471116	0.402309	-0.0809582	-0.0313786	0.166095	20.3171	16.593	13.3942	12.9188	12.9861	7.8711	13.578	13.6639	13.6359	10.9246	8.14174	16.2321	15.8706	16.1515	15.8022	9.80777	10.9589	10.7378
Obs832	LS8	LS28	0.00160338	0.0335468	0.0241999	0.0794989	0.0455258	0.0245095	0.0455101	0.0267845	0.0219818	0.0505211	0.0251023	0.193301	0.214106	0.019587	0.0429821	0.00895995	0.0923087	0.049971	0.283937	1.44994	0.0283561	0.565257	0.587798	-0.000983014	-0.430512	-0.0466304	-0.0376191	0.0741324	-0.0333834	16.2537	10.172	10.8252	8.44642	9.56135	10.7998	9.56204	10.6223	11.0175	9.35312	10.752	6.66941	6.46496	11.2482	9.67634	12.8124	8.14763	9.37502
Obs833	LS8	LS28	0.00160338	0.0335468	0.0241999	0.0794989	0.0455258	0.0245095	0.0455101	0.0267845	0.0219818	0.0505211	0.0251023	0.193301	0.214106	0.019587	0.0429821	0.00895995	0.0923087	0.049971	0.283937	1.44994	0.0283561	0.565257	0.587798	-0.000983014	-0.430512	-0.0466304	-0.0376191	0.0741324	-0.0333834	16.2537	10.172	10.8252	8.44642	9.56135	10.7998	9.56204	10.6223	11.0175	9.35312	10.752	6.66941	6.46496	11.2482	9.67634	12.8124	8.14763	9.37502
Obs834	LS8	LS6	0.0089339	0.14552	0.0513642	0.00835502	0.0377444	0.00395962	0.00993484	0.0513311	0.187411	0.010996	0.00440073	0.00727662	0.00783575	0.174108	0.193243	0.0218888	0.0390421	0.036656	-1.09686	-0.624897	-1.27134	-1.4442	0.00243926	-0.768436	-1.65958	0.427655	-0.134076	-0.00229672	0.13138	18.0203	12.4394	14.5221	18.1543	15.1383	19.6477	17.8079	14.5234	11.9334	17.6049	19.4364	18.4307	18.2826	12.0806	11.8721	16.228	15.0707	15.1968
Obs835	LS8	LS28	0.00160338	0.0335468	0.0241999	0.0794989	0.0455258	0.0245095	0.0455101	0.0267845	0.0219818	0.0505211	0.0251023	0.193301	0.214106	0.019587	0.0429821	0.00895995	0.0923087	0.049971	0.283937	1.44994	0.0283561	0.565257	0.587798	-0.000983014	-0.430512	-0.0466304	-0.0376191	0.0741324	-0.0333834	16.2537	10.172	10.8252	8.44642	9.56135	10.7998	9.56204	10.6223	11.0175	9.35312	10.752	6.66941	6.46496	11.2482	9.67634	12.8124	8.14763	9.37502
Obs836	LS8	LS20	0.0005841	0.00375991	0.018612	0.0236057	0.0228241	0.294517	0.0169771	0.016264	0.016493	0.0639816	0.257241	0.00450338	0.00539555	0.00468863	0.00558333	0.111832	0.0628943	0.0702437	1.82779	-0.847446	0.625254	-0.617674	0.260473	-0.968692	0.471116	0.402309	-0.0809582	-0.0313786	0.166095	20.3171	16.593	13.3942	12.9188	12.9861	7.8711	13.578	13.6639	13.6359	10.9246	8.14174	16.2321	15.8706	16.1515	15.8022	9.80777	10.9589	10.7378
Obs837	LS8	LS14	0.00712465	0.00887629	0.217673	0.0443129	0.20054	0.00522347	0.00942598	0.208572	0.011817	0.0109227	0.00577904	0.00703807	0.0336091	0.0451747	0.0495148	0.0322673	0.0513587	0.0507697	-0.243014	-0.560308	-1.95934	1.44228	-0.802677	-0.391882	1.24725	0.296637	-0.181711	-0.454651	0.0973753	18.6628	18.2231	11.8239	15.0073	11.9879	19.2836	18.103	11.9093	17.6508	17.8082	19.0814	18.6872	15.5603	14.9688	14.7854	15.6418	14.7122	14.7353
Obs838	LS8	LS20	0.0005841	0.00375991	0.018612	0.0236057	0.0228241	0.294517	0.0169771	0.016264	0.016493	0.0639816	0.257241	0.00450338	0.00539555	0.00468863	0.00558333	0.111832	0.0628943	0.0702437	1.82779	-0.847446	0.625254	-0.617674	0.260473	-0.968692	0.471116	0.402309	-0.0809582	-0.0313786	0.166095	20.3171	16.593	13.3942	12.9188	12.9861	7.8711	13.578	13.6639	13.6359	10.9246	8.14174	16.2321	15.8706	16.1515	15.8022	9.80777	10.9589	10.7378
Obs839	LS8	LS28	0.00160338	0.0335468	0.0241999	0.0794989	0.0455258	0.0245095	0.0455101	0.0267845	0.0219818	0.0505211	0.0251023	0.193301	0.214106	0.019587	0.0429821	0.00895995	0.0923087	0.049971	0.283937	1.44994	0.0283561	0.565257	0.587798	-0.000983014	-0.430512	-0.0466304	-0.0376191	0.0741324	-0.0333834	16.2537	10.172	10.8252	8.44642	9.56135	10.7998	9.56204	10.6223	11.0175	9.35312	10.752	6.66941	6.46496	11.2482	9.67634	12.8124	8.14763	9.37502
Obs840	LS9	LS6	0.0089339	0.14552	0.0513642	0.00835502	0.0377444	0.00395962	0.00993484	0.0513311	0.187411	0.010996	0.00440073	0.00727662	0.00783575	0.174108	0.193243	0.0218888	0.0390421	0.036656	-1.09686	-0.624897	-1.27134	-1.4442	0.00243926	-0.768436	-1.65958	0.427655	-0.134076	-0.00229672	0.13138	18.0203	12.4394	14.5221	18.1543	15.1383	19.6477	17.8079	14.5234	11.9334	17.6049	19.4364	18.4307	18.2826	12.0806	11.8721	16.228	15.0707	15.1968
Obs841	LS9	LS9	0.00051584	0.00355713	0.00723105	0.13169	0.135342	0.125535	0.104124	0.00666815	0.00577143	0.163422	0.0070274	0.00438999	0.0052945	0.00424725	0.00525578	0.107006	0.0103296	0.172593	1.60082	-0.245046	0.565109	0.139971	-3.09391	2.00634	-1.47391	0.506234	-0.228583	-0.154915	0.276065	33.1801	29.3183	27.8994	22.0953	22.0406	22.191	22.565	28.0615	28.3503	21.6635	27.9565	28.8975	28.5228	28.9636	28.5375	22.5104	27.1861	21.5543
Obs842	LS9	LS28	0.00160338	0.0335468	0.0241999	0.0794989	0.0455258	0.0245095	0.0455101	0.0267845	0.0219818	0.0505211	0.0251023	0.193301	0.214106	0.019587	0.0429821	0.00895995	0.0923087	0.049971	0.283937	1.44994	0.0283561	0.565257	0.587798	-0.000983014	-0.430512	-0.0466304	-0.0376191	0.0741324	-0.0333834	16.2537	10.172	10.8252	8.44642	9.56135	10.7998	9.56204	10.6223	11.0175	9.35312	10.752	6.66941	6.46496	11.2482	9.67634	12.8124	8.14763	9.37502
Obs843	LS9	LS14	0.00712465	0.00887629	0.217673	0.0443129	0.20054	0.00522347	0.00942598	0.208572	0.011817	0.0109227	0.00577904	0.00703807	0.0336091	0.0451747	0.0495148	0.0322673	0.0513587	0.0507697	-0.243014	-0.560308	-1.95934	1.44228	-0.802677	-0.391882	1.24725	0.296637	-0.181711	-0.454651	0.0973753	18.6628	18.2231	11.8239	15.0073	11.9879	19.2836	18.103	11.9093	17.6508	17.8082	19.0814	18.6872	15.5603	14.9688	14.7854	15.6418	14.7122	14.7353
Obs844	LS9	LS20	0.0005841	0.00375991	0.018612	0.0236057	0.0228241	0.294517	0.0169771	0.016264	0.016493	0.0639816	0.257241	0.00450338	0.00539555	0.00468863	0.00558333	0.111832	0.0628943	0.0702437	1.82779	-0.847446	0.625254	-0.617674	0.260473	-0.968692	0.471116	0.402309	-0.0809582	-0.0313786	0.166095	20.3171	16.593	13.3942	12.9188	12.9861	7.8711	13.578	13.6639	13.6359	10.9246	8.14174	16.2321	15.8706	16.1515	15.8022	9.80777	10.9589	10.7378
Obs845	LS9	LS20	0.0005841	0.00375991	0.018612	0.0236057	0.0228241	0.294517	0.0169771	0.016264	0.016493	0.0639816	0.257241	0.00450338	0.00539555	0.00468863	0.00558333	0.111832	0.0628943	0.0702437	1.82779	-0.847446	0.625254	-0.617674	0.260473	-0.968692	0.471116	0.402309	-0.0809582	-0.0313786	0.166095	20.3171	16.593	13.3942	12.9188	12.9861	7.8711	13.578	13.6639	13.6359	10.9246	8.14174	16.2321	15.8706	16.1515	15.8022	9.80777	10.9589	10.7378
Obs846	LS9	LS28	0.00160338	0.0335468	0.0241999	0.0794989	0.0455258	0.0245095	0.0455101	0.0267845	0.0219818	0.0505211	0.0251023	0.193301	0.214106	0.019587	0.0429821	0.00895995	0.0923087	0.049971	0.283937	1.44994	0.0283561	0.565257	0.587798	-0.000983014	-0.430512	-0.0466304	-0.0376191	0.0741324	-0.0333834	16.2537	10.172	10.8252	8.44642	9.56135	10.7998	9.56204	10.6223	11.0175	9.35312	10.752	6.66941	6.46496	11.2482	9.67634	12.8124	8.14763	9.37502
Obs847	LS9	LS6	0.0089339	0.14552	0.0513642	0.00835502	0.0377444	0.00395962	0.00993484	0.0513311	0.187411	0.010996	0.00440073	0.00727662	0.00783575	0.174108	0.193243	0.0218888	0.0390421	0.036656	-1.09686	-0.624897	-1.27134	-1.4442	0.00243926	-0.768436	-1.65958	0.427655	-0.134076	-0.00229672	0.13138	18.0203	12.4394	14.5221	18.1543	15.1383	19.6477	17.8079	14.5234	11.9334	17.6049	19.4364	18.4307	18.2826	12.0806	11.8721	16.228	15.0707	15.1968
Obs848	LS9	LS7	0.00153764	0.00392041	0.00598423	0.173164	0.116459	0.0817183	0.112692	0.00837483	0.00484287	0.11238	0.00789568	0.00370989	0.00434258	0.0030623	0.00440833	0.176184	0.00878749	0.170537	1.44224	-0.593631	0.830941	0.569875	-3.14353	2.04518	-1.5165	-2.13818	-0.166396	-0.344255	-2.75798	43.9936	42.1217	41.2759	34.5456	35.339	36.0476	35.4048	40.6036	41.6991	35.4103	40.7215	42.2321	41.9172	42.6158	41.8871	34.5111	40.5075	34.5762
Obs849	LS9	LS28	0.00160338	0.0335468	0.0241999	0.0794989	0.0455258	0.0245095	0.0455101	0.0267845	0.0219818	0.0505211	0.0251023	0.193301	0.214106	0.019587	0.0429821	0.00895995	0.0923087	0.049971	0.283937	1.44994	0.0283561	0.565257	0.587798	-0.000983014	-0.430512	-0.0466304	-0.0376191	0.0741324	-0.0333834	16.2537	10.172	10.8252	8.44642	9.56135	10.7998	9.56204	10.6223	11.0175	9.35312	10.752	6.66941	6.46496	11.2482	9.67634	12.8124	8.14763	9.37502
Obs850	LS9	LS14	0.00712465	0.00887629	0.217673	0.0443129	0.20054	0.00522347	0.00942598	0.208572	0.011817	0.0109227	0.00577904	0.00703807	0.0336091	0.0451747	0.0495148	0.0322673	0.0513587	0.0507697	-0.243014	-0.560308	-1.95934	1.44228	-0.802677	-0.391882	1.24725	0.296637	-0.181711	-0.454651	0.0973753	18.6628	18.2231	11.8239	15.0073	11.9879	19.2836	18.103	11.9093	17.6508	17.8082	19.0814	18.6872	15.5603	14.9688	14.7854	15.6418	14.7122	14.7353
Obs851	LS9	LS20	0.0005841	0.00375991	0.018612	0.0236057	0.0228241	0.294517	0.0169771	0.016264	0.016493	0.0639816	0.257241	0.00450338	0.00539555	0.00468863	0.00558333	0.111832	0.0628943	0.0702437	1.82779	-0.847446	0.625254	-0.617674	0.260473	-0.968692	0.471116	0.402309	-0.0809582	-0.0313786	0.166095	20.3171	16.593	13.3942	12.9188	12.9861	7.8711	13.578	13.6639	13.6359	10.9246	8.14174	16.2321	15.8706	16.1515	15.8022	9.80777	10.9589	10.7378
Obs852	LS9	LS20	0.0005841	0.00375991	0.018612	0.0236057	0.0228241	0.294517	0.0169771	0.016264	0.016493	0.0639816	0.257241	0.00450338	0.00539555	0.00468863	0.00558333	0.111832	0.0628943	0.0702437	1.82779	-0.847446	0.625254	-0.617674	0.260473	-0.968692	0.471116	0.402309	-0.0809582	-0.0313786	0.166095	20.3171	16.593	13.3942	12.9188	12.9861	7.8711	13.578	13.6639	13.6359	10.9246	8.14174	16.2321	15.8706	16.1515	15.8022	9.80777	10.9589	10.7378
Obs853	LS9	LS28	0.00160338	0.0335468	0.0241999	0.0794989	0.0455258	0.0245095	0.0455101	0.0267845	0.0219818	0.0505211	0.0251023	0.193301	0.214106	0.019587	0.0429821	0.00895995	0.0923087	0.049971	0.283937	1.44994	0.0283561	0.565257	0.587798	-0.000983014	-0.430512	-0.0466304	-0.0376191	0.0741324	-0.0333834	16.2537	10.172	10.8252	8.44642	9.56135	10.7998	9.56204	10.6223	11.0175	9.35312	10.752	6.66941	6.46496	11.2482	9.67634	12.8124	8.14763	9.37502
Obs854	LS9	LS6	0.0089339	0.14552	0.0513642	0.00835502	0.0377444	0.00395962	0.00993484	0.0513311	0.187411	0.010996	0.00440073	0.00727662	0.00783575	0.174108	0.193243	0.0218888	0.0390421	0.036656	-1.09686	-0.624897	-1.27134	-1.4442	0.00243926	-0.768436	-1.65958	0.427655	-0.134076	-0.00229672	0.13138	18.0203	12.4394	14.5221	18.1543	15.1383	19.6477	17.8079	14.5234	11.9334	17.6049	19.4364	18.4307	18.2826	12.0806	11.8721	16.228	15.0707	15.1968
Obs855	LS9	LS9	0.00051584	0.00355713	0.00723105	0.13169	0.135342	0.125535	0.104124	0.00666815	0.00577143	0.163422	0.0070274	0.00438999	0.0052945	0.00424725	0.00525578	0.107006	0.0103296	0.172593	1.60082	-0.245046	0.565109	0.139971	-3.09391	2.00634	-1.47391	0.506234	-0.228583	-0.154915	0.276065	33.1801	29.3183	27.8994	22.0953	22.0406	22.191	22.565	28.0615	28.3503	21.6635	27.9565	28.8975	28.5228	28.9636	28.5375	22.5104	27.1861	21.5543
Obs856	LS9	LS28	0.00160338	0.0335468	0.0241999	0.0794989	0.0455258	0.0245095	0.0455101	0.0267845	0.0219818	0.0505211	0.0251023	0.193301	0.214106	0.019587	0.0429821	0.00895995	0.0923087	0.049971	0.283937	1.44994	0.0283561	0.565257	0.587798	-0.000983014	-0.430512	-0.0466304	-0.0376191	0.0741324	-0.0333834	16.2537	10.172	10.8252	8.44642	9.56135	10.7998	9.56204	10.6223	11.0175	9.35312	10.752	6.66941	6.46496	11.2482	9.67634	12.8124	8.14763	9.37502
Obs857	LS9	LS14	0.00712465	0.00887629	0.217673	0.0443129	0.20054	0.00522347	0.00942598	0.208572	0.011817	0.0109227	0.00577904	0.00703807	0.0336091	0.0451747	0.0495148	0.0322673	0.0513587	0.0507697	-0.243014	-0.560308	-1.95934	1.44228	-0.802677	-0.391882	1.24725	0.296637	-0.181711	-0.454651	0.0973753	18.6628	18.2231	11.8239	15.0073	11.9879	19.2836	18.103	11.9093	17.6508	17.8082	19.0814	18.6872	15.5603	14.9688	14.7854	15.6418	14.7122	14.7353
Obs858	LS9	LS20	0.0005841	0.00375991	0.018612	0.0236057	0.0228241	0.294517	0.0169771	0.016264	0.016493	0.0639816	0.257241	0.00450338	0.00539555	0.00468863	0.00558333	0.111832	0.0628943	0.0702437	1.82779	-0.847446	0.625254	-0.617674	0.260473	-0.968692	0.471116	0.402309	-0.0809582	-0.0313786	0.166095	20.3171	16.593	13.3942	12.9188	12.9861	7.8711	13.578	13.6639	13.6359	10.9246	8.14174	16.2321	15.8706	16.1515	15.8022	9.80777	10.9589	10.7378
Obs859	LS9	LS20	0.0005841	0.00375991	0.018612	0.0236057	0.0228241	0.294517	0.0169771	0.016264	0.016493	0.0639816	0.257241	0.00450338	0.00539555	0.00468863	0.00558333	0.111832	0.0628943	0.0702437	1.82779	-0.847446	0.625254	-0.617674	0.260473	-0.968692	0.471116	0.402309	-0.0809582	-0.0313786	0.166095	20.3171	16.593	13.3942	12.9188	12.9861	7.8711	13.578	13.6639	13.6359	10.9246	8.14174	16.2321	15.8706	16.1515	15.8022	9.80777	10.9589	10.7378
Obs860	LS9	LS28	0.00160338	0.0335468	0.0241999	0.0794989	0.0455258	0.0245095	0.0455101	0.0267845	0.0219818	0.0505211	0.0251023	0.193301	0.214106	0.019587	0.0429821	0.00895995	0.0923087	0.049971	0.283937	1.44994	0.0283561	0.565257	0.587798	-0.000983014	-0.430512	-0.0466304	-0.0376191	0.0741324	-0.0333834	16.2537	10.172	10.8252	8.44642	9.56135	10.7998	9.56204	10.6223	11.0175	9.35312	10.752	6.66941	6.46496	11.2482	9.67634	12.8124	8.14763	9.37502
Obs861	LS9	LS6	0.0089339	0.14552	0.0513642	0.00835502	0.0377444	0.00395962	0.00993484	0.0513311	0.187411	0.010996	0.00440073	0.00727662	0.00783575	0.174108	0.193243	0.0218888	0.0390421	0.036656	-1.09686	-0.624897	-1.27134	-1.4442	0.00243926	-0.768436	-1.65958	0.427655	-0.134076	-0.00229672	0.13138	18.0203	12.4394	14.5221	18.1543	15.1383	19.6477	17.8079	14.5234	11.9334	17.6049	19.4364	18.4307	18.2826	12.0806	11.8721	16.228	15.0707	15.1968
Obs862	LS9	LS9	0.00051584	0.00355713	0.00723105	0.13169	0.135342	0.125535	0.104124	0.00666815	0.00577143	0.163422	0.0070274	0.00438999	0.0052945	0.00424725	0.00525578	0.107006	0.0103296	0.172593	1.60082	-0.245046	0.565109	0.139971	-3.09391	2.00634	-1.47391	0.506234	-0.228583	-0.154915	0.276065	33.1801	29.3183	27.8994	22.0953	22.0406	22.191	22.565	28.0615	28.3503	21.6635	27.9565	28.8975	28.5228	28.9636	28.5375	22.5104	27.1861	21.5543
Obs863	LS9	LS28	0.00160338	0.0335468	0.0241999	0.0794989	0.0455258	0.0245095	0.0455101	0.0267845	0.0219818	0.0505211	0.0251023	0.193301	0.214106	0.019587	0.0429821	0.00895995	0.0923087	0.049971	0.283937	1.44994	0.0283561	0.565257	0.587798	-0.000983014	-0.430512	-0.0466304	-0.0376191	0.0741324	-0.0333834	16.2537	10.172	10.8252	8.44642	9.56135	10.7998	9.56204	10.6223	11.0175	9.35312	10.752	6.66941	6.46496	11.2482	9.67634	12.8124	8.14763	9.37502
Obs864	LS9	LS14	0.00712465	0.00887629	0.217673	0.0443129	0.20054	0.00522347	0.00942598	0.208572	0.011817	0.0109227	0.00577904	0.00703807	0.0336091	0.0451747	0.0495148	0.0322673	0.0513587	0.0507697	-0.243014	-0.560308	-1.95934	1.44228	-0.802677	-0.391882	1.24725	0.296637	-0.181711	-0.454651	0.0973753	18.6628	18.2231	11.8239	15.0073	11.9879	19.2836	18.103	11.9093	17.6508	17.8082	19.0814	18.6872	15.5603	14.9688	14.7854	15.6418	14.7122	14.7353
Obs865	LS9	LS20	0.0005841	0.00375991	0.018612	0.0236057	0.0228241	0.294517	0.0169771	0.016264	0.016493	0.0639816	0.257241	0.00450338	0.00539555	0.00468863	0.00558333	0.111832	0.0628943	0.0702437	1.82779	-0.847446	0.625254	-0.617674	0.260473	-0.968692	0.471116	0.402309	-0.0809582	-0.0313786	0.166095	20.3171	16.593	13.3942	12.9188	12.9861	7.8711	13.578	13.6639	13.6359	10.9246	8.14174	16.2321	15.8706	16.1515	15.8022	9.80777	10.9589	10.7378
Obs866	LS9	LS20	0.0005841	0.00375991	0.018612	0.0236057	0.0228241	0.294517	0.0169771	0.016264	0.016493	0.0639816	0.257241	0.00450338	0.00539555	0.00468863	0.00558333	0.111832	0.0628943	0.0702437	1.82779	-0.847446	0.625254	-0.617674	0.260473	-0.968692	0.471116	0.402309	-0.0809582	-0.0313786	0.166095	20.3171	16.593	13.3942	12.9188	12.9861	7.8711	13.578	13.6639	13.6359	10.9246	8.14174	16.2321	15.8706	16.1515	15.8022	9.80777	10.9589	10.7378
Obs867	LS9	LS28	0.00160338	0.0335468	0.0241999	0.0794989	0.0455258	0.0245095	0.0455101	0.0267845	0.0219818	0.0505211	0.0251023	0.193301	0.214106	0.019587	0.0429821	0.00895995	0.0923087	0.049971	0.283937	1.44994	0.0283561	0.565257	0.587798	-0.000983014	-0.430512	-0.0466304	-0.0376191	0.0741324	-0.0333834	16.2537	10.172	10.8252	8.44642	9.56135	10.7998	9.56204	10.6223	11.0175	9.35312	10.752	6.66941	6.46496	11.2482	9.67634	12.8124	8.14763	9.37502
Obs868	LS9	LS6	0.0287521	0.173158	0.045894	0.0118615	0.0350656	0.0027829	0.0116089	0.0696049	0.169786	0.00816405	0.00533837	0.00663921	0.00693893	0.135534	0.174997	0.0389108	0.0358595	0.0391048	-1.25544	-0.973483	-1.00551	-1.0143	-0.0471886	-0.7296	-1.70217	-2.21676	-0.0718888	-0.191636	-2.90266	28.3562	24.7653	27.421	30.1271	27.9592	33.0267	30.1701	26.588	24.8046	30.8742	31.7238	31.2877	31.1994	25.2552	24.7441	27.7511	27.9144	27.7412
Obs869	LS9	LS7	0.00153764	0.00392041	0.00598423	0.173164	0.116459	0.0817183	0.112692	0.00837483	0.00484287	0.11238	0.00789568	0.00370989	0.00434258	0.0030623	0.00440833	0.176184	0.00878749	0.170537	1.44224	-0.593631	0.830941	0.569875	-3.14353	2.04518	-1.5165	-2.13818	-0.166396	-0.344255	-2.75798	43.9936	42.1217	41.2759	34.5456	35.339	36.0476	35.4048	40.6036	41.6991	35.4103	40.7215	42.2321	41.9172	42.6158	41.8871	34.5111	40.5075	34.5762
Obs870	LS9	LS28	0.00160338	0.0335468	0.0241999	0.0794989	0.0455258	0.0245095	0.0455101	0.0267845	0.0219818	0.0505211	0.0251023	0.193301	0.214106	0.019587	0.0429821	0.00895995	0.0923087	0.049971	0.283937	1.44994	0.0283561	0.565257	0.587798	-0.000983014	-0.430512	-0.0466304	-0.0376191	0.0741324	-0.0333834	16.2537	10.172	10.8252	8.44642	9.56135	10.7998	9.56204	10.6223	11.0175	9.35312	10.752	6.66941	6.46496	11.2482	9.67634	12.8124	8.14763	9.37502
Obs871	LS9	LS22	0.0213213	0.00982142	0.180852	0.0584987	0.173242	0.00341369	0.0102418	0.262989	0.00995493	0.00754089	0.00651871	0.00597121	0.0276752	0.0326999	0.0416949	0.0533377	0.0438639	0.0503629	-0.401595	-0.908893	-1.69351	1.87218	-0.852305	-0.353046	1.20466	-2.34778	-0.119524	-0.64399	-2.93667	31.7251	33.2754	27.4492	29.7065	27.5352	35.389	33.1916	26.7003	33.2484	33.8039	34.0952	34.2707	31.2035	30.8698	30.3838	29.8913	30.2824	30.006
Obs872	LS9	LS25	0.00179	0.00426026	0.0158353	0.0319116	0.0201911	0.197102	0.01889	0.0210002	0.0142281	0.0452338	0.297141	0.00391259	0.00454973	0.00347547	0.00481457	0.189301	0.0550073	0.0713559	1.66921	-1.19603	0.891087	-0.18777	0.210845	-0.929856	0.428525	-2.24211	-0.0187711	-0.220718	-2.86795	31.318	29.5838	26.958	25.5565	26.472	21.915	26.6052	26.3934	27.172	24.8588	21.094	29.7541	29.4523	29.991	29.3392	21.9958	24.4675	23.9471
Obs873	LS9	LS20	0.0005841	0.00375991	0.018612	0.0236057	0.0228241	0.294517	0.0169771	0.016264	0.016493	0.0639816	0.257241	0.00450338	0.00539555	0.00468863	0.00558333	0.111832	0.0628943	0.0702437	1.82779	-0.847446	0.625254	-0.617674	0.260473	-0.968692	0.471116	0.402309	-0.0809582	-0.0313786	0.166095	20.3171	16.593	13.3942	12.9188	12.9861	7.8711	13.578	13.6639	13.6359	10.9246	8.14174	16.2321	15.8706	16.1515	15.8022	9.80777	10.9589	10.7378
Obs874	LS9	LS28	0.00160338	0.0335468	0.0241999	0.0794989	0.0455258	0.0245095	0.0455101	0.0267845	0.0219818	0.0505211	0.0251023	0.193301	0.214106	0.019587	0.0429821	0.00895995	0.0923087	0.049971	0.283937	1.44994	0.0283561	0.565257	0.587798	-0.000983014	-0.430512	-0.0466304	-0.0376191	0.0741324	-0.0333834	16.2537	10.172	10.8252	8.44642	9.56135	10.7998	9.56204	10.6223	11.0175	9.35312	10.752	6.66941	6.46496	11.2482	9.67634	12.8124	8.14763	9.37502
Obs875	LS9	LS6	0.0089339	0.14552	0.0513642	0.00835502	0.0377444	0.00395962	0.00993484	0.0513311	0.187411	0.010996	0.00440073	0.00727662	0.00783575	0.174108	0.193243	0.0218888	0.0390421	0.036656	-1.09686	-0.624897	-1.27134	-1.4442	0.00243926	-0.768436	-1.65958	0.427655	-0.134076	-0.00229672	0.13138	18.0203	12.4394	14.5221	18.1543	15.1383	19.6477	17.8079	14.5234	11.9334	17.6049	19.4364	18.4307	18.2826	12.0806	11.8721	16.228	15.0707	15.1968
Obs876	LS9	LS9	0.00051584	0.00355713	0.00723105	0.13169	0.135342	0.125535	0.104124	0.00666815	0.00577143	0.163422	0.0070274	0.00438999	0.0052945	0.00424725	0.00525578	0.107006	0.0103296	0.172593	1.60082	-0.245046	0.565109	0.139971	-3.09391	2.00634	-1.47391	0.506234	-0.228583	-0.154915	0.276065	33.1801	29.3183	27.8994	22.0953	22.0406	22.191	22.565	28.0615	28.3503	21.6635	27.9565	28.8975	28.5228	28.9636	28.5375	22.5104	27.1861	21.5543
Obs877	LS9	LS28	0.00160338	0.0335468	0.0241999	0.0794989	0.0455258	0.0245095	0.0455101	0.0267845	0.0219818	0.0505211	0.0251023	0.193301	0.214106	0.019587	0.0429821	0.00895995	0.0923087	0.049971	0.283937	1.44994	0.0283561	0.565257	0.587798	-0.000983014	-0.430512	-0.0466304	-0.0376191	0.0741324	-0.0333834	16.2537	10.172	10.8252	8.44642	9.56135	10.7998	9.56204	10.6223	11.0175	9.35312	10.752	6.66941	6.46496	11.2482	9.67634	12.8124	8.14763	9.37502
Obs878	LS9	LS14	0.00712465	0.00887629	0.217673	0.0443129	0.20054	0.00522347	0.00942598	0.208572	0.011817	0.0109227	0.00577904	0.00703807	0.0336091	0.0451747	0.0495148	0.0322673	0.0513587	0.0507697	-0.243014	-0.560308	-1.95934	1.44228	-0.802677	-0.391882	1.24725	0.296637	-0.181711	-0.454651	0.0973753	18.6628	18.2231	11.8239	15.0073	11.9879	19.2836	18.103	11.9093	17.6508	17.8082	19.0814	18.6872	15.5603	14.9688	14.7854	15.6418	14.7122	14.7353
Obs879	LS9	LS20	0.0005841	0.00375991	0.018612	0.0236057	0.0228241	0.294517	0.0169771	0.016264	0.016493	0.0639816	0.257241	0.00450338	0.00539555	0.00468863	0.00558333	0.111832	0.0628943	0.0702437	1.82779	-0.847446	0.625254	-0.617674	0.260473	-0.968692	0.471116	0.402309	-0.0809582	-0.0313786	0.166095	20.3171	16.593	13.3942	12.9188	12.9861	7.8711	13.578	13.6639	13.6359	10.9246	8.14174	16.2321	15.8706	16.1515	15.8022	9.80777	10.9589	10.7378
Obs880	LS9	LS20	0.0005841	0.00375991	0.018612	0.0236057	0.0228241	0.294517	0.0169771	0.016264	0.016493	0.0639816	0.257241	0.00450338	0.00539555	0.00468863	0.00558333	0.111832	0.0628943	0.0702437	1.82779	-0.847446	0.625254	-0.617674	0.260473	-0.968692	0.471116	0.402309	-0.0809582	-0.0313786	0.166095	20.3171	16.593	13.3942	12.9188	12.9861	7.8711	13.578	13.6639	13.6359	10.9246	8.14174	16.2321	15.8706	16.1515	15.8022	9.80777	10.9589	10.7378
Obs881	LS9	LS28	0.00160338	0.0335468	0.0241999	0.0794989	0.0455258	0.0245095	0.0455101	0.0267845	0.0219818	0.0505211	0.0251023	0.193301	0.214106	0.019587	0.0429821	0.00895995	0.0923087	0.049971	0.283937	1.44994	0.0283561	0.565257	0.587798	-0.000983014	-0.430512	-0.0466304	-0.0376191	0.0741324	-0.0333834	16.2537	10.172	10.8252	8.44642	9.56135	10.7998	9.56204	10.6223	11.0175	9.35312	10.752	6.66941	6.46496	11.2482	9.67634	12.8124	8.14763	9.37502
Obs882	LS9	LS6	0.0089339	0.14552	0.0513642	0.00835502	0.0377444	0.00395962	0.00993484	0.0513311	0.187411	0.010996	0.00440073	0.00727662	0.00783575	0.174108	0.193243	0.0218888	0.0390421	0.036656	-1.09686	-0.624897	-1.27134	-1.4442	0.00243926	-0.768436	-1.65958	0.427655	-0.134076	-0.00229672	0.13138	18.0203	12.4394	14.5221	18.1543	15.1383	19.6477	17.8079	14.5234	11.9334	17.6049	19.4364	18.4307	18.2826	12.0806	11.8721	16.228	15.0707	15.1968
Obs883	LS9	LS9	0.00051584	0.00355713	0.00723105	0.13169	0.135342	0.125535	0.104124	0.00666815	0.00577143	0.163422	0.0070274	0.00438999	0.0052945	0.00424725	0.00525578	0.107006	0.0103296	0.172593	1.60082	-0.245046	0.565109	0.139971	-3.09391	2.00634	-1.47391	0.506234	-0.228583	-0.154915	0.276065	33.1801	29.3183	27.8994	22.0953	22.0406	22.191	22.565	28.0615	28.3503	21.6635	27.9565	28.8975	28.5228	28.9636	28.5375	22.5104	27.1861	21.5543
Obs884	LS9	LS28	0.00160338	0.0335468	0.0241999	0.0794989	0.0455258	0.0245095	0.0455101	0.0267845	0.0219818	0.0505211	0.0251023	0.193301	0.214106	0.019587	0.0429821	0.00895995	0.0923087	0.049971	0.283937	1.44994	0.0283561	0.565257	0.587798	-0.000983014	-0.430512	-0.0466304	-0.0376191	0.0741324	-0.0333834	16.2537	10.172	10.8252	8.44642	9.56135	10.7998	9.56204	10.6223	11.0175	9.35312	10.752	6.66941	6.46496	11.2482	9.67634	12.8124	8.14763	9.37502
Obs885	LS9	LS14	0.00712465	0.00887629	0.217673	0.0443129	0.20054	0.00522347	0.00942598	0.208572	0.011817	0.0109227	0.00577904	0.00703807	0.0336091	0.0451747	0.0495148	0.0322673	0.0513587	0.0507697	-0.243014	-0.560308	-1.95934	1.44228	-0.802677	-0.391882	1.24725	0.296637	-0.181711	-0.454651	0.0973753	18.6628	18.2231	11.8239	15.0073	11.9879	19.2836	18.103	11.9093	17.6508	17.8082	19.0814	18.6872	15.5603	14.9688	14.7854	15.6418	14.7122	14.7353
Obs886	LS9	LS7	0.000368219	0.00468222	0.0867495	0.0460728	0.0398704	0.0873965	0.00871906	0.0224756	0.00456058	0.0375081	0.18765	0.00280945	0.0063052	0.0215462	0.00555023	0.315169	0.0381528	0.084414	1.69512	-1.18178	-0.706569	-0.170348	0.18388	0.379031	1.29963	-0.740291	0.891756	7.78151	0.0954625	83.6365	78.5508	72.7123	73.9779	74.2671	72.6974	77.3073	75.4135	78.6035	74.3892	71.1692	79.5724	77.9556	75.498	78.2107	70.1321	74.3552	72.7669
Obs887	LS9	LS20	0.0005841	0.00375991	0.018612	0.0236057	0.0228241	0.294517	0.0169771	0.016264	0.016493	0.0639816	0.257241	0.00450338	0.00539555	0.00468863	0.00558333	0.111832	0.0628943	0.0702437	1.82779	-0.847446	0.625254	-0.617674	0.260473	-0.968692	0.471116	0.402309	-0.0809582	-0.0313786	0.166095	20.3171	16.593	13.3942	12.9188	12.9861	7.8711	13.578	13.6639	13.6359	10.9246	8.14174	16.2321	15.8706	16.1515	15.8022	9.80777	10.9589	10.7378
Obs888	LS9	LS28	0.00160338	0.0335468	0.0241999	0.0794989	0.0455258	0.0245095	0.0455101	0.0267845	0.0219818	0.0505211	0.0251023	0.193301	0.214106	0.019587	0.0429821	0.00895995	0.0923087	0.049971	0.283937	1.44994	0.0283561	0.565257	0.587798	-0.000983014	-0.430512	-0.0466304	-0.0376191	0.0741324	-0.0333834	16.2537	10.172	10.8252	8.44642	9.56135	10.7998	9.56204	10.6223	11.0175	9.35312	10.752	6.66941	6.46496	11.2482	9.67634	12.8124	8.14763	9.37502
Obs889	LS9	LS6	0.0089339	0.14552	0.0513642	0.00835502	0.0377444	0.00395962	0.00993484	0.0513311	0.187411	0.010996	0.00440073	0.00727662	0.00783575	0.174108	0.193243	0.0218888	0.0390421	0.036656	-1.09686	-0.624897	-1.27134	-1.4442	0.00243926	-0.768436	-1.65958	0.427655	-0.134076	-0.00229672	0.13138	18.0203	12.4394	14.5221	18.1543	15.1383	19.6477	17.8079	14.5234	11.9334	17.6049	19.4364	18.4307	18.2826	12.0806	11.8721	16.228	15.0707	15.1968
Obs890	LS9	LS7	0.00153764	0.00392041	0.00598423	0.173164	0.116459	0.0817183	0.112692	0.00837483	0.00484287	0.11238	0.00789568	0.00370989	0.00434258	0.0030623	0.00440833	0.176184	0.00878749	0.170537	1.44224	-0.593631	0.830941	0.569875	-3.14353	2.04518	-1.5165	-2.13818	-0.166396	-0.344255	-2.75798	43.9936	42.1217	41.2759	34.5456	35.339	36.0476	35.4048	40.6036	41.6991	35.4103	40.7215	42.2321	41.9172	42.6158	41.8871	34.5111	40.5075	34.5762
Obs891	LS9	LS28	0.00160338	0.0335468	0.0241999	0.0794989	0.0455258	0.0245095	0.0455101	0.0267845	0.0219818	0.0505211	0.0251023	0.193301	0.214106	0.019587	0.0429821	0.00895995	0.0923087	0.049971	0.283937	1.44994	0.0283561	0.565257	0.587798	-0.000983014	-0.430512	-0.0466304	-0.0376191	0.0741324	-0.0333834	16.2537	10.172	10.8252	8.44642	9.56135	10.7998	9.56204	10.6223	11.0175	9.35312	10.752	6.66941	6.46496	11.2482	9.67634	12.8124	8.14763	9.37502
[truncated: 2,132 more rows]

## Sheet: LOO Crossvalidation
Observation	Prior	Posterior	LS1	LS13	LS14	LS15	LS19	LS20	LS21	LS22	LS23	LS24	LS25	LS27	LS28	LS4	LS6	LS7	LS8	LS9
[truncated: 3,023 more rows]
